# Supplementary material for: Niches and climate-change refugia in hundreds of species from one of the most arid places on Earth
Source: PeerJ. 2019 Sep 12;7:e7409. doi: 10.7717/peerj.7409 (PMC6745186; doi:10.7717/peerj.7409)
Supplement: Supplemental Information 1 — Each folder represents the data associated with a plant genera, and contains two files: B16_b17 and B5_b6, which describe the climatic variables associated with each location of each species. The former contain the values related to precipitation, while the latter contain the values associated with the temperatures. [file peerj-07-7409-s001.zip]

Archive with 60 entries (45 files):
- Appendix_2/
- Appendix_2/.DS_Store
- __MACOSX/
- __MACOSX/Appendix_2/
- __MACOSX/Appendix_2/._.DS_Store
- Appendix_2/Chae_ok/
- Appendix_2/Chae_ok/.DS_Store
- __MACOSX/Appendix_2/Chae_ok/
- __MACOSX/Appendix_2/Chae_ok/._.DS_Store
- Appendix_2/Chae_ok/b16_b17.xlsx
- __MACOSX/Appendix_2/Chae_ok/._b16_b17.xlsx
- Appendix_2/Chae_ok/b5_b6.xlsx
- __MACOSX/Appendix_2/Chae_ok/._b5_b6.xlsx
- __MACOSX/Appendix_2/._Chae_ok
- Appendix_2/Eriosyce_ok/
- Appendix_2/Eriosyce_ok/.DS_Store
- __MACOSX/Appendix_2/Eriosyce_ok/
- __MACOSX/Appendix_2/Eriosyce_ok/._.DS_Store
- Appendix_2/Eriosyce_ok/b16_b17.xls
- __MACOSX/Appendix_2/Eriosyce_ok/._b16_b17.xls
- Appendix_2/Eriosyce_ok/b6_b5.xls
- __MACOSX/Appendix_2/Eriosyce_ok/._b6_b5.xls
- __MACOSX/Appendix_2/._Eriosyce_ok
- Appendix_2/Leucocoryne_ok/
- Appendix_2/Leucocoryne_ok/.DS_Store
- __MACOSX/Appendix_2/Leucocoryne_ok/
- __MACOSX/Appendix_2/Leucocoryne_ok/._.DS_Store
- Appendix_2/Leucocoryne_ok/b16_b17_ok.xlsx
- __MACOSX/Appendix_2/Leucocoryne_ok/._b16_b17_ok.xlsx
- Appendix_2/Leucocoryne_ok/b5_b6_ok.xlsx
- __MACOSX/Appendix_2/Leucocoryne_ok/._b5_b6_ok.xlsx
- __MACOSX/Appendix_2/._Leucocoryne_ok
- Appendix_2/Malesherbia_ok/
- Appendix_2/Malesherbia_ok/.DS_Store
- __MACOSX/Appendix_2/Malesherbia_ok/
- __MACOSX/Appendix_2/Malesherbia_ok/._.DS_Store
- Appendix_2/Malesherbia_ok/b16_b17_ok.xlsx
- __MACOSX/Appendix_2/Malesherbia_ok/._b16_b17_ok.xlsx
- Appendix_2/Malesherbia_ok/b5_b6_ok.xlsx
- __MACOSX/Appendix_2/Malesherbia_ok/._b5_b6_ok.xlsx
- __MACOSX/Appendix_2/._Malesherbia_ok
- Appendix_2/Nolana_ok/
- Appendix_2/Nolana_ok/.DS_Store
- __MACOSX/Appendix_2/Nolana_ok/
- __MACOSX/Appendix_2/Nolana_ok/._.DS_Store
- Appendix_2/Nolana_ok/b5-b6_ok.xlsx
- __MACOSX/Appendix_2/Nolana_ok/._b5-b6_ok.xlsx
- Appendix_2/Nolana_ok/bio16-bio17.xlsx
- __MACOSX/Appendix_2/Nolana_ok/._bio16-bio17.xlsx
- __MACOSX/Appendix_2/._Nolana_ok
- Appendix_2/Schizantus_ok/
- Appendix_2/Schizantus_ok/.DS_Store
- __MACOSX/Appendix_2/Schizantus_ok/
- __MACOSX/Appendix_2/Schizantus_ok/._.DS_Store
- Appendix_2/Schizantus_ok/b16_b17(2).xlsm
- __MACOSX/Appendix_2/Schizantus_ok/._b16_b17(2).xlsm
- Appendix_2/Schizantus_ok/b6_b7(2).xlsm
- __MACOSX/Appendix_2/Schizantus_ok/._b6_b7(2).xlsm
- __MACOSX/Appendix_2/._Schizantus_ok
- __MACOSX/._Appendix_2
