# Supplementary material for: Niches and climate-change refugia in hundreds of species from one of the most arid places on Earth
Source: PeerJ. 2019 Sep 12;7:e7409. doi: 10.7717/peerj.7409 (PMC6745186; doi:10.7717/peerj.7409)
Supplement: Supplemental Information 1 — Each folder represents the data associated with a plant genera, and contains two files: B16_b17 and B5_b6, which describe the climatic variables associated with each location of each species. The former contain the values related to precipitation, while the latter contain the values associated with the temperatures. [file peerj-07-7409-s001.zip › Appendix_2/Chae_ok/b16_b17.xlsx]

## Sheet: Total
SPECIE		LAT	LONG	b17	b16		T-WL-NB	T-SNB	WLS-RATIO	WLS-RATIO PROM	NBV	Midpoint(mediana)	NPPV
C_albilfora	1	-22.1	-70.2	0	3	1.5	3	172	0.0174419	0.330226	1697.26	1.5	451.193
C_chilensis	1	-34	-69.5	58	211	76.5	153	826	0.18523	0.547441	16109.7	134.5	6166.26
C_ciliata	1	-35.8	-72.0167	28	553	262.5	525	812	0.646552	0.702808	7872.81	290.5	3517.45
C_depauperata	1	-28.1667	-69.65	6	22	8	16	340	0.0470588	0.404412	15292.9	14	4128.08
C_elegans	1	-37.6167	-73.6667	762	106	328	656	1021	0.642507	0.596404	19345.7	434	9288.12
C_euphrasioides	1	-30.7667	-70.5	72	5	33.5	67	543	0.123389	0.606745	12547.6	38.5	3661.42
C_flabellata	1	-32.9667	-71.0167	294	6	144	288	537	0.536313	0.563703	3495.78	150	969.347
C_flabellifolia	1	-29.7833	-70	57	16	20.5	41	69	0.594203	0.594203	28.5455	36.5	66.3788
C_frayjorgensis	1	-28.1333	-71.0833	29	0	14.5	29	152	0.190789	0.50047	789.595	14.5	223.552
C_glabrata	1	-23.8333	-70.4167	2	0	1	2	413	0.00484262	0.247357	14178.3	1	4153.15
C_glandulosa	1	-30.1333	-70.6833	65	0	32.5	65	424	0.153302	0.467112	17547.2	32.5	5138.93
C_incana	1	-31.85	-71.5	136	0	68	136	339	0.40118	0.668633	4021.46	68	1111.94
C_kalinae	1	-30.05	-70.0833	44	8	18	36	45	0.8	0.827778	5.92857	26	6.71429
C_limbata	1	-26.55	-69.8833	10	0	5	10	145	0.0689655	0.370936	1318.18	5	353.644
C_linearis	1	-34.1667	-70.7667	301	9	146	292	493	0.592292	0.533168	4803.94	155	1453.83
C_microphylla	1	-32.8	-71.2833	292	2	145	290	740	0.391892	0.587865	19716.2	147	8133.35
C_moenchioides	1	-37.6	-72.7667	771	82	344.5	689	837	0.823178	0.413153	31775.9	426.5	12370.3
C_perpusilla	1	-18.2	-69.5667	180	1	89.5	179	180	0.994444	0.71875	3890.84	90.5	980.674
C_peruviana	1	-10.2	-77.1667	328	14	157	314	435	0.721839	0.768838	2797.78	171	1114.38
C_philippii	1	-25.1667	-69.3833	6	0	3	6	129	0.0465116	0.23218	585.298	3	297.885
C_pubescens	1	-27.45	-70.3667	25	0	12.5	25	64	0.390625	0.514423	139.744	12.5	73.5192
C_ramosissima	1	-32.8333	-70.6	165	3	81	162	632	0.256329	0.544589	10709.2	84	3572.72
C_renifolia	1	-33.2333	-70.2333	232	36	98	196	310	0.632258	0.796129	2070.4	134	298.378
C_schroederi	1	-25.7667	-69.5	7	0	3.5	7	353	0.01983	0.416588	15439.4	3.5	4460.35
C_serrata	1	-36.7833	-73.0667	605	59	273	546	946	0.577167	0.636384	8983.5	332	4021.01
C_taltalensis	1	-23.63	-70.4	2	0	1	2	59	0.0338983	0.537388	417.846	1	108.421
C_villosa	1	-33.6667	-70.0833	316	24	146	292	836	0.349282	0.573021	23207	170	10846.1

## Sheet: Hoja1
SPECIE	LAT	LONG	b16	b17	T-WL-NB	T-SNB	WLS-RATIO	WLS-RATIO PROM	NBV	Midpoint(mediana)	NPPV
C_albilfora	-22.1	-70.2	3	0
C_albilfora	-22.1	-70.2	3	0
C_albilfora	-25.4	-70.4333	11	0
C_albilfora	-25.4	-70.4333	11	0
C_albilfora	-25.4	-70.4333	11	0
C_albilfora	-25.4	-70.4833	15	0
C_albilfora	-25.4167	-70.4167	10	0
C_albilfora	-25.4167	-70.4667	15	0
C_albilfora	-25.4167	-70.4833	15	0
C_albilfora	-25.4333	-70.4333	11	0
C_albilfora	-27.1667	-70.7833	42	1
C_albilfora	-27.2833	-70.7667	31	0
C_albilfora	-27.2833	-70.7667	31	0
C_albilfora	-27.6667	-70.55	25	0
C_albilfora	-27.9	-70.7833	25	0
C_albilfora	-28.1333	-70.9333	28	0
C_albilfora	-28.1333	-71.0833	29	0
C_albilfora	-28.1333	-71.0833	29	0
C_albilfora	-28.15	-70.9667	28	0
C_albilfora	-28.3	-71.1667	32	0
C_albilfora	-28.3333	-70.6667	30	0
C_albilfora	-28.4333	-71.2	33	0
C_albilfora	-28.5167	-71.1	35	0
C_albilfora	-28.5667	-70.75	36	0
C_albilfora	-28.5833	-70.2667	31	0
C_albilfora	-28.5833	-70.7667	36	0
C_albilfora	-28.7833	-70.7833	34	0
C_albilfora	-28.9167	-71.2333	42	0
C_albilfora	-29.0333	-70.9	39	0
C_albilfora	-29.0333	-70.9	39	0
C_albilfora	-29.2333	-71	43	0
C_albilfora	-29.35	-71.0333	44	0
C_albilfora	-29.3667	-71.1167	45	0
C_albilfora	-29.45	-71.2	48	0
C_albilfora	-29.5	-71.2167	51	0
C_albilfora	-29.5	-71.2167	51	0
C_albilfora	-29.6167	-71.2833	48	0
C_albilfora	-29.7833	-71.0667	53	0
C_albilfora	-29.7833	-71.2833	53	0
C_albilfora	-29.8167	-71.3	51	0
C_albilfora	-29.8167	-71.3	51	0
C_albilfora	-29.8333	-71.2667	50	1
C_albilfora	-29.9667	-70.5667	51	0
C_albilfora	-29.9667	-70.5667	51	0
C_albilfora	-29.9833	-71.2667	62	0
C_albilfora	-30.0667	-70.7167	59	0
C_albilfora	-30.1	-70.7167	61	0
C_albilfora	-30.2	-70.6667	60	1
C_albilfora	-30.2	-71.4167	70	0
C_albilfora	-30.2333	-71.0833	70	0
C_albilfora	-30.3333	-71.4333	72	0
C_albilfora	-30.4667	-70.5333	63	4
C_albilfora	-30.65	-71.6333	100	0
C_albilfora	-30.6667	-71.6333	98	0
C_albilfora	-30.6667	-71.6333	98	0
C_albilfora	-30.85	-71.2167	115	1
C_albilfora	-30.85	-71.2167	115	1
C_albilfora	-31.1833	-70.9833	129	3
C_albilfora	-31.55	-71.1	137	2
C_albilfora	-31.85	-71.5167	134	0
C_albilfora	-31.85	-71.5167	134	0
C_albilfora	-32.3333	-70.7667	172	8
C_albilfora	-32.4833	-70.9333	163	0
C_albilfora	-32.5333	-70.8833	162	2
C_albilfora	-32.75	-70.7167	131	1
C_chilensis	-34	-69.5	211	58
C_chilensis	-31.1667	-71.6167	112	0
C_chilensis	-32.1333	-71.5	166	0
C_chilensis	-32.7	-70.4167	192	16
C_chilensis	-32.95	-71.1333	288	5
C_chilensis	-33.0333	-71.3333	312	4
C_chilensis	-33.0333	-71.3333	312	4
C_chilensis	-33.0333	-71.3333	312	4
C_chilensis	-33.0333	-71.5667	305	5
C_chilensis	-33.0333	-71.6333	286	4
C_chilensis	-33.0333	-71.6333	286	4
C_chilensis	-33.0333	-71.6333	286	4
C_chilensis	-33.0333	-71.6333	286	4
C_chilensis	-33.0333	-71.6333	286	4
C_chilensis	-33.05	-71.5333	401	9
C_chilensis	-33.0833	-71.2667	324	5
C_chilensis	-33.0833	-71.0167	317	8
C_chilensis	-33.1	-71.4167	357	6
C_chilensis	-33.1	-71.4167	357	6
C_chilensis	-33.1	-71.4167	357	6
C_chilensis	-33.1	-71.65	392	11
C_chilensis	-33.1167	-71.3	338	6
C_chilensis	-33.1667	-71.2	319	6
C_chilensis	-33.25	-70.3667	280	17
C_chilensis	-33.35	-70.4667	299	9
C_chilensis	-33.3833	-70.7167	215	6
C_chilensis	-33.3833	-70.7167	215	6
C_chilensis	-33.4167	-70.4333	316	17
C_chilensis	-33.4167	-70.6333	223	6
C_chilensis	-33.4667	-71.35	341	10
C_chilensis	-33.5	-69.9167	236	34
C_chilensis	-33.5833	-70.3833	377	14
C_chilensis	-33.5833	-70.3833	377	14
C_chilensis	-33.6	-70.75	253	9
C_chilensis	-33.7167	-70.4667	439	12
C_chilensis	-33.7333	-70.4667	419	15
C_chilensis	-33.7333	-70.4667	419	15
C_chilensis	-33.7333	-70.4667	419	15
C_chilensis	-33.7333	-70.4667	419	15
C_chilensis	-33.7333	-70.4667	419	15
C_chilensis	-33.8167	-70.0167	342	26
C_chilensis	-33.8333	-70.0833	375	22
C_chilensis	-33.8333	-70.0833	375	22
C_chilensis	-33.8333	-70.0833	375	22
C_chilensis	-33.8333	-70.4167	448	14
C_chilensis	-33.8333	-70.4333	454	15
C_chilensis	-33.8333	-70.4667	458	14
C_chilensis	-33.85	-70.4667	418	21
C_chilensis	-33.95	-70.9667	507	12
C_chilensis	-34.1	-70.05	418	27
C_chilensis	-34.1333	-70.9333	549	14
C_chilensis	-34.1333	-70.9833	504	13
C_chilensis	-34.15	-70.9333	557	14
C_chilensis	-34.15	-70.9333	557	14
C_chilensis	-34.1833	-70.5667	591	16
C_chilensis	-34.1833	-71.1333	393	7
C_chilensis	-34.1833	-71.2333	426	10
C_chilensis	-34.2	-71.0833	508	12
C_chilensis	-34.2	-71.95	402	15
C_chilensis	-34.2167	-71.0833	552	14
C_chilensis	-34.2167	-71.1	429	10
C_chilensis	-34.2333	-70.7167	526	17
C_chilensis	-34.25	-70.5667	493	21
C_chilensis	-34.3167	-70.4333	567	25
C_chilensis	-34.3333	-70.4	552	26
C_chilensis	-34.35	-71.7333	397	15
C_chilensis	-34.3833	-71.75	411	16
C_chilensis	-34.3833	-72	361	15
C_chilensis	-34.4	-70.15	345	39
C_chilensis	-34.4	-70.2167	408	36
C_chilensis	-34.4	-70.25	501	28
C_chilensis	-34.4167	-70.1833	464	33
C_chilensis	-34.45	-70.4167	603	25
C_chilensis	-34.4833	-70.4	515	30
C_chilensis	-34.5	-70.4167	560	27
C_chilensis	-34.5167	-70.4167	551	28
C_chilensis	-34.5167	-70.4333	547	28
C_chilensis	-34.5333	-70.3833	457	35
C_chilensis	-34.5333	-70.4	518	30
C_chilensis	-34.6167	-71	498	19
C_chilensis	-34.6333	-71.2	512	19
C_chilensis	-34.6667	-70.8333	549	26
C_chilensis	-34.6833	-70.8833	552	26
C_chilensis	-34.75	-70.75	597	34
C_chilensis	-34.75	-70.5	416	39
C_chilensis	-34.7667	-70.7667	622	37
C_chilensis	-34.8333	-70.55	595	43
C_chilensis	-34.8333	-70.5833	546	36
C_chilensis	-34.8667	-70.9667	563	27
C_chilensis	-34.8833	-70.7167	559	35
C_chilensis	-34.9333	-70.4167	426	42
C_chilensis	-34.9333	-70.4167	426	42
C_chilensis	-34.9333	-70.4167	426	42
C_chilensis	-34.9333	-70.4333	461	40
C_chilensis	-34.95	-70.4	429	42
C_chilensis	-34.95	-70.5333	451	39
C_chilensis	-35	-70.75	656	47
C_chilensis	-35.0167	-70.8	676	47
C_chilensis	-35.0167	-70.8	676	47
C_chilensis	-35.0167	-70.8	676	47
C_chilensis	-35.0167	-70.8167	681	49
C_chilensis	-35.0333	-70.7167	628	47
C_chilensis	-35.05	-70.5667	571	47
C_chilensis	-35.05	-70.5667	571	47
C_chilensis	-35.0833	-70.5	511	45
C_chilensis	-35.0833	-72.0167	505	13
C_chilensis	-35.1333	-71.35	533	26
C_chilensis	-35.1667	-70.55	435	43
C_chilensis	-35.1667	-70.5833	441	43
C_chilensis	-35.2167	-71.4167	509	27
C_chilensis	-35.25	-71.0833	613	39
C_chilensis	-35.3	-71.5167	481	28
C_chilensis	-35.3167	-72.3333	516	18
C_chilensis	-35.3333	-71.2833	541	32
C_chilensis	-35.3333	-72.4167	485	18
C_chilensis	-35.3333	-72.4167	485	18
C_chilensis	-35.3667	-71.85	559	28
C_chilensis	-35.4333	-71.6667	479	26
C_chilensis	-35.5833	-70.9833	555	48
C_chilensis	-35.5833	-72.1	614	33
C_chilensis	-35.6	-71.0167	573	50
C_chilensis	-35.6	-71.0167	573	50
C_chilensis	-35.6167	-70.9167	586	52
C_chilensis	-35.6167	-72.3333	580	33
C_chilensis	-35.6333	-71.0667	599	51
C_chilensis	-35.7167	-70.7833	485	50
C_chilensis	-35.7167	-71.1667	643	52
C_chilensis	-35.7167	-72.5667	501	27
C_chilensis	-35.7333	-70.7833	503	52
C_chilensis	-35.7333	-71.0333	619	53
C_chilensis	-35.7333	-71.0333	619	53
C_chilensis	-35.75	-70.7667	478	50
C_chilensis	-35.8	-72.0167	553	28
C_chilensis	-35.8333	-71.1667	591	52
C_chilensis	-35.85	-71.0833	614	54
C_chilensis	-35.85	-71.0833	614	54
C_chilensis	-35.85	-71.1	560	52
C_chilensis	-35.85	-71.1	560	52
C_chilensis	-35.85	-71.1	560	52
C_chilensis	-35.85	-71.1	560	52
C_chilensis	-35.85	-71.1167	594	52
C_chilensis	-35.85	-71.1167	594	52
C_chilensis	-35.85	-71.6	570	41
C_chilensis	-35.8667	-71.85	561	33
C_chilensis	-35.8667	-71.85	561	33
C_chilensis	-35.9167	-71.4	684	54
C_chilensis	-35.9667	-72.25	477	26
C_chilensis	-35.9667	-70.55	374	51
C_chilensis	-35.9833	-71.4667	709	56
C_chilensis	-36.2	-70.9167	521	57
C_chilensis	-36.2833	-71.6333	763	57
C_chilensis	-36.2833	-72.55	584	43
C_chilensis	-36.3	-71.65	758	57
C_chilensis	-36.5	-72.2	532	40
C_chilensis	-36.55	-71.55	787	67
C_chilensis	-36.5833	-71.8333	675	56
C_chilensis	-36.75	-72.6	723	56
C_chilensis	-37.1667	-72.2	721	78
C_chilensis	-37.1833	-72.3	713	75
C_chilensis	-37.5	-72.2833	682	80
C_chilensis	-37.55	-72.6667	735	67
C_chilensis	-37.5833	-72.2833	677	81
C_chilensis	-37.7833	-72.4667	671	76
C_chilensis	-37.8167	-72.3167	699	92
C_chilensis	-37.85	-72.6	643	75
C_chilensis	-39.8667	-73.4333	1021	230
C_chilensis	-37.7167	-73.1167	826	105
C_chilensis	-39.9	-72.6333	1046	176
C_chilensis	-34.65	-70.85	519	23
C_chilensis	-33.4167	-70.6333	223	6
C_chilensis	-33.3833	-70.6333	219	6
C_chilensis	-34.2333	-70.7167	526	17
C_chilensis	-34	-69.5	211	58
C_chilensis	-33.0833	-71.6667	276	4
C_ciliata	-35.8	-72.0167	553	28
C_ciliata	-35.05	-70.5667	571	47
C_ciliata	-35.5167	-72.0833	623	34
C_ciliata	-37.1167	-72.0167	759	84
C_ciliata	-36.5	-72.1333	534	39
C_ciliata	-36.7167	-72.4667	656	54
C_ciliata	-36.75	-72.4167	637	57
C_ciliata	-36.75	-72.5833	711	54
C_ciliata	-37.4167	-71.4333	754	96
C_ciliata	-35.9667	-72.3167	463	27
C_ciliata	-35.1667	-70.55	435	43
C_ciliata	-36	-72.25	472	25
C_ciliata	-36.9167	-72.8333	837	80
C_ciliata	-36.75	-72.6	723	56
C_ciliata	-37.0167	-72.3833	622	58
C_ciliata	-37.0833	-72.6667	740	67
C_ciliata	-36.5833	-71.8333	675	56
C_ciliata	-36.5	-72.1333	534	39
C_ciliata	-36.5	-72.1833	531	40
C_ciliata	-36.6667	-72.25	566	51
C_ciliata	-36.75	-72.4167	637	57
C_ciliata	-36.9667	-72.6167	735	66
C_ciliata	-36.5667	-72.3	557	47
C_ciliata	-36.5167	-72.4333	604	50
C_ciliata	-37.8	-72.4667	671	78
C_depauperata	-28.1667	-69.65	22	6
C_depauperata	-28.8833	-70.1333	41	9
C_depauperata	-30.05	-70.0833	44	8
C_depauperata	-30.1667	-70.8	63	0
C_depauperata	-30.3167	-70.75	70	0
C_depauperata	-30.4	-70.5333	68	6
C_depauperata	-32.9667	-71.0333	268	4
C_depauperata	-33.1333	-70.6667	196	4
C_depauperata	-33.4833	-70.4833	340	15
C_depauperata	-33.7	-70.55	326	11
C_elegans	-37.6167	-73.6667	762	106
C_elegans	-37.8	-72.9167	832	104
C_elegans	-37.7833	-72.95	822	102
C_elegans	-39.3333	-71.8	927	191
C_elegans	-37.8	-72.35	690	87
C_elegans	-37.7333	-73	827	102
C_elegans	-37.0833	-73.1667	686	71
C_elegans	-37.7833	-72.95	822	102
C_elegans	-36.9167	-71.3333	533	66
C_elegans	-40.25	-73.0833	673	142
C_elegans	-35.9167	-70.7167	451	52
C_elegans	-36.0167	-70.55	368	51
C_elegans	-36.0667	-70.5	349	51
C_elegans	-36.1333	-71.3667	732	63
C_elegans	-36.2333	-71.2333	634	61
C_elegans	-36.4167	-70.9167	479	56
C_elegans	-36.6333	-71.8667	670	57
C_elegans	-36.7833	-72.75	780	69
C_elegans	-36.7833	-73.1667	520	53
C_elegans	-36.8167	-71.25	656	75
C_elegans	-36.8333	-73.0333	681	69
C_elegans	-36.85	-73.1	616	63
C_elegans	-36.9	-71.4	585	68
C_elegans	-36.9	-71.45	648	73
C_elegans	-36.9	-71.5167	712	80
C_elegans	-37.25	-71.3333	627	78
C_elegans	-37.3333	-71.5167	819	112
C_elegans	-37.3333	-71.5167	819	112
C_elegans	-37.35	-71.35	686	88
C_elegans	-37.4167	-71.4333	754	96
C_elegans	-37.4333	-71.4	664	85
C_elegans	-37.4667	-71.3	707	93
C_elegans	-37.6167	-73.45	854	115
C_elegans	-37.7667	-73.0333	831	106
C_elegans	-37.7667	-73.0333	831	106
C_elegans	-37.7833	-73.0333	841	109
C_elegans	-37.8167	-73.0333	840	109
C_elegans	-37.8333	-73	837	108
C_elegans	-37.8833	-73.3333	835	124
C_elegans	-37.95	-72.4333	680	95
C_elegans	-37.9833	-73.25	813	130
C_elegans	-38.2167	-71.7333	977	142
C_elegans	-38.2333	-71.7333	937	135
C_elegans	-38.3167	-71.5333	781	115
C_elegans	-38.5833	-71.3833	675	105
C_elegans	-38.5833	-71.3833	675	105
C_elegans	-38.65	-70.9333	421	68
C_elegans	-38.6833	-71.8	894	144
C_elegans	-38.7167	-71.7167	597	98
C_elegans	-38.7167	-72.5833	639	133
C_elegans	-38.7833	-73.3833	586	118
C_elegans	-38.7833	-73.3833	586	118
C_elegans	-39	-71	391	63
C_elegans	-39.8	-73.2333	1072	206
C_elegans	-39.8	-73.2333	1072	206
C_elegans	-40.3667	-71.3	434	94
C_incana	-31.85	-71.5	136	0
C_incana	-31.85	-71.5167	134	0
C_incana	-31.85	-71.5167	134	0
C_incana	-31.85	-71.5167	134	0
C_incana	-31.85	-71.5	136	0
C_incana	-32.2333	-71.5	185	1
C_incana	-32.2333	-71.5	185	1
C_incana	-31.3	-71.4833	137	2
C_incana	-31.5833	-71.5333	112	0
C_incana	-31.85	-71.5	136	0
C_incana	-31.85	-71.5	136	0
C_incana	-30.25	-71.5	72	0
C_incana	-32.2333	-71.5167	186	1
C_incana	-32.25	-71.5	188	1
C_incana	-32.7667	-71.5333	235	3
C_incana	-33.1	-71.2667	324	5
C_incana	-33.1	-71.2667	324	5
C_incana	-33.1	-71.2667	324	5
C_incana	-33.0833	-71.2667	324	5
C_incana	-32.95	-71.1	260	3
C_incana	-32.8333	-71.1167	233	3
C_incana	-33.05	-71.05	254	5
C_incana	-32.6333	-71.4667	234	2
C_incana	-32.7333	-71.4167	235	2
C_incana	-32.7333	-71.4667	240	2
C_incana	-32.7667	-71.5333	235	3
C_incana	-32.7667	-71.5333	235	3
C_incana	-32.7667	-71.5333	235	3
C_incana	-32.7667	-71.5333	235	3
C_incana	-32.7667	-71.5333	235	3
C_incana	-32.7667	-71.5333	235	3
C_incana	-32.7833	-71.5333	239	3
C_incana	-32.7833	-71.5333	239	3
C_incana	-32.7833	-71.5333	239	3
C_incana	-32.7833	-71.5333	239	3
C_incana	-32.7833	-71.5333	239	3
C_incana	-32.7833	-71.5333	239	3
C_incana	-32.8167	-71.5167	252	2
C_incana	-33.0167	-71.55	286	4
C_incana	-33.0167	-71.55	286	4
C_incana	-33.0167	-71.55	286	4
C_incana	-33.0333	-71.5667	305	5
C_incana	-33.0333	-71.5667	305	5
C_incana	-33.0333	-71.6333	286	4
C_incana	-33.0333	-71.6333	286	4
C_incana	-33.0333	-71.6333	286	4
C_incana	-33.05	-71.45	339	5
C_incana	-33.6	-70.75	253	9
C_linearis	-34.1667	-70.7667	301	9
C_linearis	-31.7667	-70.9667	152	3
C_linearis	-31.8333	-71.3833	140	1
C_linearis	-31.9	-71.5167	135	0
C_linearis	-32	-71.15	162	2
C_linearis	-32.0667	-70.5667	142	10
C_linearis	-32.3333	-71.4167	204	1
C_linearis	-32.5167	-71.4167	237	3
C_linearis	-32.55	-71.4667	270	0
C_linearis	-32.55	-71.4667	270	0
C_linearis	-32.6667	-71.2333	258	0
C_linearis	-32.8333	-70.3333	203	22
C_linearis	-32.8333	-70.6	165	3
C_linearis	-32.8333	-70.9833	207	0
C_linearis	-32.9167	-70.3167	260	16
C_linearis	-32.9167	-71.5	260	3
C_linearis	-32.9667	-71	298	7
C_linearis	-32.9667	-71	298	7
C_linearis	-32.9667	-71.1	269	4
C_linearis	-32.9833	-71.0333	295	6
C_linearis	-32.9833	-71.2667	265	5
C_linearis	-33	-70.9333	248	4
C_linearis	-33.0167	-70.8667	229	4
C_linearis	-33.0333	-71.25	273	5
C_linearis	-33.0333	-71.6333	286	4
C_linearis	-33.0667	-70.9667	261	4
C_linearis	-33.1333	-70.6667	196	4
C_linearis	-33.1833	-70.9833	339	11
C_linearis	-33.3	-70.2833	275	19
C_linearis	-33.3	-70.2833	275	19
C_linearis	-33.3	-70.2833	275	19
C_linearis	-33.3	-70.3	272	16
C_linearis	-33.3	-70.3	272	16
C_linearis	-33.3	-70.6	281	6
C_linearis	-33.3333	-70.3	278	16
C_linearis	-33.35	-70.3333	286	20
C_linearis	-33.35	-70.3333	286	20
C_linearis	-33.35	-70.4667	299	9
C_linearis	-33.35	-70.4667	299	9
C_linearis	-33.3667	-70.3333	288	20
C_linearis	-33.3833	-70.8333	219	8
C_linearis	-33.3833	-70.8333	219	8
C_linearis	-33.4167	-70.4833	334	12
C_linearis	-33.4167	-70.6333	223	6
C_linearis	-33.4833	-70.9	308	7
C_linearis	-33.5833	-70.3833	377	14
C_linearis	-33.6	-70.75	253	9
C_linearis	-33.6167	-70.35	377	16
C_linearis	-33.6167	-70.8333	269	10
C_linearis	-33.7333	-70.4667	419	15
C_linearis	-33.7833	-70.2167	406	17
C_linearis	-33.7833	-70.2333	424	15
C_linearis	-33.9167	-70.7167	359	10
C_linearis	-34.25	-70.5667	493	21
C_microphylla	-32.8	-71.2833	292	2
C_microphylla	-32.8	-71.2833	292	2
C_microphylla	-32.8167	-71.5167	252	2
C_microphylla	-32.85	-70.9667	204	1
C_microphylla	-33.0167	-71.55	286	4
C_microphylla	-33.0333	-71.5667	305	5
C_microphylla	-33.0667	-70.9833	255	4
C_microphylla	-33.0833	-70.9	224	5
C_microphylla	-33.2	-70.85	216	7
C_microphylla	-33.25	-70.3667	280	17
C_microphylla	-33.3833	-70.7167	215	6
C_microphylla	-33.3833	-71.2833	321	10
C_microphylla	-33.6	-70.3667	369	15
C_microphylla	-33.6	-70.3667	369	15
C_microphylla	-33.7	-70.3167	413	13
C_microphylla	-33.7167	-70.4833	440	11
C_microphylla	-33.7333	-70.3333	413	15
C_microphylla	-33.7333	-70.4667	419	15
C_microphylla	-33.7333	-70.4667	419	15
C_microphylla	-33.8	-70.75	334	6
C_microphylla	-33.9333	-70.7333	362	6
C_microphylla	-34.15	-71.0167	355	5
C_microphylla	-34.15	-71.0167	355	5
C_microphylla	-34.1667	-70.9833	464	10
C_microphylla	-34.2333	-71.1	546	15
C_microphylla	-34.25	-70.5667	493	21
C_microphylla	-34.25	-70.5833	540	22
C_microphylla	-34.35	-70.4	579	26
C_microphylla	-34.3833	-70.4	615	24
C_microphylla	-34.4	-70.4167	605	23
C_microphylla	-34.6167	-71	498	19
C_microphylla	-34.6667	-70.8333	549	26
C_microphylla	-34.6833	-70.8667	536	26
C_microphylla	-34.75	-70.75	597	34
C_microphylla	-34.9	-71.8333	509	21
C_microphylla	-35.0167	-70.8167	681	49
C_microphylla	-35.0333	-70.7	654	50
C_microphylla	-35.0333	-70.7	654	50
C_microphylla	-35.75	-70.7833	518	54
C_microphylla	-35.8833	-70.6667	452	53
C_microphylla	-36.7167	-72.4667	656	54
C_microphylla	-36.75	-72.4167	637	57
C_microphylla	-37.0167	-72.4833	644	58
C_microphylla	-37.1667	-72.2	721	78
C_microphylla	-37.1667	-72.45	684	66
C_microphylla	-37.1667	-72.45	684	66
C_microphylla	-37.1667	-72.45	684	66
C_microphylla	-37.3333	-71.6833	741	112
C_microphylla	-37	-70.5	305	54
C_moenchioides	-37.6	-72.7667	771	82
C_moenchioides	-33.3	-70.6	281	6
C_moenchioides	-33.7833	-70.2333	424	15
C_moenchioides	-36.8167	-73.05	651	65
C_moenchioides	-34.9833	-71.3167	502	22
C_moenchioides	-33.0833	-70.9333	232	7
C_moenchioides	-34.2167	-70.5667	547	22
C_moenchioides	-30.6333	-71.2	97	1
C_moenchioides	-33.4667	-70.55	252	4
C_moenchioides	-40	-71.1667	368	64
C_moenchioides	-31.7667	-70.9667	152	3
C_moenchioides	-33.3	-70.3	272	16
C_moenchioides	-32.8333	-70.3333	203	22
C_moenchioides	-32.9667	-70.7167	250	8
C_moenchioides	-32.9833	-71.25	306	5
C_moenchioides	-33.4667	-70.4667	330	15
C_moenchioides	-33.4667	-70.4667	330	15
C_moenchioides	-33.3833	-70.7167	215	6
C_moenchioides	-36.8333	-71.6167	746	82
C_moenchioides	-35.1833	-72.3	516	15
C_moenchioides	-29.2333	-70.7167	41	0
C_moenchioides	-33.6	-70.75	253	9
C_moenchioides	-33.4667	-70.4667	330	15
C_moenchioides	-33.3833	-70.7167	215	6
C_moenchioides	-33.35	-70.4667	299	9
C_moenchioides	-33.5	-70.5167	333	8
C_moenchioides	-33.3833	-70.7167	215	6
C_moenchioides	-33.4167	-70.9	300	7
C_moenchioides	-33.3667	-71.1667	289	11
C_moenchioides	-33.15	-70.3833	261	18
C_moenchioides	-37.8333	-73	837	108
C_moenchioides	-33.0333	-71.3333	312	4
C_moenchioides	-33.1	-71.4167	357	6
C_moenchioides	-33.0333	-71.3333	312	4
C_moenchioides	-30.7667	-70.7167	91	1
C_moenchioides	-29.15	-70.9667	42	0
C_moenchioides	-31.3	-71.4833	137	2
C_moenchioides	-31.3	-70.8333	123	8
C_moenchioides	-31.3	-70.8333	123	8
C_moenchioides	-31.25	-70.8833	116	3
C_moenchioides	-33.7333	-70.4667	419	15
C_moenchioides	-34.15	-71.0167	355	5
C_moenchioides	-35	-70.8333	675	46
C_moenchioides	-30.1	-70.7167	61	0
C_moenchioides	-31.15	-71.0833	130	1
C_moenchioides	-31.15	-70.9667	123	2
C_moenchioides	-31.55	-71.1	137	2
C_moenchioides	-31.9167	-70.6167	139	8
C_moenchioides	-33.15	-70.9167	242	7
C_moenchioides	-33	-70.9833	267	5
C_moenchioides	-32.35	-70.7333	177	8
C_moenchioides	-32.5333	-70.8833	162	2
C_moenchioides	-32.5	-70.6	194	14
C_moenchioides	-35	-70.8333	675	46
C_moenchioides	-35.3667	-71.85	559	28
C_moenchioides	-30.15	-70.6667	59	0
C_moenchioides	-37.8	-72.4667	671	78
C_moenchioides	-36.9	-72.0833	656	67
C_moenchioides	-36.6833	-72.15	537	47
C_moenchioides	-36.8	-72.6667	758	65
C_moenchioides	-38.6667	-72.6667	537	113
C_moenchioides	-36.8833	-71.6333	749	85
C_moenchioides	-41.15	-71.2833	434	91
C_moenchioides	-34.3333	-70.4	552	26
C_moenchioides	-32.95	-71.0667	246	2
C_moenchioides	-34.1667	-70.9667	512	13
C_moenchioides	-34.1667	-70.9667	512	13
C_moenchioides	-34.1667	-70.9667	512	13
C_moenchioides	-32.95	-71.05	248	3
C_moenchioides	-34.15	-70.9333	557	14
C_moenchioides	-34.15	-71.0167	355	5
C_moenchioides	-34.1667	-70.9667	512	13
C_moenchioides	-34.15	-70.9167	550	14
C_moenchioides	-34.1333	-70.9167	549	14
C_moenchioides	-34.3333	-70.45	543	21
C_moenchioides	-34.1667	-71.1333	500	12
C_moenchioides	-34.2167	-71.15	356	5
C_moenchioides	-34.2	-71.1167	346	5
C_moenchioides	-33.7333	-70.4667	419	15
C_moenchioides	-31.7833	-70.5333	123	10
C_moenchioides	-32.4833	-70.9333	163	0
C_moenchioides	-34.2667	-70.45	551	25
C_moenchioides	-33.7333	-70.4667	419	15
C_moenchioides	-33.7333	-70.4667	419	15
C_moenchioides	-32.9833	-71.0333	295	6
C_moenchioides	-33	-71.0167	305	7
C_moenchioides	-33.8167	-70.4167	431	15
C_moenchioides	-33.8333	-70.4167	448	14
C_moenchioides	-33.8167	-70.4167	431	15
C_moenchioides	-34.15	-71.0167	355	5
C_moenchioides	-30.85	-71.2167	115	1
C_moenchioides	-33.5667	-70.9167	267	10
C_moenchioides	-37.7833	-72.4667	671	76
C_moenchioides	-33.35	-70.4667	299	9
C_moenchioides	-33.2	-70.85	216	7
C_moenchioides	-33.4667	-70.4167	324	17
C_moenchioides	-32.8333	-70.4167	240	15
C_moenchioides	-30.8667	-71.2167	108	1
C_moenchioides	-35	-70.8333	675	46
C_moenchioides	-32.8833	-70.3667	223	20
C_moenchioides	-34.25	-70.6	513	22
C_moenchioides	-37.85	-72.6	643	75
C_moenchioides	-33.0667	-70.2833	231	25
C_moenchioides	-34.1833	-71.2333	426	10
C_moenchioides	-33.6	-70.4167	380	15
C_moenchioides	-33.6167	-70.35	377	16
C_moenchioides	-34.25	-70.5667	493	21
C_moenchioides	-36.8833	-71.6333	749	85
C_moenchioides	-36.9333	-72.0833	675	69
C_moenchioides	-36.8833	-71.6333	749	85
C_moenchioides	-33.5	-70.5	357	11
C_moenchioides	-37.4667	-71.9667	714	89
C_moenchioides	-36.9	-72.7167	786	71
C_moenchioides	-37.8167	-72.8167	768	93
C_moenchioides	-37.3833	-71.4333	809	106
C_moenchioides	-33.05	-70.9	218	2
C_moenchioides	-33.35	-70.4667	299	9
C_moenchioides	-32.8833	-70.6333	156	2
C_moenchioides	-33.4833	-70.9333	264	10
C_moenchioides	-33.05	-71	295	6
C_moenchioides	-33.2167	-70.8333	209	6
C_moenchioides	-33.8333	-70.0833	375	22
C_moenchioides	-33.35	-70.3333	286	20
C_moenchioides	-34.5833	-71	479	17
C_moenchioides	-32.6833	-70.6	187	10
C_moenchioides	-36.75	-72.5833	711	54
C_moenchioides	-33.3	-70.3	272	16
C_moenchioides	-33	-71	286	5
C_moenchioides	-32.7167	-70.65	186	6
C_moenchioides	-33.0833	-71.0833	273	5
C_moenchioides	-30.1667	-70.7167	64	0
C_moenchioides	-32.9667	-71	298	7
C_moenchioides	-32.9833	-71.0333	295	6
C_moenchioides	-32.85	-70.4	227	18
C_moenchioides	-32.7667	-70.9667	194	0
C_moenchioides	-33.5833	-70.5833	271	5
C_perpusilla	-18.2	-69.5667	180	1	179	180	0.994444	0.71875	3890.84	90.5	980.674
C_perpusilla	-18.2333	-69.5833	156	0	156	180	0.866667			78
C_perpusilla	-18.25	-69.5833	159	0	159	180	0.883333			79.5
C_perpusilla	-18.3167	-69.5833	168	0	168	180	0.933333			84
C_perpusilla	-18.3333	-69.5667	177	0	177	180	0.983333			88.5
C_perpusilla	-18.4	-69.6667	135	1	134	180	0.744444			68
C_perpusilla	-18.9333	-69.7167	26	0	26	180	0.144444			13
C_perpusilla	-20.4167	-69.1333	36	0	36	180	0.2			18
C_peruviana	-10.2	-77.1667	328	14
C_peruviana	-11.5	-76.75	254	0
C_peruviana	-11.5	-76.5833	397	13
C_peruviana	-11.8333	-76.3333	353	11
C_peruviana	-11.9833	-76.5	341	3
C_peruviana	-12.1667	-76.25	280	3
C_peruviana	-13	-75	407	28
C_peruviana	-15.1167	-72.75	435	18
C_peruviana	-17.5	-69.8333	315	10
C_ramosissima	-32.8333	-70.6	165	3
C_ramosissima	-32.95	-71.1333	288	5
C_ramosissima	-32.9667	-70.6667	253	9
C_ramosissima	-33.0333	-71.3333	312	4
C_ramosissima	-33.0333	-71.3333	312	4
C_ramosissima	-33.0667	-70.9833	255	4
C_ramosissima	-33.0667	-70.9833	255	4
C_ramosissima	-33.0833	-70.9333	232	7
C_ramosissima	-33.1	-71.65	392	11
C_ramosissima	-33.1833	-70.6	273	8
C_ramosissima	-33.2167	-70.8333	209	6
C_ramosissima	-33.3333	-70.5333	277	7
C_ramosissima	-33.35	-70.5833	326	11
C_ramosissima	-33.3667	-71.1667	289	11
C_ramosissima	-33.3667	-70.65	217	6
C_ramosissima	-33.4667	-70.5333	265	4
C_ramosissima	-33.4667	-70.9	245	10
C_ramosissima	-33.5	-70.5167	333	8
C_ramosissima	-33.5	-70.5167	333	8
C_ramosissima	-33.5	-70.5167	333	8
C_ramosissima	-33.5833	-70.45	362	10
C_ramosissima	-33.6167	-70.2667	340	19
C_ramosissima	-33.6333	-70.3333	394	15
C_ramosissima	-33.6333	-70.3333	394	15
C_ramosissima	-33.6333	-70.3333	394	15
C_ramosissima	-33.65	-71.2333	301	9
C_ramosissima	-33.6667	-70.6333	316	9
C_ramosissima	-33.6667	-70.0833	316	24
C_ramosissima	-34.0833	-70.35	487	25
C_ramosissima	-34.25	-70.5667	493	21
C_ramosissima	-34.25	-70.5667	493	21
C_ramosissima	-34.25	-70.5667	493	21
C_ramosissima	-34.55	-71	458	15
C_ramosissima	-34.7833	-70.7833	634	38
C_ramosissima	-35.0333	-70.5667	493	39
C_ramosissima	-35.2667	-70.6167	446	43
C_ramosissima	-35.85	-71.1	560	52
C_ramosissima	-33	-71.1167	270	3
C_ramosissima	-32.95	-71.0667	246	2
C_ramosissima	-32.95	-70.6833	228	6
C_ramosissima	-34.1333	-70.9667	501	12
C_ramosissima	-34.25	-70.5667	493	21
C_ramosissima	-33.0667	-70.9833	255	4
C_ramosissima	-33.3	-70.6	281	6
C_ramosissima	-34.1333	-70.95	528	13
C_ramosissima	-34.1333	-70.95	528	13
C_ramosissima	-34.15	-70.9833	416	9
C_ramosissima	-32.95	-71.05	248	3
C_ramosissima	-34.2333	-71.15	425	10
C_ramosissima	-34.62	-71	502	19
C_taltalensis	-23.63	-70.4	2	0
C_taltalensis	-25.0167	-70.4333	8	0
C_taltalensis	-25.05	-70.5	12	0
C_taltalensis	-25.1167	-70.4667	12	0
C_taltalensis	-25.1167	-70.45	11	0
C_taltalensis	-25.1	-70.4667	11	0
C_taltalensis	-25.4	-70.4667	15	0
C_taltalensis	-26.8333	-70.7833	41	1
C_taltalensis	-27.0667	-70.85	59	2
C_taltalensis	-27.6667	-70.85	24	0
C_taltalensis	-28.4333	-71.1833	33	0
C_taltalensis	-29.55	-71.25	53	0
C_taltalensis	-29.55	-71.25	53	0
C_taltalensis	-29.5667	-71.25	53	0
C_taltalensis	-29.5667	-71.25	53	0
C_taltalensis	-29.65	-71.3	51	0
C_taltalensis	-29.82	-71.29	51	0
C_serrata	-36.7833	-73.0667	605	59
C_serrata	-35.9333	-72.6833	509	32
C_serrata	-35.95	-72.2333	487	27
C_serrata	-36.0333	-71.35	689	59
C_serrata	-36.3667	-72.4167	619	48
C_serrata	-36.55	-72.6833	704	51
C_serrata	-36.5667	-71.7667	704	58
C_serrata	-36.5833	-72.75	716	54
C_serrata	-36.5833	-72.9667	631	52
C_serrata	-36.65	-72.45	631	50
C_serrata	-36.7	-72.4833	677	61
C_serrata	-36.75	-72.1167	580	53
C_serrata	-36.75	-72.6	723	56
C_serrata	-36.7667	-72.6333	744	63
C_serrata	-36.7667	-72.6667	753	63
C_serrata	-36.7833	-73.1667	520	53
C_serrata	-36.7833	-73.1667	520	53
C_serrata	-36.7833	-73.1667	520	53
C_serrata	-36.7833	-73.1667	520	53
C_serrata	-36.7833	-73.1667	520	53
C_serrata	-36.7833	-73.1667	520	53
C_serrata	-36.7833	-73.1667	520	53
C_serrata	-36.8	-73.0667	622	62
C_serrata	-36.8167	-73.05	651	65
C_serrata	-36.8167	-73.05	651	65
C_serrata	-36.8333	-73.0333	681	69
C_serrata	-36.8667	-72.2833	624	64
C_serrata	-36.8667	-72.35	631	65
C_serrata	-36.9167	-72.8333	837	80
C_serrata	-36.9333	-72.9167	861	84
C_serrata	-36.9667	-72.6167	735	66
C_serrata	-36.9667	-72.6167	735	66
C_serrata	-36.9667	-72.6333	747	68
C_serrata	-37.1667	-73.1667	745	76
C_serrata	-37.1667	-72.8333	809	73
C_serrata	-37.2	-73.0833	797	84
C_serrata	-37.2167	-72.95	809	75
C_serrata	-37.2333	-73.3167	736	83
C_serrata	-37.2333	-73.45	630	77
C_serrata	-37.25	-73.4167	677	81
C_serrata	-37.3333	-71.6833	741	112
C_serrata	-37.4	-72.0833	717	94
C_serrata	-37.55	-72.3	670	78
C_serrata	-37.5833	-72.3333	664	74
C_serrata	-37.7667	-72.8	805	97
C_serrata	-37.95	-72.4333	680	95
C_serrata	-38.2333	-71.7333	937	135
C_serrata	-38.6833	-72	946	182
C_serrata	-38.7167	-72.5833	639	133
C_serrata	-38.7167	-72.5833	639	133
C_serrata	-38.7333	-72.5667	597	129
C_glandulosa	-30.1333	-70.6833	65	0
C_glandulosa	-30.7167	-70.5167	80	8
C_glandulosa	-30.75	-70.7167	85	2
C_glandulosa	-30.8167	-70.5	96	12
C_glandulosa	-30.8167	-70.5	96	12
C_glandulosa	-30.9833	-70.7	91	4
C_glandulosa	-31.1	-70.5667	91	8
C_glandulosa	-31.1667	-70.6667	110	10
C_glandulosa	-31.3167	-71.0833	130	2
C_glandulosa	-31.75	-71.15	140	2
C_glandulosa	-32.6	-70.55	199	13
C_glandulosa	-33.1833	-70.9833	339	11
C_glandulosa	-33.3	-70.3167	271	19
C_glandulosa	-33.7833	-70.2333	424	15
C_glandulosa	-33.7667	-70.2833	421	15
C_glandulosa	-33.8	-70.2333	401	18
C_glandulosa	-33.8	-70.0667	349	25
C_glandulosa	-33.8333	-70.0833	375	22
C_euphrasioides	-30.7667	-70.5	72	5
C_euphrasioides	-30.8667	-70.55	83	8
C_euphrasioides	-31.3167	-70.8167	122	8
C_euphrasioides	-31.4167	-70.6833	114	8
C_euphrasioides	-31.8833	-70.5667	127	10
C_euphrasioides	-32.25	-70.5833	164	11
C_euphrasioides	-32.5667	-71.0667	230	5
C_euphrasioides	-33.0833	-71.0167	317	8
C_euphrasioides	-33.1667	-71.15	298	6
C_euphrasioides	-33.1833	-70.9833	339	11
C_euphrasioides	-33.3	-70.1667	258	22
C_euphrasioides	-33.3333	-70.25	270	20
C_euphrasioides	-33.3333	-70.2833	285	17
C_euphrasioides	-33.3333	-70.2833	285	17
C_euphrasioides	-33.3333	-70.25	270	20
C_euphrasioides	-33.35	-70.25	282	17
C_euphrasioides	-33.35	-70.3167	281	20
C_euphrasioides	-33.35	-70.25	282	17
C_euphrasioides	-33.3667	-70.2667	279	18
C_euphrasioides	-33.3667	-70.2333	272	20
C_euphrasioides	-33.3667	-70.2333	272	20
C_euphrasioides	-33.4333	-70.2333	292	19
C_euphrasioides	-33.4833	-70.4833	340	15
C_euphrasioides	-33.6	-70.2833	341	20
C_euphrasioides	-33.6	-70.3333	346	18
C_euphrasioides	-33.6	-70.3333	346	18
C_euphrasioides	-33.6	-70.2833	341	20
C_euphrasioides	-33.6667	-69.8667	235	42
C_euphrasioides	-33.6667	-70.05	289	26
C_euphrasioides	-33.6667	-70.1333	328	23
C_euphrasioides	-33.7	-70.1	323	24
C_euphrasioides	-33.8	-70.4833	449	14
C_euphrasioides	-33.8167	-70.0833	356	25
C_euphrasioides	-33.8333	-70.4667	458	14
C_euphrasioides	-33.8333	-70.4333	454	15
C_euphrasioides	-33.8333	-70.4333	454	15
C_euphrasioides	-33.8333	-70.4333	454	15
C_euphrasioides	-33.8333	-70.4333	454	15
C_euphrasioides	-33.85	-70.45	429	19
C_euphrasioides	-33.85	-70.4667	418	21
C_euphrasioides	-33.8667	-70.4667	413	22
C_euphrasioides	-33.95	-70.95	508	13
C_euphrasioides	-34.1	-70.05	418	27
C_euphrasioides	-34.1	-70.9333	538	14
C_euphrasioides	-34.3333	-70.4333	548	21
C_euphrasioides	-34.3667	-70.4333	529	27
C_euphrasioides	-34.4	-70.2	413	36
C_euphrasioides	-34.4	-70.45	471	32
C_euphrasioides	-34.5167	-70.4	491	33
C_euphrasioides	-34.5167	-70.4	491	33
C_euphrasioides	-34.8333	-70.5833	546	36
C_euphrasioides	-34.9333	-70.4167	426	42
C_euphrasioides	-34.9333	-70.4167	426	42
C_euphrasioides	-34.9333	-70.4167	426	42
C_euphrasioides	-34.9333	-70.4167	426	42
C_euphrasioides	-34.9333	-70.4167	426	42
C_euphrasioides	-34.9333	-70.4167	426	42
C_euphrasioides	-34.9333	-70.4167	426	42
C_euphrasioides	-34.95	-70.4	429	42
C_euphrasioides	-35.1667	-70.55	435	43
C_euphrasioides	-35.1667	-70.5833	441	43
C_euphrasioides	-35.1667	-69.95	279	50
C_euphrasioides	-35.95	-70.3833	333	52
C_euphrasioides	-36.3333	-70.75	411	53
C_euphrasioides	-31.9833	-70.1167	171	59
C_euphrasioides	-34.8333	-70.5	521	35
C_euphrasioides	-33.6	-70.3333	346	18
C_flabellata	-32.9667	-71.0167	294	6
C_flabellata	-32.9833	-71.0167	309	10
C_flabellata	-32.9833	-71.0167	309	10
C_flabellata	-33.1	-71.0333	329	10
C_flabellata	-33.2667	-70.2833	274	15
C_flabellata	-33.3	-70.3	272	16
C_flabellata	-33.3	-70.3	272	16
C_flabellata	-33.3	-70.3	272	16
C_flabellata	-33.3	-70.3	272	16
C_flabellata	-33.35	-70.35	290	20
C_flabellata	-33.35	-70.3167	281	20
C_flabellata	-33.35	-70.3167	281	20
C_flabellata	-33.35	-70.3	281	18
C_flabellata	-33.4167	-70.4333	316	17
C_flabellata	-33.4167	-70.4333	316	17
C_flabellata	-33.5	-70.1333	278	25
C_flabellata	-33.5833	-70.2167	322	21
C_flabellata	-33.6	-70.3333	346	18
C_flabellata	-33.6	-70.2833	341	20
C_flabellata	-33.6167	-70.3	348	18
C_flabellata	-33.8333	-70.0833	375	22
C_flabellata	-34.3333	-70.45	543	21
C_flabellata	-33.4833	-70.4833	340	15
C_flabellata	-34.1	-70.05	418	27
C_flabellifolia	-29.7833	-70	57	16
C_flabellifolia	-29.7833	-70	57	16
C_flabellifolia	-29.8167	-70.0333	50	12
C_flabellifolia	-29.8333	-70.0167	48	12
C_flabellifolia	-29.8333	-70.0333	53	14
C_flabellifolia	-29.8333	-70.0333	53	14
C_flabellifolia	-29.8333	-70.0333	53	14
C_flabellifolia	-29.85	-70.0333	50	12
C_flabellifolia	-29.8667	-70.05	48	12
C_flabellifolia	-30.1667	-70.1	76	22
C_flabellifolia	-30.1833	-69.7833	81	32
C_flabellifolia	-30.2	-70.0333	56	14
C_frayjorgensis	-28.1333	-71.0833	29	0
C_frayjorgensis	-29.2833	-71.3	45	0
C_frayjorgensis	-29.2833	-71.3	45	0
C_frayjorgensis	-29.4167	-71.3167	48	0
C_frayjorgensis	-29.4167	-71.2	47	0
C_frayjorgensis	-29.4833	-71.2167	49	0
C_frayjorgensis	-29.6667	-71.0833	53	0
C_frayjorgensis	-29.7167	-71.3	54	0
C_frayjorgensis	-29.7833	-71.2833	53	0
C_frayjorgensis	-29.7833	-71.2833	53	0
C_frayjorgensis	-29.8167	-71.3167	51	1
C_frayjorgensis	-29.8167	-71.3	51	0
C_frayjorgensis	-29.8167	-71.3167	51	1
C_frayjorgensis	-29.8167	-71.3167	51	1
C_frayjorgensis	-29.8167	-71.3	51	0
C_frayjorgensis	-29.8167	-71.3	51	0
C_frayjorgensis	-29.8167	-71.2667	51	0
C_frayjorgensis	-29.8167	-71.0833	55	0
C_frayjorgensis	-29.8333	-71.2667	50	1
C_frayjorgensis	-29.85	-71.2833	51	1
C_frayjorgensis	-29.8833	-71.2667	52	1
C_frayjorgensis	-29.8833	-71.2667	52	1
C_frayjorgensis	-30.0667	-70.7167	59	0
C_frayjorgensis	-30.0667	-70.7167	59	0
C_frayjorgensis	-30.1	-71.3667	69	0
C_frayjorgensis	-30.1167	-70.5	58	0
C_frayjorgensis	-30.2333	-71.3833	72	0
C_frayjorgensis	-30.25	-71.5	72	0
C_frayjorgensis	-30.25	-71.4833	72	0
C_frayjorgensis	-30.25	-71.5	72	0
C_frayjorgensis	-30.3167	-70.75	70	0
C_frayjorgensis	-30.3333	-71.4167	74	0
C_frayjorgensis	-30.3667	-71.4333	74	0
C_frayjorgensis	-30.666	-70	71	19
C_frayjorgensis	-30.65	-71.6333	100	0
C_frayjorgensis	-30.6667	-71.6667	103	0
C_frayjorgensis	-30.6667	-71.6667	103	0
C_frayjorgensis	-30.6667	-71.6667	103	0
C_frayjorgensis	-30.6667	-71.6667	103	0
C_frayjorgensis	-30.6667	-71.6667	103	0
C_frayjorgensis	-30.7167	-71.4833	88	0
C_frayjorgensis	-30.7333	-70.6	79	2
C_frayjorgensis	-30.8167	-71.5833	105	0
C_frayjorgensis	-30.8333	-71.5	111	0
C_frayjorgensis	-30.8333	-71.5	111	0
C_frayjorgensis	-30.8333	-71.5	111	0
C_frayjorgensis	-30.8333	-70.9167	99	1
C_frayjorgensis	-30.8333	-71.6167	112	0
C_frayjorgensis	-30.85	-71.5833	108	0
C_frayjorgensis	-30.85	-71.2167	115	1
C_frayjorgensis	-31.0167	-71.6	106	0
C_frayjorgensis	-31.05	-71.5833	120	0
C_frayjorgensis	-31.2	-70.9833	127	2
C_frayjorgensis	-31.3	-70.8333	123	8
C_frayjorgensis	-31.7833	-70.5333	123	10
C_frayjorgensis	-32.0667	-70.6167	152	10
C_glabrata	-23.8333	-70.4167	2	0
C_glabrata	-24.9833	-70.4333	7	0
C_glabrata	-24.9833	-70.4	7	0
C_glabrata	-25.0167	-70.4333	8	0
C_glabrata	-25.0167	-70.4333	8	0
C_glabrata	-25.0167	-70.4333	8	0
C_glabrata	-25.0333	-70.4167	7	0
C_glabrata	-25.1	-70.45	8	0
C_glabrata	-25.1167	-70.45	11	0
C_glabrata	-25.2	-70.4333	12	0
C_glabrata	-25.2333	-70.4167	10	0
C_glabrata	-25.3333	-70.45	14	0
C_glabrata	-25.3833	-70.4333	11	0
C_glabrata	-25.4	-70.45	15	0
C_glabrata	-25.4333	-70.4833	11	0
C_glabrata	-25.45	-70.4333	13	0
C_glabrata	-25.4667	-70.45	11	0
C_glabrata	-25.4833	-70.4333	11	0
C_glabrata	-26.0333	-70.6167	11	0
C_glabrata	-26.1	-70.6333	13	0
C_glabrata	-26.1333	-70.6333	13	0
C_glabrata	-26.1667	-70.6667	11	0
C_glabrata	-26.1667	-70.5833	14	0
C_glabrata	-26.5667	-70.6833	20	0
C_glabrata	-27	-70.7333	38	0
C_glabrata	-27.3167	-70.6333	26	0
C_glabrata	-27.3333	-70.35	28	0
C_glabrata	-27.6667	-70.4667	24	0
C_glabrata	-27.7	-70.4833	24	0
C_glabrata	-27.75	-71.0667	24	0
C_glabrata	-27.8	-70.5333	24	0
C_glabrata	-27.9	-70.7833	25	0
C_glabrata	-28	-70.8333	26	0
C_glabrata	-28.0833	-71.1833	28	0
C_glabrata	-28.1333	-70.6167	27	0
C_glabrata	-28.4333	-71.2	33	0
C_glabrata	-28.4333	-71.1833	33	0
C_glabrata	-28.4667	-71.25	33	0
C_glabrata	-28.4667	-71.25	33	0
C_glabrata	-28.8667	-71.4	42	0
C_glabrata	-28.8667	-71.4	42	0
C_glabrata	-29.0333	-70.9	39	0
C_glabrata	-29.0667	-71.4167	45	0
C_glabrata	-29.1	-71.4	45	0
C_glabrata	-29.1	-71.4667	45	0
C_glabrata	-29.2	-71.4167	47	0
C_glabrata	-29.2833	-71.3167	46	0
C_glabrata	-29.4333	-71.3	47	0
C_glabrata	-29.4333	-71.1667	48	0
C_glabrata	-29.7167	-71.3	54	0
C_glabrata	-29.8333	-71.2667	50	1
C_glabrata	-29.8333	-71.2667	50	1
C_glabrata	-29.9	-71.2333	52	1
C_glabrata	-29.9	-70.9	58	0
C_glabrata	-30.0833	-70.8	60	0
C_glabrata	-30.0833	-70.8	60	0
C_glabrata	-30.3667	-70.6333	65	4
C_glabrata	-31.4167	-70.6833	114	8
C_glabrata	-32.9167	-70.6333	208	6
C_glabrata	-32.95	-70.6833	228	6
C_glabrata	-32.9667	-70.6667	253	9
C_glabrata	-33.0833	-70.9	224	5
C_glabrata	-33.1833	-70.6	273	8
C_glabrata	-33.25	-70.3667	280	17
C_glabrata	-33.3	-70.6	281	6
C_glabrata	-33.3	-70.6	281	6
C_glabrata	-33.3	-70.6	281	6
C_glabrata	-33.3	-70.3	272	16
C_glabrata	-33.35	-70.4833	295	8
C_glabrata	-33.35	-70.4667	299	9
C_glabrata	-33.35	-70.4667	299	9
C_glabrata	-33.35	-70.4667	299	9
C_glabrata	-33.3667	-70.3333	288	20
C_glabrata	-33.3667	-70.4667	293	7
C_glabrata	-33.3833	-70.7167	215	6
C_glabrata	-33.3833	-70.7167	215	6
C_glabrata	-33.4167	-70.4833	334	12
C_glabrata	-33.4167	-70.4333	316	17
C_glabrata	-33.4833	-70.3667	321	18
C_glabrata	-33.5833	-70.3833	377	14
C_glabrata	-33.7	-70.3167	413	13
C_glabrata	-33.7833	-70.2167	406	17
C_kalinae	-30.05	-70.0833	44	8
C_kalinae	-30.1	-70.0833	46	9
C_kalinae	-29.8	-70.3	50	8
C_kalinae	-29.95	-70.05	43	9
C_kalinae	-29.8333	-70.0167	48	12
C_kalinae	-29.8333	-70.0333	53	14
C_kalinae	-30.05	-70.0833	44	8
C_kalinae	-30.0667	-70.1	47	9
C_limbata	-26.55	-69.8833	10	0
C_limbata	-26.75	-69.9	11	0
C_limbata	-27.5167	-70.2667	24	0
C_limbata	-28.4333	-71.1833	33	0
C_limbata	-28.6	-71.1	37	0
C_limbata	-29.15	-70.9667	42	0
C_limbata	-29.1667	-70.35	35	0
C_limbata	-29.2333	-70.75	40	0
C_limbata	-30.1333	-70.6833	65	0
C_limbata	-30.1667	-70.8	63	0
C_limbata	-30.3167	-70.75	70	0
C_limbata	-30.4167	-71.05	85	0
C_limbata	-31.0333	-70.7	98	3
C_limbata	-31.7167	-71.15	145	2
C_philippii	-25.1667	-69.3833	6	0
C_philippii	-25.6	-69.3333	8	0
C_philippii	-26.3167	-69.7833	8	0
C_philippii	-26.3833	-69.3333	13	1
C_philippii	-26.3833	-69.4167	12	0
C_philippii	-26.4333	-69.45	14	1
C_philippii	-26.45	-69.5	13	0
C_philippii	-26.8833	-69.2667	17	4
C_philippii	-27.0667	-69.3333	17	3
C_philippii	-27.05	-69.3667	17	3
C_philippii	-27.05	-69.3833	18	3
C_philippii	-27.0667	-69.4	18	3
C_philippii	-27.0833	-69.25	19	5
C_philippii	-27.0833	-69.3167	17	3
C_philippii	-27.0833	-69.5167	18	2
C_philippii	-27.0833	-69.5167	18	2
C_philippii	-27.2333	-69.2833	18	5
C_philippii	-27.4833	-69.2167	26	7
C_philippii	-27.8167	-69.3833	32	13
C_philippii	-28.2167	-69.4333	33	13
C_philippii	-28.5	-69.3333	37	14
C_philippii	-28.5	-69.3333	37	14
C_philippii	-28.7167	-69.9333	39	10
C_philippii	-28.7333	-69.8333	40	13
C_philippii	-28.75	-69.95	32	7
C_philippii	-28.8	-69.8333	35	10
C_philippii	-28.8667	-69.8333	32	9
C_philippii	-28.9	-70.15	40	6
C_philippii	-29.1833	-69.7333	38	15
C_philippii	-29.4833	-70.2667	44	6
C_philippii	-29.8333	-70.0333	53	14
C_philippii	-29.8333	-70.0333	53	14
C_philippii	-29.8333	-70.0333	53	14
C_philippii	-29.9	-70.05	43	9
C_philippii	-29.9667	-71.1667	61	0
C_philippii	-30.6833	-70.65	83	8
C_philippii	-30.8333	-70.1667	95	22
C_philippii	-31	-69.8333	84	26
C_philippii	-31.0333	-70.3667	94	12
C_philippii	-31.0833	-69.8333	98	31
C_philippii	-31.3833	-70.7	129	12
C_philippii	-33.3333	-70.25	270	20
C_pubescens	-27.45	-70.3667	25	0
C_pubescens	-27.5833	-70.45	25	0
C_pubescens	-27.6667	-70.2	21	0
C_pubescens	-28.0833	-69.8333	25	4
C_pubescens	-28.0833	-69.8333	25	4
C_pubescens	-28.3	-70.4833	27	0
C_pubescens	-29.4833	-70.25	44	6
C_pubescens	-29.8333	-70.0167	48	12
C_pubescens	-29.8333	-70.0333	53	14
C_pubescens	-29.8833	-70.05	46	9
C_pubescens	-30.05	-70.0833	44	8
C_pubescens	-30.0667	-70.1	47	9
C_pubescens	-30.1667	-70.7167	64	0
C_schroederi	-25.7667	-69.5	7	0
C_schroederi	-27	-69.9	14	0
C_schroederi	-27.1333	-69.6667	14	0
C_schroederi	-27.2833	-70.7667	31	0
C_schroederi	-27.5833	-70.4167	24	0
C_schroederi	-27.8333	-70.5	24	0
C_schroederi	-28.1333	-71.0833	29	0
C_schroederi	-28.5667	-70.75	36	0
C_schroederi	-28.7667	-70.4833	30	0
C_schroederi	-28.7667	-70.4833	30	0
C_schroederi	-28.8833	-70.1333	41	9
C_schroederi	-29.0333	-70.9	39	0
C_schroederi	-29.15	-70.9833	41	0
C_schroederi	-29.9667	-70.6	50	1
C_schroederi	-30.0333	-70.4167	48	3
C_schroederi	-30.0333	-70.5333	52	0
C_schroederi	-30.0333	-70.5333	52	0
C_schroederi	-30.25	-70.3667	66	11
C_schroederi	-31.9833	-70.5333	132	10
C_schroederi	-32.2167	-70.25	166	21
C_schroederi	-32.6667	-71.2	231	3
C_schroederi	-32.8333	-70.3333	203	22
C_schroederi	-32.8333	-70.5833	168	3
C_schroederi	-32.95	-71.1333	288	5
C_schroederi	-32.9667	-71.0333	268	4
C_schroederi	-32.9833	-71.0333	295	6
C_schroederi	-32.9833	-71.0333	295	6
C_schroederi	-33.05	-71.4667	353	6
C_schroederi	-33.0833	-71.0333	318	8
C_schroederi	-33.1	-71.0333	329	10
C_schroederi	-33.1833	-70.9833	339	11
C_schroederi	-33.2	-70.3667	266	14
C_schroederi	-33.4167	-70.4333	316	17
C_schroederi	-33.4167	-70.4333	316	17
C_schroederi	-33.4333	-70.3333	304	19
C_schroederi	-33.4333	-70.3333	304	19
C_spathulifolia	-29.8333	-70.0333	53	14
C_spathulifolia	-31.0667	-70.3833	86	11
C_spathulifolia	-31.25	-69.6667	51	23
C_spathulifolia	-31.25	-69.4167	37	21
C_spathulifolia	-31.4167	-70.6833	114	8
C_spathulifolia	-32.0833	-70.4833	135	12
C_spathulifolia	-32.2167	-70.4667	170	12
C_spathulifolia	-32.5	-69.5	132	31
C_spathulifolia	-32.5	-70	167	23
C_spathulifolia	-32.7333	-70.3833	216	11
C_spathulifolia	-32.75	-70.2667	172	23
C_spathulifolia	-32.8167	-70.05	208	15
C_spathulifolia	-32.8167	-70.05	208	15
C_spathulifolia	-32.8333	-70.1333	208	11
C_spathulifolia	-32.8333	-69.9167	208	10
C_spathulifolia	-32.8333	-69.9167	208	10
C_spathulifolia	-32.8333	-69.9167	208	10
C_spathulifolia	-32.8333	-69.9167	208	10
C_spathulifolia	-32.8333	-70.0667	194	23
C_spathulifolia	-32.8333	-70.1333	208	11
C_spathulifolia	-33	-70	201	39
C_spathulifolia	-32.4833	-69.1833	64	47
C_spathulifolia	-31.9833	-70.1167	171	59
C_spathulifolia	-32.8167	-70.1333	213	11
C_splendens	-29.8333	-70.05	57	15
C_splendens	-29.9	-70.05	43	9
C_splendens	-30.0333	-70.3667	58	8
C_splendens	-30.0333	-70.3667	58	8
C_splendens	-30.7167	-70.5167	80	8
C_splendens	-30.7667	-70.7167	91	1
C_splendens	-31.3	-70.8333	123	8
C_splendens	-31.4	-70.6833	117	9
C_villosa	-33.6667	-70.0833	316	24
C_villosa	-33.85	-70.45	429	19
C_villosa	-33.95	-70.2667	462	18
C_villosa	-34.0833	-70.35	487	25
C_villosa	-34.8	-70.25	300	58
C_villosa	-34.8333	-70.05	347	46
C_villosa	-35.2667	-70.6167	446	43
C_villosa	-35.5833	-70.75	395	53
C_villosa	-36	-70.5	355	51
C_villosa	-36.0833	-70.5167	353	51
C_villosa	-36.5333	-71.6167	771	70
C_villosa	-36.9167	-71.3333	533	66
C_villosa	-37.3833	-71.3333	663	85
C_villosa	-37.4	-71.3	691	90
C_villosa	-37.4167	-71.35	512	72
C_villosa	-37.4167	-71.35	512	72
C_villosa	-37.4167	-71.35	512	72
C_villosa	-38.1667	-70.9167	438	69
C_villosa	-38.35	-71.5167	854	129
C_villosa	-38.3667	-71.5333	785	118
C_villosa	-38.3667	-71.5333	785	118
C_villosa	-38.3667	-71.5667	780	116
C_villosa	-38.3667	-71.5667	780	116
C_villosa	-38.4	-71.5333	707	107
C_villosa	-38.4	-71.55	777	117
C_villosa	-38.4	-71.55	777	117
C_villosa	-38.5833	-71.3833	675	105
C_villosa	-38.6833	-71.7333	662	105
C_villosa	-38.7	-71.8	853	136
C_villosa	-38.7	-71.8	853	136
C_villosa	-38.7167	-71.7167	597	98
C_villosa	-38.7167	-71.7167	597	98
C_villosa	-38.7167	-71.7167	597	98
C_villosa	-38.7167	-71.7167	597	98
C_villosa	-38.7167	-71.7167	597	98
C_villosa	-38.7167	-71.7167	597	98
C_villosa	-38.7167	-71.7167	597	98
C_villosa	-38.7167	-71.7167	597	98
C_villosa	-39	-71	391	63
C_villosa	-39.05	-70.3833	164	31
C_villosa	-39.0833	-70.8333	298	48
C_villosa	-40	-71	305	49
C_villosa	-40.4333	-71.5833	537	125
C_villosa	-40.4833	-71.2	378	77
C_renifolia	-33.2333	-70.2333	232	36
C_renifolia	-33.2333	-70.2333	232	36
C_renifolia	-33.3	-70.3167	271	19
C_renifolia	-33.3167	-70.2667	261	24
C_renifolia	-33.3167	-70.2833	278	17
C_renifolia	-33.3333	-70.3	278	16
C_renifolia	-33.4667	-70.4333	326	16
C_renifolia	-33.4667	-70.4333	326	16
C_renifolia	-33.35	-70.25	282	17
C_renifolia	-32.9167	-70.2667	202	23

## Sheet: albilfora
SPECIE		LAT	LONG	b17	b16		T-WL-NB	T-SNB	WLS-RATIO	WLS-RATIO PROM	NBV	Midpoint(mediana)	NPPV
C_albilfora	1	-22.1	-70.2	0	3	1.5	3	172	0.0174419	0.330226	1697.26	1.5	451.193
C_albilfora	2	-22.1	-70.2	0	3	1.5	3	172	0.0174419			1.5
C_albilfora	3	-25.4	-70.4333	0	11	5.5	11	172	0.0639535			5.5
C_albilfora	4	-25.4	-70.4333	0	11	5.5	11	172	0.0639535			5.5
C_albilfora	5	-25.4	-70.4333	0	11	5.5	11	172	0.0639535			5.5
C_albilfora	6	-25.4	-70.4833	0	15	7.5	15	172	0.0872093			7.5
C_albilfora	7	-25.4167	-70.4167	0	10	5	10	172	0.0581395			5
C_albilfora	8	-25.4167	-70.4667	0	15	7.5	15	172	0.0872093			7.5
C_albilfora	9	-25.4167	-70.4833	0	15	7.5	15	172	0.0872093			7.5
C_albilfora	10	-25.4333	-70.4333	0	11	5.5	11	172	0.0639535			5.5
C_albilfora	11	-27.1667	-70.7833	1	42	20.5	41	172	0.238372			21.5
C_albilfora	12	-27.2833	-70.7667	0	31	15.5	31	172	0.180233			15.5
C_albilfora	13	-27.2833	-70.7667	0	31	15.5	31	172	0.180233			15.5
C_albilfora	14	-27.6667	-70.55	0	25	12.5	25	172	0.145349			12.5
C_albilfora	15	-27.9	-70.7833	0	25	12.5	25	172	0.145349			12.5
C_albilfora	16	-28.1333	-70.9333	0	28	14	28	172	0.162791			14
C_albilfora	17	-28.1333	-71.0833	0	29	14.5	29	172	0.168605			14.5
C_albilfora	18	-28.1333	-71.0833	0	29	14.5	29	172	0.168605			14.5
C_albilfora	19	-28.15	-70.9667	0	28	14	28	172	0.162791			14
C_albilfora	20	-28.3	-71.1667	0	32	16	32	172	0.186047			16
C_albilfora	21	-28.3333	-70.6667	0	30	15	30	172	0.174419			15
C_albilfora	22	-28.4333	-71.2	0	33	16.5	33	172	0.19186			16.5
C_albilfora	23	-28.5167	-71.1	0	35	17.5	35	172	0.203488			17.5
C_albilfora	24	-28.5667	-70.75	0	36	18	36	172	0.209302			18
C_albilfora	25	-28.5833	-70.2667	0	31	15.5	31	172	0.180233			15.5
C_albilfora	26	-28.5833	-70.7667	0	36	18	36	172	0.209302			18
C_albilfora	27	-28.7833	-70.7833	0	34	17	34	172	0.197674			17
C_albilfora	28	-28.9167	-71.2333	0	42	21	42	172	0.244186			21
C_albilfora	29	-29.0333	-70.9	0	39	19.5	39	172	0.226744			19.5
C_albilfora	30	-29.0333	-70.9	0	39	19.5	39	172	0.226744			19.5
C_albilfora	31	-29.2333	-71	0	43	21.5	43	172	0.25			21.5
C_albilfora	32	-29.35	-71.0333	0	44	22	44	172	0.255814			22
C_albilfora	33	-29.3667	-71.1167	0	45	22.5	45	172	0.261628			22.5
C_albilfora	34	-29.45	-71.2	0	48	24	48	172	0.27907			24
C_albilfora	35	-29.5	-71.2167	0	51	25.5	51	172	0.296512			25.5
C_albilfora	36	-29.5	-71.2167	0	51	25.5	51	172	0.296512			25.5
C_albilfora	37	-29.6167	-71.2833	0	48	24	48	172	0.27907			24
C_albilfora	38	-29.7833	-71.0667	0	53	26.5	53	172	0.30814			26.5
C_albilfora	39	-29.7833	-71.2833	0	53	26.5	53	172	0.30814			26.5
C_albilfora	40	-29.8167	-71.3	0	51	25.5	51	172	0.296512			25.5
C_albilfora	41	-29.8167	-71.3	0	51	25.5	51	172	0.296512			25.5
C_albilfora	42	-29.8333	-71.2667	1	50	24.5	49	172	0.284884			25.5
C_albilfora	43	-29.9667	-70.5667	0	51	25.5	51	172	0.296512			25.5
C_albilfora	44	-29.9667	-70.5667	0	51	25.5	51	172	0.296512			25.5
C_albilfora	45	-29.9833	-71.2667	0	62	31	62	172	0.360465			31
C_albilfora	46	-30.0667	-70.7167	0	59	29.5	59	172	0.343023			29.5
C_albilfora	47	-30.1	-70.7167	0	61	30.5	61	172	0.354651			30.5
C_albilfora	48	-30.2	-70.6667	1	60	29.5	59	172	0.343023			30.5
C_albilfora	49	-30.2	-71.4167	0	70	35	70	172	0.406977			35
C_albilfora	50	-30.2333	-71.0833	0	70	35	70	172	0.406977			35
C_albilfora	51	-30.3333	-71.4333	0	72	36	72	172	0.418605			36
C_albilfora	52	-30.4667	-70.5333	4	63	29.5	59	172	0.343023			33.5
C_albilfora	53	-30.65	-71.6333	0	100	50	100	172	0.581395			50
C_albilfora	54	-30.6667	-71.6333	0	98	49	98	172	0.569767			49
C_albilfora	55	-30.6667	-71.6333	0	98	49	98	172	0.569767			49
C_albilfora	56	-30.85	-71.2167	1	115	57	114	172	0.662791			58
C_albilfora	57	-30.85	-71.2167	1	115	57	114	172	0.662791			58
C_albilfora	58	-31.1833	-70.9833	3	129	63	126	172	0.732558			66
C_albilfora	59	-31.55	-71.1	2	137	67.5	135	172	0.784884			69.5
C_albilfora	60	-31.85	-71.5167	0	134	67	134	172	0.77907			67
C_albilfora	61	-31.85	-71.5167	0	134	67	134	172	0.77907			67
C_albilfora	62	-32.3333	-70.7667	8	172	82	164	172	0.953488			90
C_albilfora	63	-32.4833	-70.9333	0	163	81.5	163	163	1			81.5
C_albilfora	64	-32.5333	-70.8833	2	162	80	160	161	0.993789			82
C_albilfora	65	-32.75	-70.7167	1	131	65	130	130	1			66

## Sheet: chilensis
SPECIE		LAT	LONG	b17	b16		T-WL-NB	T-SNB	WLS-RATIO	WLS-RATIO PROM	NBV	Midpoint(mediana)	NPPV
C_chilensis	1	-34	-69.5	58	211	76.5	153	826	0.18523	0.547441	16109.7	134.5	6166.26
C_chilensis	2	-31.1667	-71.6167	0	112	56	112	826	0.135593			56
C_chilensis	3	-32.1333	-71.5	0	166	83	166	826	0.200969			83
C_chilensis	4	-32.7	-70.4167	16	192	88	176	826	0.213075			104
C_chilensis	5	-32.95	-71.1333	5	288	141.5	283	826	0.342615			146.5
C_chilensis	6	-33.0333	-71.3333	4	312	154	308	826	0.372881			158
C_chilensis	7	-33.0333	-71.3333	4	312	154	308	826	0.372881			158
C_chilensis	8	-33.0333	-71.3333	4	312	154	308	826	0.372881			158
C_chilensis	9	-33.0333	-71.5667	5	305	150	300	826	0.363196			155
C_chilensis	10	-33.0333	-71.6333	4	286	141	282	826	0.341404			145
C_chilensis	11	-33.0333	-71.6333	4	286	141	282	826	0.341404			145
C_chilensis	12	-33.0333	-71.6333	4	286	141	282	826	0.341404			145
C_chilensis	13	-33.0333	-71.6333	4	286	141	282	826	0.341404			145
C_chilensis	14	-33.0333	-71.6333	4	286	141	282	826	0.341404			145
C_chilensis	15	-33.05	-71.5333	9	401	196	392	826	0.474576			205
C_chilensis	16	-33.0833	-71.2667	5	324	159.5	319	826	0.386199			164.5
C_chilensis	17	-33.0833	-71.0167	8	317	154.5	309	826	0.374092			162.5
C_chilensis	18	-33.1	-71.4167	6	357	175.5	351	826	0.424939			181.5
C_chilensis	19	-33.1	-71.4167	6	357	175.5	351	826	0.424939			181.5
C_chilensis	20	-33.1	-71.4167	6	357	175.5	351	826	0.424939			181.5
C_chilensis	21	-33.1	-71.65	11	392	190.5	381	826	0.461259			201.5
C_chilensis	22	-33.1167	-71.3	6	338	166	332	826	0.401937			172
C_chilensis	23	-33.1667	-71.2	6	319	156.5	313	826	0.378935			162.5
C_chilensis	24	-33.25	-70.3667	17	280	131.5	263	826	0.318402			148.5
C_chilensis	25	-33.35	-70.4667	9	299	145	290	826	0.35109			154
C_chilensis	26	-33.3833	-70.7167	6	215	104.5	209	826	0.253027			110.5
C_chilensis	27	-33.3833	-70.7167	6	215	104.5	209	826	0.253027			110.5
C_chilensis	28	-33.4167	-70.4333	17	316	149.5	299	826	0.361985			166.5
C_chilensis	29	-33.4167	-70.6333	6	223	108.5	217	826	0.262712			114.5
C_chilensis	30	-33.4667	-71.35	10	341	165.5	331	826	0.400726			175.5
C_chilensis	31	-33.5	-69.9167	34	236	101	202	826	0.244552			135
C_chilensis	32	-33.5833	-70.3833	14	377	181.5	363	826	0.439467			195.5
C_chilensis	33	-33.5833	-70.3833	14	377	181.5	363	826	0.439467			195.5
C_chilensis	34	-33.6	-70.75	9	253	122	244	826	0.2954			131
C_chilensis	35	-33.7167	-70.4667	12	439	213.5	427	826	0.516949			225.5
C_chilensis	36	-33.7333	-70.4667	15	419	202	404	826	0.489104			217
C_chilensis	37	-33.7333	-70.4667	15	419	202	404	826	0.489104			217
C_chilensis	38	-33.7333	-70.4667	15	419	202	404	826	0.489104			217
C_chilensis	39	-33.7333	-70.4667	15	419	202	404	826	0.489104			217
C_chilensis	40	-33.7333	-70.4667	15	419	202	404	826	0.489104			217
C_chilensis	41	-33.8167	-70.0167	26	342	158	316	826	0.382567			184
C_chilensis	42	-33.8333	-70.0833	22	375	176.5	353	826	0.427361			198.5
C_chilensis	43	-33.8333	-70.0833	22	375	176.5	353	826	0.427361			198.5
C_chilensis	44	-33.8333	-70.0833	22	375	176.5	353	826	0.427361			198.5
C_chilensis	45	-33.8333	-70.4167	14	448	217	434	826	0.525424			231
C_chilensis	46	-33.8333	-70.4333	15	454	219.5	439	826	0.531477			234.5
C_chilensis	47	-33.8333	-70.4667	14	458	222	444	826	0.53753			236
C_chilensis	48	-33.85	-70.4667	21	418	198.5	397	826	0.48063			219.5
C_chilensis	49	-33.95	-70.9667	12	507	247.5	495	826	0.599274			259.5
C_chilensis	50	-34.1	-70.05	27	418	195.5	391	826	0.473366			222.5
C_chilensis	51	-34.1333	-70.9333	14	549	267.5	535	826	0.6477			281.5
C_chilensis	52	-34.1333	-70.9833	13	504	245.5	491	826	0.594431			258.5
C_chilensis	53	-34.15	-70.9333	14	557	271.5	543	826	0.657385			285.5
C_chilensis	54	-34.15	-70.9333	14	557	271.5	543	826	0.657385			285.5
C_chilensis	55	-34.1833	-70.5667	16	591	287.5	575	826	0.696126			303.5
C_chilensis	56	-34.1833	-71.1333	7	393	193	386	826	0.467312			200
C_chilensis	57	-34.1833	-71.2333	10	426	208	416	826	0.503632			218
C_chilensis	58	-34.2	-71.0833	12	508	248	496	826	0.600484			260
C_chilensis	59	-34.2	-71.95	15	402	193.5	387	826	0.468523			208.5
C_chilensis	60	-34.2167	-71.0833	14	552	269	538	826	0.651332			283
C_chilensis	61	-34.2167	-71.1	10	429	209.5	419	826	0.507264			219.5
C_chilensis	62	-34.2333	-70.7167	17	526	254.5	509	826	0.616223			271.5
C_chilensis	63	-34.25	-70.5667	21	493	236	472	826	0.571429			257
C_chilensis	64	-34.3167	-70.4333	25	567	271	542	826	0.656174			296
C_chilensis	65	-34.3333	-70.4	26	552	263	526	826	0.636804			289
C_chilensis	66	-34.35	-71.7333	15	397	191	382	826	0.46247			206
C_chilensis	67	-34.3833	-71.75	16	411	197.5	395	826	0.478208			213.5
C_chilensis	68	-34.3833	-72	15	361	173	346	826	0.418886			188
C_chilensis	69	-34.4	-70.15	39	345	153	306	826	0.37046			192
C_chilensis	70	-34.4	-70.2167	36	408	186	372	826	0.450363			222
C_chilensis	71	-34.4	-70.25	28	501	236.5	473	826	0.572639			264.5
C_chilensis	72	-34.4167	-70.1833	33	464	215.5	431	826	0.521792			248.5
C_chilensis	73	-34.45	-70.4167	25	603	289	578	826	0.699758			314
C_chilensis	74	-34.4833	-70.4	30	515	242.5	485	826	0.587167			272.5
C_chilensis	75	-34.5	-70.4167	27	560	266.5	533	826	0.645278			293.5
C_chilensis	76	-34.5167	-70.4167	28	551	261.5	523	826	0.633172			289.5
C_chilensis	77	-34.5167	-70.4333	28	547	259.5	519	826	0.628329			287.5
C_chilensis	78	-34.5333	-70.3833	35	457	211	422	826	0.510896			246
C_chilensis	79	-34.5333	-70.4	30	518	244	488	826	0.590799			274
C_chilensis	80	-34.6167	-71	19	498	239.5	479	826	0.579903			258.5
C_chilensis	81	-34.6333	-71.2	19	512	246.5	493	826	0.596852			265.5
C_chilensis	82	-34.6667	-70.8333	26	549	261.5	523	826	0.633172			287.5
C_chilensis	83	-34.6833	-70.8833	26	552	263	526	826	0.636804			289
C_chilensis	84	-34.75	-70.75	34	597	281.5	563	826	0.681598			315.5
C_chilensis	85	-34.75	-70.5	39	416	188.5	377	826	0.456416			227.5
C_chilensis	86	-34.7667	-70.7667	37	622	292.5	585	826	0.708232			329.5
C_chilensis	87	-34.8333	-70.55	43	595	276	552	826	0.668281			319
C_chilensis	88	-34.8333	-70.5833	36	546	255	510	826	0.617433			291
C_chilensis	89	-34.8667	-70.9667	27	563	268	536	826	0.64891			295
C_chilensis	90	-34.8833	-70.7167	35	559	262	524	826	0.634383			297
C_chilensis	91	-34.9333	-70.4167	42	426	192	384	826	0.464891			234
C_chilensis	92	-34.9333	-70.4167	42	426	192	384	826	0.464891			234
C_chilensis	93	-34.9333	-70.4167	42	426	192	384	826	0.464891			234
C_chilensis	94	-34.9333	-70.4333	40	461	210.5	421	826	0.509685			250.5
C_chilensis	95	-34.95	-70.4	42	429	193.5	387	826	0.468523			235.5
C_chilensis	96	-34.95	-70.5333	39	451	206	412	826	0.498789			245
C_chilensis	97	-35	-70.75	47	656	304.5	609	826	0.737288			351.5
C_chilensis	98	-35.0167	-70.8	47	676	314.5	629	826	0.761501			361.5
C_chilensis	99	-35.0167	-70.8	47	676	314.5	629	826	0.761501			361.5
C_chilensis	100	-35.0167	-70.8	47	676	314.5	629	826	0.761501			361.5
C_chilensis	101	-35.0167	-70.8167	49	681	316	632	826	0.765133			365
C_chilensis	102	-35.0333	-70.7167	47	628	290.5	581	826	0.70339			337.5
C_chilensis	103	-35.05	-70.5667	47	571	262	524	826	0.634383			309
C_chilensis	104	-35.05	-70.5667	47	571	262	524	826	0.634383			309
C_chilensis	105	-35.0833	-70.5	45	511	233	466	826	0.564165			278
C_chilensis	106	-35.0833	-72.0167	13	505	246	492	826	0.595642			259
C_chilensis	107	-35.1333	-71.35	26	533	253.5	507	826	0.613801			279.5
C_chilensis	108	-35.1667	-70.55	43	435	196	392	826	0.474576			239
C_chilensis	109	-35.1667	-70.5833	43	441	199	398	826	0.48184			242
C_chilensis	110	-35.2167	-71.4167	27	509	241	482	826	0.583535			268
C_chilensis	111	-35.25	-71.0833	39	613	287	574	826	0.694915			326
C_chilensis	112	-35.3	-71.5167	28	481	226.5	453	826	0.548426			254.5
C_chilensis	113	-35.3167	-72.3333	18	516	249	498	826	0.602906			267
C_chilensis	114	-35.3333	-71.2833	32	541	254.5	509	826	0.616223			286.5
C_chilensis	115	-35.3333	-72.4167	18	485	233.5	467	826	0.565375			251.5
C_chilensis	116	-35.3333	-72.4167	18	485	233.5	467	826	0.565375			251.5
C_chilensis	117	-35.3667	-71.85	28	559	265.5	531	826	0.642857			293.5
C_chilensis	118	-35.4333	-71.6667	26	479	226.5	453	826	0.548426			252.5
C_chilensis	119	-35.5833	-70.9833	48	555	253.5	507	826	0.613801			301.5
C_chilensis	120	-35.5833	-72.1	33	614	290.5	581	826	0.70339			323.5
C_chilensis	121	-35.6	-71.0167	50	573	261.5	523	826	0.633172			311.5
C_chilensis	122	-35.6	-71.0167	50	573	261.5	523	826	0.633172			311.5
C_chilensis	123	-35.6167	-70.9167	52	586	267	534	826	0.646489			319
C_chilensis	124	-35.6167	-72.3333	33	580	273.5	547	826	0.662228			306.5
C_chilensis	125	-35.6333	-71.0667	51	599	274	548	826	0.663438			325
C_chilensis	126	-35.7167	-70.7833	50	485	217.5	435	826	0.526634			267.5
C_chilensis	127	-35.7167	-71.1667	52	643	295.5	591	826	0.715496			347.5
C_chilensis	128	-35.7167	-72.5667	27	501	237	474	826	0.57385			264
C_chilensis	129	-35.7333	-70.7833	52	503	225.5	451	826	0.546005			277.5
C_chilensis	130	-35.7333	-71.0333	53	619	283	566	826	0.68523			336
C_chilensis	131	-35.7333	-71.0333	53	619	283	566	826	0.68523			336
C_chilensis	132	-35.75	-70.7667	50	478	214	428	826	0.51816			264
C_chilensis	133	-35.8	-72.0167	28	553	262.5	525	826	0.635593			290.5
C_chilensis	134	-35.8333	-71.1667	52	591	269.5	539	826	0.652542			321.5
C_chilensis	135	-35.85	-71.0833	54	614	280	560	826	0.677966			334
C_chilensis	136	-35.85	-71.0833	54	614	280	560	826	0.677966			334
C_chilensis	137	-35.85	-71.1	52	560	254	508	826	0.615012			306
C_chilensis	138	-35.85	-71.1	52	560	254	508	826	0.615012			306
C_chilensis	139	-35.85	-71.1	52	560	254	508	826	0.615012			306
C_chilensis	140	-35.85	-71.1	52	560	254	508	826	0.615012			306
C_chilensis	141	-35.85	-71.1167	52	594	271	542	826	0.656174			323
C_chilensis	142	-35.85	-71.1167	52	594	271	542	826	0.656174			323
C_chilensis	143	-35.85	-71.6	41	570	264.5	529	826	0.640436			305.5
C_chilensis	144	-35.8667	-71.85	33	561	264	528	826	0.639225			297
C_chilensis	145	-35.8667	-71.85	33	561	264	528	826	0.639225			297
C_chilensis	146	-35.9167	-71.4	54	684	315	630	826	0.762712			369
C_chilensis	147	-35.9667	-72.25	26	477	225.5	451	826	0.546005			251.5
C_chilensis	148	-35.9667	-70.55	51	374	161.5	323	826	0.391041			212.5
C_chilensis	149	-35.9833	-71.4667	56	709	326.5	653	826	0.790557			382.5
C_chilensis	150	-36.2	-70.9167	57	521	232	464	826	0.561743			289
C_chilensis	151	-36.2833	-71.6333	57	763	353	706	826	0.854722			410
C_chilensis	152	-36.2833	-72.55	43	584	270.5	541	826	0.654964			313.5
C_chilensis	153	-36.3	-71.65	57	758	350.5	701	826	0.848668			407.5
C_chilensis	154	-36.5	-72.2	40	532	246	492	826	0.595642			286
C_chilensis	155	-36.55	-71.55	67	787	360	720	826	0.871671			427
C_chilensis	156	-36.5833	-71.8333	56	675	309.5	619	826	0.749395			365.5
C_chilensis	157	-36.75	-72.6	56	723	333.5	667	826	0.807506			389.5
C_chilensis	158	-37.1667	-72.2	78	721	321.5	643	826	0.77845			399.5
C_chilensis	159	-37.1833	-72.3	75	713	319	638	826	0.772397			394
C_chilensis	160	-37.5	-72.2833	80	682	301	602	826	0.728814			381
C_chilensis	161	-37.55	-72.6667	67	735	334	668	826	0.808717			401
C_chilensis	162	-37.5833	-72.2833	81	677	298	596	826	0.72155			379
C_chilensis	163	-37.7833	-72.4667	76	671	297.5	595	826	0.720339			373.5
C_chilensis	164	-37.8167	-72.3167	92	699	303.5	607	826	0.734867			395.5
C_chilensis	165	-37.85	-72.6	75	643	284	568	826	0.687651			359
C_chilensis	166	-37.7167	-73.1167	105	826	360.5	721	826	0.872881			465.5
C_chilensis	167	-34.65	-70.85	23	519	248	496	826	0.600484			271
C_chilensis	168	-33.4167	-70.6333	6	223	108.5	217	826	0.262712			114.5
C_chilensis	169	-33.3833	-70.6333	6	219	106.5	213	826	0.257869			112.5
C_chilensis	170	-34.2333	-70.7167	17	526	254.5	509	826	0.616223			271.5
C_chilensis	171	-34	-69.5	58	211	76.5	153	826	0.18523			134.5
C_chilensis	172	-33.0833	-71.6667	4	276	136	272	826	0.329298			140
C_chilensis	173	-39.8667	-73.4333	230	1021	395.5	791	826	0.957627
C_chilensis	174	-39.9	-72.6333	176	1046	435	870	826	1.05327

## Sheet: ciliata
SPECIE		LAT	LONG	b17	b16		T-WL-NB	T-SNB	WLS-RATIO	WLS-RATIO PROM	NBV	Midpoint(mediana)	NPPV
C_ciliata	1	-35.8	-72.0167	28	553	262.5	525	812	0.646552	0.702808	7872.81	290.5	3517.45
C_ciliata	2	-35.05	-70.5667	47	571	262	524	812	0.64532			309
C_ciliata	3	-35.5167	-72.0833	34	623	294.5	589	812	0.725369			328.5
C_ciliata	4	-37.1167	-72.0167	84	759	337.5	675	812	0.831281			421.5
C_ciliata	5	-36.5	-72.1333	39	534	247.5	495	812	0.609606			286.5
C_ciliata	6	-36.7167	-72.4667	54	656	301	602	812	0.741379			355
C_ciliata	7	-36.75	-72.4167	57	637	290	580	812	0.714286			347
C_ciliata	8	-36.75	-72.5833	54	711	328.5	657	812	0.809113			382.5
C_ciliata	9	-37.4167	-71.4333	96	754	329	658	812	0.810345			425
C_ciliata	10	-35.9667	-72.3167	27	463	218	436	812	0.536946			245
C_ciliata	11	-35.1667	-70.55	43	435	196	392	812	0.482759			239
C_ciliata	12	-36	-72.25	25	472	223.5	447	812	0.550493			248.5
C_ciliata	13	-36.9167	-72.8333	80	837	378.5	757	812	0.932266			458.5
C_ciliata	14	-36.75	-72.6	56	723	333.5	667	812	0.821429			389.5
C_ciliata	15	-37.0167	-72.3833	58	622	282	564	812	0.694581			340
C_ciliata	16	-37.0833	-72.6667	67	740	336.5	673	812	0.828818			403.5
C_ciliata	17	-36.5833	-71.8333	56	675	309.5	619	812	0.762315			365.5
C_ciliata	18	-36.5	-72.1333	39	534	247.5	495	812	0.609606			286.5
C_ciliata	19	-36.5	-72.1833	40	531	245.5	491	812	0.60468			285.5
C_ciliata	20	-36.6667	-72.25	51	566	257.5	515	812	0.634236			308.5
C_ciliata	21	-36.75	-72.4167	57	637	290	580	812	0.714286			347
C_ciliata	22	-36.9667	-72.6167	66	735	334.5	669	812	0.823892			400.5
C_ciliata	23	-36.5667	-72.3	47	557	255	510	812	0.628079			302
C_ciliata	24	-36.5167	-72.4333	50	604	277	554	812	0.682266			327
C_ciliata	25	-37.8	-72.4667	78	671	296.5	593	812	0.730296			374.5

## Sheet: depauperata
SPECIE		LAT	LONG	b17	b16		T-WL-NB	T-SNB	WLS-RATIO	WLS-RATIO PROM	NBV	Midpoint(mediana)	NPPV
C_depauperata	1	-28.1667	-69.65	6	22	8	16	340	0.0470588	0.404412	15292.9	14	4128.08
C_depauperata	2	-28.8833	-70.1333	9	41	16	32	340	0.0941176			25
C_depauperata	3	-30.05	-70.0833	8	44	18	36	340	0.105882			26
C_depauperata	4	-30.1667	-70.8	0	63	31.5	63	340	0.185294			31.5
C_depauperata	5	-30.3167	-70.75	0	70	35	70	340	0.205882			35
C_depauperata	6	-30.4	-70.5333	6	68	31	62	340	0.182353			37
C_depauperata	7	-32.9667	-71.0333	4	268	132	264	340	0.776471			136
C_depauperata	8	-33.1333	-70.6667	4	196	96	192	340	0.564706			100
C_depauperata	9	-33.4833	-70.4833	15	340	162.5	325	340	0.955882			177.5
C_depauperata	10	-33.7	-70.55	11	326	157.5	315	340	0.926471			168.5

## Sheet: elegans
SPECIE		LAT	LONG	b16	b17		T-WL-NB	T-SNB	WLS-RATIO	WLS-RATIO PROM	NBV	Midpoint(mediana)	NPPV
C_elegans	1	-37.6167	-73.6667	762	106	328	656	1021	0.642507	0.596404	19345.7	434	9288.12
C_elegans	2	-37.8	-72.9167	832	104	364	728	1021	0.713026			468
C_elegans	3	-37.7833	-72.95	822	102	360	720	1021	0.705191			462
C_elegans	4	-39.3333	-71.8	927	191	368	736	1021	0.720862			559
C_elegans	5	-37.8	-72.35	690	87	301.5	603	1021	0.590597			388.5
C_elegans	6	-37.7333	-73	827	102	362.5	725	1021	0.710088			464.5
C_elegans	7	-37.0833	-73.1667	686	71	307.5	615	1021	0.602351			378.5
C_elegans	8	-37.7833	-72.95	822	102	360	720	1021	0.705191			462
C_elegans	9	-36.9167	-71.3333	533	66	233.5	467	1021	0.457395			299.5
C_elegans	10	-40.25	-73.0833	673	142	265.5	531	1021	0.520078			407.5
C_elegans	11	-35.9167	-70.7167	451	52	199.5	399	1021	0.390793			251.5
C_elegans	12	-36.0167	-70.55	368	51	158.5	317	1021	0.31048			209.5
C_elegans	13	-36.0667	-70.5	349	51	149	298	1021	0.291871			200
C_elegans	14	-36.1333	-71.3667	732	63	334.5	669	1021	0.65524			397.5
C_elegans	15	-36.2333	-71.2333	634	61	286.5	573	1021	0.561214			347.5
C_elegans	16	-36.4167	-70.9167	479	56	211.5	423	1021	0.4143			267.5
C_elegans	17	-36.6333	-71.8667	670	57	306.5	613	1021	0.600392			363.5
C_elegans	18	-36.7833	-72.75	780	69	355.5	711	1021	0.696376			424.5
C_elegans	19	-36.7833	-73.1667	520	53	233.5	467	1021	0.457395			286.5
C_elegans	20	-36.8167	-71.25	656	75	290.5	581	1021	0.56905			365.5
C_elegans	21	-36.8333	-73.0333	681	69	306	612	1021	0.599412			375
C_elegans	22	-36.85	-73.1	616	63	276.5	553	1021	0.541626			339.5
C_elegans	23	-36.9	-71.4	585	68	258.5	517	1021	0.506366			326.5
C_elegans	24	-36.9	-71.45	648	73	287.5	575	1021	0.563173			360.5
C_elegans	25	-36.9	-71.5167	712	80	316	632	1021	0.619001			396
C_elegans	26	-37.25	-71.3333	627	78	274.5	549	1021	0.537708			352.5
C_elegans	27	-37.3333	-71.5167	819	112	353.5	707	1021	0.692458			465.5
C_elegans	28	-37.3333	-71.5167	819	112	353.5	707	1021	0.692458			465.5
C_elegans	29	-37.35	-71.35	686	88	299	598	1021	0.5857			387
C_elegans	30	-37.4167	-71.4333	754	96	329	658	1021	0.644466			425
C_elegans	31	-37.4333	-71.4	664	85	289.5	579	1021	0.567091			374.5
C_elegans	32	-37.4667	-71.3	707	93	307	614	1021	0.601371			400
C_elegans	33	-37.6167	-73.45	854	115	369.5	739	1021	0.7238			484.5
C_elegans	34	-37.7667	-73.0333	831	106	362.5	725	1021	0.710088			468.5
C_elegans	35	-37.7667	-73.0333	831	106	362.5	725	1021	0.710088			468.5
C_elegans	36	-37.7833	-73.0333	841	109	366	732	1021	0.716944			475
C_elegans	37	-37.8167	-73.0333	840	109	365.5	731	1021	0.715965			474.5
C_elegans	38	-37.8333	-73	837	108	364.5	729	1021	0.714006			472.5
C_elegans	39	-37.8833	-73.3333	835	124	355.5	711	1021	0.696376			479.5
C_elegans	40	-37.95	-72.4333	680	95	292.5	585	1021	0.572968			387.5
C_elegans	41	-37.9833	-73.25	813	130	341.5	683	1021	0.668952			471.5
C_elegans	42	-38.2167	-71.7333	977	142	417.5	835	1021	0.817826			559.5
C_elegans	43	-38.2333	-71.7333	937	135	401	802	1021	0.785504			536
C_elegans	44	-38.3167	-71.5333	781	115	333	666	1021	0.652302			448
C_elegans	45	-38.5833	-71.3833	675	105	285	570	1021	0.558276			390
C_elegans	46	-38.5833	-71.3833	675	105	285	570	1021	0.558276			390
C_elegans	47	-38.65	-70.9333	421	68	176.5	353	1021	0.345739			244.5
C_elegans	48	-38.6833	-71.8	894	144	375	750	1021	0.734574			519
C_elegans	49	-38.7167	-71.7167	597	98	249.5	499	1021	0.488737			347.5
C_elegans	50	-38.7167	-72.5833	639	133	253	506	1021	0.495593			386
C_elegans	51	-38.7833	-73.3833	586	118	234	468	1021	0.458374			352
C_elegans	52	-38.7833	-73.3833	586	118	234	468	1021	0.458374			352
C_elegans	53	-39	-71	391	63	164	328	1021	0.321254			227
C_elegans	54	-39.8	-73.2333	1072	206	433	866	1021	0.848188			639
C_elegans	55	-39.8	-73.2333	1072	206	433	866	1021	0.848188			639
C_elegans	56	-40.3667	-71.3	434	94	170	340	1021	0.333007			264

## Sheet: euphra
SPECIE		LAT	LONG	b16	b17		T-WL-NB	T-SNB	WLS-RATIO	WLS-RATIO PROM	NBV	Midpoint(mediana)	NPPV
C_euphrasioides	1	-30.7667	-70.5	72	5	33.5	67	543	0.123389	0.606745	12547.6	38.5	3661.42
C_euphrasioides	2	-30.8667	-70.55	83	8	37.5	75	543	0.138122			45.5
C_euphrasioides	3	-31.3167	-70.8167	122	8	57	114	543	0.209945			65
C_euphrasioides	4	-31.4167	-70.6833	114	8	53	106	543	0.195212			61
C_euphrasioides	5	-31.8833	-70.5667	127	10	58.5	117	543	0.21547			68.5
C_euphrasioides	6	-32.25	-70.5833	164	11	76.5	153	543	0.281768			87.5
C_euphrasioides	7	-32.5667	-71.0667	230	5	112.5	225	543	0.414365			117.5
C_euphrasioides	8	-33.0833	-71.0167	317	8	154.5	309	543	0.569061			162.5
C_euphrasioides	9	-33.1667	-71.15	298	6	146	292	543	0.537753			152
C_euphrasioides	10	-33.1833	-70.9833	339	11	164	328	543	0.604052			175
C_euphrasioides	11	-33.3	-70.1667	258	22	118	236	543	0.434622			140
C_euphrasioides	12	-33.3333	-70.25	270	20	125	250	543	0.460405			145
C_euphrasioides	13	-33.3333	-70.2833	285	17	134	268	543	0.493554			151
C_euphrasioides	14	-33.3333	-70.2833	285	17	134	268	543	0.493554			151
C_euphrasioides	15	-33.3333	-70.25	270	20	125	250	543	0.460405			145
C_euphrasioides	16	-33.35	-70.25	282	17	132.5	265	543	0.488029			149.5
C_euphrasioides	17	-33.35	-70.3167	281	20	130.5	261	543	0.480663			150.5
C_euphrasioides	18	-33.35	-70.25	282	17	132.5	265	543	0.488029			149.5
C_euphrasioides	19	-33.3667	-70.2667	279	18	130.5	261	543	0.480663			148.5
C_euphrasioides	20	-33.3667	-70.2333	272	20	126	252	543	0.464088			146
C_euphrasioides	21	-33.3667	-70.2333	272	20	126	252	543	0.464088			146
C_euphrasioides	22	-33.4333	-70.2333	292	19	136.5	273	543	0.502762			155.5
C_euphrasioides	23	-33.4833	-70.4833	340	15	162.5	325	543	0.598527			177.5
C_euphrasioides	24	-33.6	-70.2833	341	20	160.5	321	543	0.59116			180.5
C_euphrasioides	25	-33.6	-70.3333	346	18	164	328	543	0.604052			182
C_euphrasioides	26	-33.6	-70.3333	346	18	164	328	543	0.604052			182
C_euphrasioides	27	-33.6	-70.2833	341	20	160.5	321	543	0.59116			180.5
C_euphrasioides	28	-33.6667	-69.8667	235	42	96.5	193	543	0.355433			138.5
C_euphrasioides	29	-33.6667	-70.05	289	26	131.5	263	543	0.484346			157.5
C_euphrasioides	30	-33.6667	-70.1333	328	23	152.5	305	543	0.561694			175.5
C_euphrasioides	31	-33.7	-70.1	323	24	149.5	299	543	0.550645			173.5
C_euphrasioides	32	-33.8	-70.4833	449	14	217.5	435	543	0.801105			231.5
C_euphrasioides	33	-33.8167	-70.0833	356	25	165.5	331	543	0.609576			190.5
C_euphrasioides	34	-33.8333	-70.4667	458	14	222	444	543	0.81768			236
C_euphrasioides	35	-33.8333	-70.4333	454	15	219.5	439	543	0.808471			234.5
C_euphrasioides	36	-33.8333	-70.4333	454	15	219.5	439	543	0.808471			234.5
C_euphrasioides	37	-33.8333	-70.4333	454	15	219.5	439	543	0.808471			234.5
C_euphrasioides	38	-33.8333	-70.4333	454	15	219.5	439	543	0.808471			234.5
C_euphrasioides	39	-33.85	-70.45	429	19	205	410	543	0.755064			224
C_euphrasioides	40	-33.85	-70.4667	418	21	198.5	397	543	0.731123			219.5
C_euphrasioides	41	-33.8667	-70.4667	413	22	195.5	391	543	0.720074			217.5
C_euphrasioides	42	-33.95	-70.95	508	13	247.5	495	543	0.911602			260.5
C_euphrasioides	43	-34.1	-70.05	418	27	195.5	391	543	0.720074			222.5
C_euphrasioides	44	-34.1	-70.9333	538	14	262	524	543	0.965009			276
C_euphrasioides	45	-34.3333	-70.4333	548	21	263.5	527	543	0.970534			284.5
C_euphrasioides	46	-34.3667	-70.4333	529	27	251	502	543	0.924494			278
C_euphrasioides	47	-34.4	-70.2	413	36	188.5	377	543	0.694291			224.5
C_euphrasioides	48	-34.4	-70.45	471	32	219.5	439	543	0.808471			251.5
C_euphrasioides	49	-34.5167	-70.4	491	33	229	458	543	0.843462			262
C_euphrasioides	50	-34.5167	-70.4	491	33	229	458	543	0.843462			262
C_euphrasioides	51	-34.8333	-70.5833	546	36	255	510	543	0.939227			291
C_euphrasioides	52	-34.9333	-70.4167	426	42	192	384	543	0.707182			234
C_euphrasioides	53	-34.9333	-70.4167	426	42	192	384	543	0.707182			234
C_euphrasioides	54	-34.9333	-70.4167	426	42	192	384	543	0.707182			234
C_euphrasioides	55	-34.9333	-70.4167	426	42	192	384	543	0.707182			234
C_euphrasioides	56	-34.9333	-70.4167	426	42	192	384	543	0.707182			234
C_euphrasioides	57	-34.9333	-70.4167	426	42	192	384	543	0.707182			234
C_euphrasioides	58	-34.9333	-70.4167	426	42	192	384	543	0.707182			234
C_euphrasioides	59	-34.95	-70.4	429	42	193.5	387	543	0.712707			235.5
C_euphrasioides	60	-35.1667	-70.55	435	43	196	392	543	0.721915			239
C_euphrasioides	61	-35.1667	-70.5833	441	43	199	398	543	0.732965			242
C_euphrasioides	62	-35.1667	-69.95	279	50	114.5	229	543	0.421731			164.5
C_euphrasioides	63	-35.95	-70.3833	333	52	140.5	281	543	0.517495			192.5
C_euphrasioides	64	-36.3333	-70.75	411	53	179	358	543	0.6593			232
C_euphrasioides	65	-31.9833	-70.1167	171	59	56	112	543	0.206262			115
C_euphrasioides	66	-34.8333	-70.5	521	35	243	486	543	0.895028			278
C_euphrasioides	67	-33.6	-70.3333	346	18	164	328	543	0.604052			182

## Sheet: flabellata
SPECIE		LAT	LONG	b16	b17		T-WL-NB	T-SNB	WLS-RATIO	WLS-RATIO PROM	NBV	Midpoint(mediana)	NPPV
C_flabellata	1	-32.9667	-71.0167	294	6	144	288	537	0.536313	0.563703	3495.78	150	969.347
C_flabellata	2	-32.9833	-71.0167	309	10	149.5	299	537	0.556797			159.5
C_flabellata	3	-32.9833	-71.0167	309	10	149.5	299	537	0.556797			159.5
C_flabellata	4	-33.1	-71.0333	329	10	159.5	319	537	0.594041			169.5
C_flabellata	5	-33.2667	-70.2833	274	15	129.5	259	537	0.482309			144.5
C_flabellata	6	-33.3	-70.3	272	16	128	256	537	0.476723			144
C_flabellata	7	-33.3	-70.3	272	16	128	256	537	0.476723			144
C_flabellata	8	-33.3	-70.3	272	16	128	256	537	0.476723			144
C_flabellata	9	-33.3	-70.3	272	16	128	256	537	0.476723			144
C_flabellata	10	-33.35	-70.35	290	20	135	270	537	0.502793			155
C_flabellata	11	-33.35	-70.3167	281	20	130.5	261	537	0.486034			150.5
C_flabellata	12	-33.35	-70.3167	281	20	130.5	261	537	0.486034			150.5
C_flabellata	13	-33.35	-70.3	281	18	131.5	263	537	0.489758			149.5
C_flabellata	14	-33.4167	-70.4333	316	17	149.5	299	537	0.556797			166.5
C_flabellata	15	-33.4167	-70.4333	316	17	149.5	299	537	0.556797			166.5
C_flabellata	16	-33.5	-70.1333	278	25	126.5	253	537	0.471136			151.5
C_flabellata	17	-33.5833	-70.2167	322	21	150.5	301	537	0.560521			171.5
C_flabellata	18	-33.6	-70.3333	346	18	164	328	537	0.610801			182
C_flabellata	19	-33.6	-70.2833	341	20	160.5	321	537	0.597765			180.5
C_flabellata	20	-33.6167	-70.3	348	18	165	330	537	0.614525			183
C_flabellata	21	-33.8333	-70.0833	375	22	176.5	353	537	0.657356			198.5
C_flabellata	22	-34.3333	-70.45	543	21	261	522	537	0.972067			282
C_flabellata	23	-33.4833	-70.4833	340	15	162.5	325	537	0.605214			177.5
C_flabellata	24	-34.1	-70.05	418	27	195.5	391	537	0.728119			222.5

## Sheet: flabellifolia
SPECIE		LAT	LONG	b16	b17		T-WL-NB	T-SNB	WLS-RATIO	WLS-RATIO PROM	NBV	Midpoint(mediana)	NPPV
C_flabellifolia	1	-29.7833	-70	57	16	20.5	41	69	0.594203	0.594203	28.5455	36.5	66.3788
C_flabellifolia	2	-29.7833	-70	57	16	20.5	41	69	0.594203			36.5
C_flabellifolia	3	-29.8167	-70.0333	50	12	19	38	69	0.550725			31
C_flabellifolia	4	-29.8333	-70.0167	48	12	18	36	69	0.521739			30
C_flabellifolia	5	-29.8333	-70.0333	53	14	19.5	39	69	0.565217			33.5
C_flabellifolia	6	-29.8333	-70.0333	53	14	19.5	39	69	0.565217			33.5
C_flabellifolia	7	-29.8333	-70.0333	53	14	19.5	39	69	0.565217			33.5
C_flabellifolia	8	-29.85	-70.0333	50	12	19	38	69	0.550725			31
C_flabellifolia	9	-29.8667	-70.05	48	12	18	36	69	0.521739			30
C_flabellifolia	10	-30.1667	-70.1	76	22	27	54	69	0.782609			49
C_flabellifolia	11	-30.1833	-69.7833	81	32	24.5	49	69	0.710145			56.5
C_flabellifolia	12	-30.2	-70.0333	56	14	21	42	69	0.608696			35

[truncated: 21 more sheets: fray, glabrata, glandu, incana, kalinae, limbata, linearis, micro, moen, perpusilla, peru, philippi, pubesce, ramo, reni, schro, serrata, spa, sple, talta …]
