# Supplementary material for: Niches and climate-change refugia in hundreds of species from one of the most arid places on Earth
Source: PeerJ. 2019 Sep 12;7:e7409. doi: 10.7717/peerj.7409 (PMC6745186; doi:10.7717/peerj.7409)
Supplement: Supplemental Information 1 — Each folder represents the data associated with a plant genera, and contains two files: B16_b17 and B5_b6, which describe the climatic variables associated with each location of each species. The former contain the values related to precipitation, while the latter contain the values associated with the temperatures. [file peerj-07-7409-s001.zip › Appendix_2/Chae_ok/b5_b6.xlsx]

## Sheet: Total
SPECIE		b5	b6		T-WL-NB	T-SNB	WLS-RATIO	WLS-RATIO PROM	NBV	Midpoint(mediana)	NPPV	wls-var	mid
C_albilfora	1	28.3	13.6	7.35	14.7	33.5	0.438806	0.546958	7.06087	20.95	5.96162	0.0062917	15.85
C_chilensis	1	9.9	-15.5	12.7	25.4	46.2	0.549784	0.533985	9.76454	-2.8	13.6522	0.00457475	13.975
C_ciliata	1	28.6	4.1	12.25	24.5	35.7	0.686275	0.66028	2.17377	16.35	5.52523	0.0017056	15.7
C_depauperata	1	16.3	-2.2	9.25	18.5	36.4	0.508242	0.622253	10.6806	7.05	21.8584	0.00806104	10.75
C_elegans	1	22.9	5.1	8.9	17.8	34.5	0.515942	0.658696	8.65573	11.3982	6.78372	0.00727219	10.9
C_euphrasioides	1	192	-30	11.1	22.2	49.2	0.45122	0.505339	1.71631	8.1	14.6004	0.000709033	8.1
C_flabellata	1	249	9	12	24	32	0.75	0.775911	1.31781	12.9	3.33387	0.00128692	10.075
C_flabellifolia	1	112	-94	10.3	20.6	29.6	0.695946	0.707489	0.0826515	0.9	5.96021	9.43338e-05	2.4
C_frayjorgensis	1	266	90	8.8	17.6	35.4	0.497175	0.480529	6.64606	17.8	8.59591	0.00530344	15.1
C_glabrata	1	250	92	7.9	15.8	37	0.427027	0.541892	17.9991	17.1	8.26486	0.0131476	16.25
C_glandulosa	1	225	15	10.5	21	36.4	0.576923	0.635684	5.3131	12	16.0998	0.00401001	9.5
C_incana	1	264	73	9.55	19.1	27.1	0.704797	0.682811	6.01445	16.85	1.12166	0.0081895	15.375
C_kalinae	1	175	-48	11.15	22.3	25.5	0.87451	0.84902	0.494286	6.35	2.00214	0.000760147	5.625
C_limbata	1	243	56	9.35	18.7	29.8	0.627517	0.66443	1.79538	14.95	8.35901	0.00202174	12.875
C_linearis	1	298	32	13.3	26.6	40	0.665	0.604907	8.7064	16.5	12.2122	0.0054415	14.7
C_microphylla	1	250	36	10.7	21.4	38.3	0.558747	0.651196	7.74955	14.3	5.46436	0.00528298	14.65
C_moenchioides	1	238	17	11.05	22.1	44.2	0.5	0.551387	5.59569	12.75	8.72125	0.00286424	14.35
C_perpusilla	1	202	-40	12.1	24.2	29.3	0.825939	0.807167	0.931429	8.1	3.23	0.00108496	8.7
C_peruviana	1	110	-72	9.1	18.2	36.1	0.504155	0.53124	6.04444	1.9	12.8138	0.00463812	4.15
C_philippii	1	195	4	9.55	19.1	38.3	0.498695	0.486634	6.02242	9.95	16.7286	0.00410557	4.85
C_pubescens	1	237	52	9.25	18.5	32.7	0.565749	0.614914	2.26244	14.45	20.593	0.00211583	6.45
C_ramosissima	1	313	31	14.1	28.2	37.9	0.744063	0.669868	4.62598	17.2	6.22993	0.00322051	14.75
C_renifolia	1	78	-162	12	24	40.7	0.589681	0.594595	0.137778	-4.2	29.2034
C_schroederi	1	220	43	8.85	17.7	44	0.402273	0.491604	7.85475	13.15	16.4637	0.00405721	12.25
C_serrata	1	242	51	9.55	19.1	30.7	0.62215	0.6857	6.19055	14.65	1.45845	0.00656829	14.55
C_taltalensis	1	256	110	7.3	14.6	21.6	0.675926	0.764706	1.94404	18.3	2.68704	0.00416676	17.15
C_villosa	1	205	-47	12.6	25.2	43.2	0.583333	0.566551	1.25494	7.9	11.5159	0.000672444	8.425

## Sheet: Hoja1
SPECIE	b5	b6	b5	b6	T-WL-NB	T-SNB	WLS-RATIO	WLS-RATIO PROM	NBV	Midpoint(mediana)	NPPV
C_albilfora	283	136	28.3	13.6
C_albilfora	283	136	28.3	13.6
C_albilfora	264	82	26.4	8.2
C_albilfora	264	82	26.4	8.2
C_albilfora	264	82	26.4	8.2
C_albilfora	270	95	27	9.5
C_albilfora	262	78	26.2	7.8
C_albilfora	268	91	26.8	9.1
C_albilfora	268	91	26.8	9.1
C_albilfora	265	84	26.5	8.4
C_albilfora	240	89	24	8.9
C_albilfora	241	82	24.1	8.2
C_albilfora	241	82	24.1	8.2
C_albilfora	244	61	24.4	6.1
C_albilfora	257	76	25.7	7.6
C_albilfora	252	68	25.2	6.8
C_albilfora	266	90	26.6	9
C_albilfora	266	90	26.6	9
C_albilfora	262	79	26.2	7.9
C_albilfora	269	91	26.9	9.1
C_albilfora	256	56	25.6	5.6
C_albilfora	274	96	27.4	9.6
C_albilfora	271	86	27.1	8.6
C_albilfora	266	63	26.6	6.3
C_albilfora	168	-25	16.8	-2.5
C_albilfora	269	66	26.9	6.6
C_albilfora	231	33	23.1	3.3
C_albilfora	245	68	24.5	6.8
C_albilfora	235	41	23.5	4.1
C_albilfora	235	41	23.5	4.1
C_albilfora	228	39	22.8	3.9
C_albilfora	244	65	24.4	6.5
C_albilfora	244	73	24.4	7.3
C_albilfora	234	70	23.4	7
C_albilfora	230	64	23	6.4
C_albilfora	230	64	23	6.4
C_albilfora	234	85	23.4	8.5
C_albilfora	235	68	23.5	6.8
C_albilfora	223	78	22.3	7.8
C_albilfora	222	80	22.2	8
C_albilfora	222	80	22.2	8
C_albilfora	225	82	22.5	8.2
C_albilfora	224	11	22.4	1.1
C_albilfora	224	11	22.4	1.1
C_albilfora	225	78	22.5	7.8
C_albilfora	252	46	25.2	4.6
C_albilfora	240	34	24	3.4
C_albilfora	195	-15	19.5	-1.5
C_albilfora	236	86	23.6	8.6
C_albilfora	220	30	22	3
C_albilfora	241	83	24.1	8.3
C_albilfora	193	-25	19.3	-2.5
C_albilfora	237	71	23.7	7.1
C_albilfora	239	73	23.9	7.3
C_albilfora	239	73	23.9	7.3
C_albilfora	244	54	24.4	5.4
C_albilfora	244	54	24.4	5.4
C_albilfora	228	21	22.8	2.1
C_albilfora	262	49	26.2	4.9
C_albilfora	266	74	26.6	7.4
C_albilfora	266	74	26.6	7.4
C_albilfora	284	33	28.4	3.3
C_albilfora	296	57	29.6	5.7
C_albilfora	293	44	29.3	4.4
C_albilfora	310	44	31	4.4
C_chilensis	99	-155	9.9	-15.5
C_chilensis	245	66	24.5	6.6
C_chilensis	268	78	26.8	7.8
C_chilensis	207	-28	20.7	-2.8
C_chilensis	252	18	25.2	1.8
C_chilensis	253	54	25.3	5.4
C_chilensis	253	54	25.3	5.4
C_chilensis	253	54	25.3	5.4
C_chilensis	232	73	23.2	7.3
C_chilensis	232	78	23.2	7.8
C_chilensis	232	78	23.2	7.8
C_chilensis	232	78	23.2	7.8
C_chilensis	232	78	23.2	7.8
C_chilensis	232	78	23.2	7.8
C_chilensis	230	57	23	5.7
C_chilensis	249	31	24.9	3.1
C_chilensis	242	4	24.2	0.4
C_chilensis	247	60	24.7	6
C_chilensis	247	60	24.7	6
C_chilensis	247	60	24.7	6
C_chilensis	225	60	22.5	6
C_chilensis	248	32	24.8	3.2
C_chilensis	252	21	25.2	2.1
C_chilensis	162	-74	16.2	-7.4
C_chilensis	283	12	28.3	1.2
C_chilensis	295	29	29.5	2.9
C_chilensis	295	29	29.5	2.9
C_chilensis	223	-23	22.3	-2.3
C_chilensis	298	27	29.8	2.7
C_chilensis	266	47	26.6	4.7
C_chilensis	124	-125	12.4	-12.5
C_chilensis	277	7	27.7	0.7
C_chilensis	277	7	27.7	0.7
C_chilensis	297	26	29.7	2.6
C_chilensis	260	-4	26	-0.4
C_chilensis	278	9	27.8	0.9
C_chilensis	278	9	27.8	0.9
C_chilensis	278	9	27.8	0.9
C_chilensis	278	9	27.8	0.9
C_chilensis	278	9	27.8	0.9
C_chilensis	227	-32	22.7	-3.2
C_chilensis	250	-18	25	-1.8
C_chilensis	250	-18	25	-1.8
C_chilensis	250	-18	25	-1.8
C_chilensis	232	-21	23.2	-2.1
C_chilensis	222	-28	22.2	-2.8
C_chilensis	225	-25	22.5	-2.5
C_chilensis	192	-54	19.2	-5.4
C_chilensis	223	-21	22.3	-2.1
C_chilensis	234	-31	23.4	-3.1
C_chilensis	236	-12	23.6	-1.2
C_chilensis	264	9	26.4	0.9
C_chilensis	247	-5	24.7	-0.5
C_chilensis	247	-5	24.7	-0.5
C_chilensis	263	-3	26.3	-0.3
C_chilensis	283	32	28.3	3.2
C_chilensis	272	24	27.2	2.4
C_chilensis	262	9	26.2	0.9
C_chilensis	268	51	26.8	5.1
C_chilensis	244	-4	24.4	-0.4
C_chilensis	276	23	27.6	2.3
C_chilensis	273	8	27.3	0.8
C_chilensis	281	10	28.1	1
C_chilensis	271	-2	27.1	-0.2
C_chilensis	272	-2	27.2	-0.2
C_chilensis	291	56	29.1	5.6
C_chilensis	286	51	28.6	5.1
C_chilensis	288	68	28.8	6.8
C_chilensis	158	-96	15.8	-9.6
C_chilensis	186	-70	18.6	-7
C_chilensis	238	-28	23.8	-2.8
C_chilensis	221	-42	22.1	-4.2
C_chilensis	254	-15	25.4	-1.5
C_chilensis	216	-43	21.6	-4.3
C_chilensis	245	-21	24.5	-2.1
C_chilensis	242	-23	24.2	-2.3
C_chilensis	238	-26	23.8	-2.6
C_chilensis	191	-64	19.1	-6.4
C_chilensis	221	-38	22.1	-3.8
C_chilensis	286	36	28.6	3.6
C_chilensis	281	27	28.1	2.7
C_chilensis	278	15	27.8	1.5
C_chilensis	278	17	27.8	1.7
C_chilensis	275	7	27.5	0.7
C_chilensis	162	-90	16.2	-9
C_chilensis	270	2	27	0.2
C_chilensis	263	-10	26.3	-1
C_chilensis	233	-31	23.3	-3.1
C_chilensis	291	26	29.1	2.6
C_chilensis	224	-35	22.4	-3.5
C_chilensis	186	-72	18.6	-7.2
C_chilensis	186	-72	18.6	-7.2
C_chilensis	186	-72	18.6	-7.2
C_chilensis	211	-52	21.1	-5.2
C_chilensis	193	-66	19.3	-6.6
C_chilensis	186	-70	18.6	-7
C_chilensis	264	-7	26.4	-0.7
C_chilensis	272	1	27.2	0.1
C_chilensis	272	1	27.2	0.1
C_chilensis	272	1	27.2	0.1
C_chilensis	268	-2	26.8	-0.2
C_chilensis	260	-12	26	-1.2
C_chilensis	260	-15	26	-1.5
C_chilensis	260	-15	26	-1.5
C_chilensis	249	-25	24.9	-2.5
C_chilensis	279	46	27.9	4.6
C_chilensis	301	29	30.1	2.9
C_chilensis	186	-71	18.6	-7.1
C_chilensis	184	-71	18.4	-7.1
C_chilensis	304	33	30.4	3.3
C_chilensis	277	5	27.7	0.5
C_chilensis	306	35	30.6	3.5
C_chilensis	250	44	25	4.4
C_chilensis	300	24	30	2.4
C_chilensis	243	44	24.3	4.4
C_chilensis	243	44	24.3	4.4
C_chilensis	284	32	28.4	3.2
C_chilensis	307	37	30.7	3.7
C_chilensis	228	-34	22.8	-3.4
C_chilensis	268	33	26.8	3.3
C_chilensis	234	-29	23.4	-2.9
C_chilensis	234	-29	23.4	-2.9
C_chilensis	260	-15	26	-1.5
C_chilensis	248	35	24.8	3.5
C_chilensis	243	-22	24.3	-2.2
C_chilensis	234	-35	23.4	-3.5
C_chilensis	268	-2	26.8	-0.2
C_chilensis	237	61	23.7	6.1
C_chilensis	247	-26	24.7	-2.6
C_chilensis	278	1	27.8	0.1
C_chilensis	278	1	27.8	0.1
C_chilensis	237	-34	23.7	-3.4
C_chilensis	286	41	28.6	4.1
C_chilensis	232	-29	23.2	-2.9
C_chilensis	259	-12	25.9	-1.2
C_chilensis	259	-12	25.9	-1.2
C_chilensis	225	-35	22.5	-3.5
C_chilensis	225	-35	22.5	-3.5
C_chilensis	225	-35	22.5	-3.5
C_chilensis	225	-35	22.5	-3.5
C_chilensis	242	-22	24.2	-2.2
C_chilensis	242	-22	24.2	-2.2
C_chilensis	297	32	29.7	3.2
C_chilensis	293	38	29.3	3.8
C_chilensis	293	38	29.3	3.8
C_chilensis	285	16	28.5	1.6
C_chilensis	281	45	28.1	4.5
C_chilensis	229	-45	22.9	-4.5
C_chilensis	282	17	28.2	1.7
C_chilensis	259	-16	25.9	-1.6
C_chilensis	284	26	28.4	2.6
C_chilensis	253	42	25.3	4.2
C_chilensis	284	26	28.4	2.6
C_chilensis	282	43	28.2	4.3
C_chilensis	275	15	27.5	1.5
C_chilensis	278	29	27.8	2.9
C_chilensis	261	44	26.1	4.4
C_chilensis	277	32	27.7	3.2
C_chilensis	278	36	27.8	3.6
C_chilensis	289	35	28.9	3.5
C_chilensis	277	40	27.7	4
C_chilensis	287	35	28.7	3.5
C_chilensis	272	30	27.2	3
C_chilensis	272	28	27.2	2.8
C_chilensis	264	28	26.4	2.8
C_chilensis	203	31	20.3	3.1
C_chilensis	183	-12	18.3	-1.2
C_chilensis	236	32	23.6	3.2
C_chilensis	282	22	28.2	2.2
C_chilensis	298	27	29.8	2.7
C_chilensis	299	29	29.9	2.9
C_chilensis	273	8	27.3	0.8
C_chilensis	99	-155	9.9	-15.5
C_chilensis	233	80	23.3	8
C_ciliata	286	41	28.6	4.1
C_ciliata	260	-15	26	-1.5
C_ciliata	264	28	26.4	2.8
C_ciliata	273	27	27.3	2.7
C_ciliata	279	39	27.9	3.9
C_ciliata	276	49	27.6	4.9
C_ciliata	280	49	28	4.9
C_ciliata	265	48	26.5	4.8
C_ciliata	235	-17	23.5	-1.7
C_ciliata	281	48	28.1	4.8
C_ciliata	186	-71	18.6	-7.1
C_ciliata	284	46	28.4	4.6
C_ciliata	238	35	23.8	3.5
C_ciliata	261	44	26.1	4.4
C_ciliata	274	41	27.4	4.1
C_ciliata	255	35	25.5	3.5
C_ciliata	278	29	27.8	2.9
C_ciliata	279	39	27.9	3.9
C_ciliata	281	42	28.1	4.2
C_ciliata	282	44	28.2	4.4
C_ciliata	280	49	28	4.9
C_ciliata	254	36	25.4	3.6
C_ciliata	283	46	28.3	4.6
C_ciliata	272	42	27.2	4.2
C_ciliata	271	30	27.1	3
C_depauperata	163	-22	16.3	-2.2
C_depauperata	122	-67	12.2	-6.7
C_depauperata	175	-48	17.5	-4.8
C_depauperata	197	-8	19.7	-0.8
C_depauperata	228	20	22.8	2
C_depauperata	160	-51	16	-5.1
C_depauperata	263	21	26.3	2.1
C_depauperata	297	28	29.7	2.8
C_depauperata	249	-8	24.9	-0.8
C_depauperata	297	21	29.7	2.1
C_elegans	229	51	22.9	5.1	17.8
C_elegans	201	-3	20.1	-0.3	20.4
C_elegans	205	0	20.5	0	20.5
C_elegans	245	19	24.5	1.9	22.6
C_elegans	273	29	27.3	2.9	24.4
C_elegans	199	-2	19.9	-0.2	20.1
C_elegans	246	54	24.6	5.4	19.2
C_elegans	205	0	20.5	0	20.5
C_elegans	179	-67	17.9	-6.7	24.6
C_elegans	220	40	22	4	18
C_elegans	246	-28	24.6	-2.8	27.4
C_elegans	212	-56	21.2	-5.6	26.8
C_elegans	220	-51	22	-5.1	27.1
C_elegans	272	5	27.2	0.5	26.7
C_elegans	252	-14	25.2	-1.4	26.6
C_elegans	246	-25	24.6	-2.5	27.1
C_elegans	275	27	27.5	2.7	24.8
C_elegans	243	39	24.3	3.9	20.4
C_elegans	236	55	23.6	5.5	18.1
C_elegans	264	-2	26.4	-0.2	26.6
C_elegans	246	48	24.6	4.8	19.8
C_elegans	243	51	24.3	5.1	19.2
C_elegans	197	-49	19.7	-4.9	24.6
C_elegans	219	-31	21.9	-3.1	25
C_elegans	237	-16	23.7	-1.6	25.3
C_elegans	220	-32	22	-3.2	25.2
C_elegans	259	3	25.9	0.3	25.6
C_elegans	259	3	25.9	0.3	25.6
C_elegans	233	-21	23.3	-2.1	25.4
C_elegans	235	-17	23.5	-1.7	25.2
C_elegans	217	-33	21.7	-3.3	25
C_elegans	240	-15	24	-1.5	25.5
C_elegans	233	43	23.3	4.3	19
C_elegans	191	-7	19.1	-0.7	19.8
C_elegans	191	-7	19.1	-0.7	19.8
C_elegans	172	-25	17.2	-2.5	19.7
C_elegans	183	-16	18.3	-1.6	19.9
C_elegans	190	-10	19	-1	20
C_elegans	229	31	22.9	3.1	19.8
C_elegans	263	26	26.3	2.6	23.7
C_elegans	257	48	25.7	4.8	20.9
C_elegans	225	-14	22.5	-1.4	23.9
C_elegans	220	-18	22	-1.8	23.8
C_elegans	218	-25	21.8	-2.5	24.3
C_elegans	222	-23	22.2	-2.3	24.5
C_elegans	222	-23	22.2	-2.3	24.5
C_elegans	231	-24	23.1	-2.4	25.5
C_elegans	217	-16	21.7	-1.6	23.3
C_elegans	162	-70	16.2	-7	23.2
C_elegans	247	34	24.7	3.4	21.3
C_elegans	244	52	24.4	5.2	19.2
C_elegans	244	52	24.4	5.2	19.2
C_elegans	230	-20	23	-2	25
C_elegans	230	41	23	4.1	18.9
C_elegans	230	41	23	4.1	18.9
C_elegans	222	-12	22.2	-1.2	23.4
C_incana	264	73	26.4	7.3
C_incana	266	74	26.6	7.4
C_incana	266	74	26.6	7.4
C_incana	266	74	26.6	7.4
C_incana	264	73	26.4	7.3
C_incana	267	79	26.7	7.9
C_incana	267	79	26.7	7.9
C_incana	234	43	23.4	4.3
C_incana	264	77	26.4	7.7
C_incana	264	73	26.4	7.3
C_incana	264	73	26.4	7.3
C_incana	240	87	24	8.7
C_incana	266	78	26.6	7.8
C_incana	268	79	26.8	7.9
C_incana	234	62	23.4	6.2
C_incana	250	29	25	2.9
C_incana	250	29	25	2.9
C_incana	250	29	25	2.9
C_incana	249	31	24.9	3.1
C_incana	263	28	26.3	2.8
C_incana	269	47	26.9	4.7
C_incana	269	33	26.9	3.3
C_incana	255	68	25.5	6.8
C_incana	247	63	24.7	6.3
C_incana	240	61	24	6.1
C_incana	234	62	23.4	6.2
C_incana	234	62	23.4	6.2
C_incana	234	62	23.4	6.2
C_incana	234	62	23.4	6.2
C_incana	234	62	23.4	6.2
C_incana	234	62	23.4	6.2
C_incana	233	60	23.3	6
C_incana	233	60	23.3	6
C_incana	233	60	23.3	6
C_incana	233	60	23.3	6
C_incana	233	60	23.3	6
C_incana	233	60	23.3	6
C_incana	236	60	23.6	6
C_incana	236	74	23.6	7.4
C_incana	236	74	23.6	7.4
C_incana	236	74	23.6	7.4
C_incana	232	73	23.2	7.3
C_incana	232	73	23.2	7.3
C_incana	232	78	23.2	7.8
C_incana	232	78	23.2	7.8
C_incana	232	78	23.2	7.8
C_incana	245	66	24.5	6.6
C_incana	297	26	29.7	2.6
C_linearis	298	32	29.8	3.2
C_linearis	273	47	27.3	4.7
C_linearis	266	66	26.6	6.6
C_linearis	271	81	27.1	8.1
C_linearis	260	40	26	4
C_linearis	232	-5	23.2	-0.5
C_linearis	271	76	27.1	7.6
C_linearis	265	72	26.5	7.2
C_linearis	246	48	24.6	4.8
C_linearis	246	48	24.6	4.8
C_linearis	259	44	25.9	4.4
C_linearis	247	-4	24.7	-0.4
C_linearis	313	31	31.3	3.1
C_linearis	278	43	27.8	4.3
C_linearis	279	11	27.9	1.1
C_linearis	236	68	23.6	6.8
C_linearis	242	4	24.2	0.4
C_linearis	242	4	24.2	0.4
C_linearis	261	25	26.1	2.5
C_linearis	250	11	25	1.1
C_linearis	262	56	26.2	5.6
C_linearis	272	23	27.2	2.3
C_linearis	279	24	27.9	2.4
C_linearis	264	55	26.4	5.5
C_linearis	232	78	23.2	7.8
C_linearis	269	23	26.9	2.3
C_linearis	297	28	29.7	2.8
C_linearis	211	-20	21.1	-2
C_linearis	152	-87	15.2	-8.7
C_linearis	152	-87	15.2	-8.7
C_linearis	152	-87	15.2	-8.7
C_linearis	199	-43	19.9	-4.3
C_linearis	199	-43	19.9	-4.3
C_linearis	283	15	28.3	1.5
C_linearis	196	-47	19.6	-4.7
C_linearis	245	-11	24.5	-1.1
C_linearis	245	-11	24.5	-1.1
C_linearis	283	12	28.3	1.2
C_linearis	283	12	28.3	1.2
C_linearis	227	-22	22.7	-2.2
C_linearis	289	28	28.9	2.8
C_linearis	289	28	28.9	2.8
C_linearis	269	4	26.9	0.4
C_linearis	298	27	29.8	2.7
C_linearis	273	18	27.3	1.8
C_linearis	277	7	27.7	0.7
C_linearis	297	26	29.7	2.6
C_linearis	283	11	28.3	1.1
C_linearis	302	36	30.2	3.6
C_linearis	278	9	27.8	0.9
C_linearis	253	-15	25.3	-1.5
C_linearis	255	-13	25.5	-1.3
C_linearis	299	28	29.9	2.8
C_linearis	281	10	28.1	1
C_microphylla	250	36	25	3.6
C_microphylla	250	36	25	3.6
C_microphylla	236	60	23.6	6
C_microphylla	280	43	28	4.3
C_microphylla	236	74	23.6	7.4
C_microphylla	232	73	23.2	7.3
C_microphylla	269	24	26.9	2.4
C_microphylla	280	29	28	2.9
C_microphylla	285	31	28.5	3.1
C_microphylla	162	-74	16.2	-7.4
C_microphylla	295	29	29.5	2.9
C_microphylla	268	49	26.8	4.9
C_microphylla	285	13	28.5	1.3
C_microphylla	285	13	28.5	1.3
C_microphylla	259	-7	25.9	-0.7
C_microphylla	266	0	26.6	0
C_microphylla	253	-11	25.3	-1.1
C_microphylla	278	9	27.8	0.9
C_microphylla	278	9	27.8	0.9
C_microphylla	309	39	30.9	3.9
C_microphylla	303	34	30.3	3.4
C_microphylla	293	39	29.3	3.9
C_microphylla	293	39	29.3	3.9
C_microphylla	273	17	27.3	1.7
C_microphylla	248	-1	24.8	-0.1
C_microphylla	281	10	28.1	1
C_microphylla	272	3	27.2	0.3
C_microphylla	268	-5	26.8	-0.5
C_microphylla	260	-11	26	-1.1
C_microphylla	253	-14	25.3	-1.4
C_microphylla	286	36	28.6	3.6
C_microphylla	278	15	27.8	1.5
C_microphylla	281	21	28.1	2.1
C_microphylla	275	7	27.5	0.7
C_microphylla	286	43	28.6	4.3
C_microphylla	268	-2	26.8	-0.2
C_microphylla	267	-6	26.7	-0.6
C_microphylla	267	-6	26.7	-0.6
C_microphylla	257	-19	25.7	-1.9
C_microphylla	258	-21	25.8	-2.1
C_microphylla	276	49	27.6	4.9
C_microphylla	280	49	28	4.9
C_microphylla	269	43	26.9	4.3
C_microphylla	277	32	27.7	3.2
C_microphylla	274	40	27.4	4
C_microphylla	274	40	27.4	4
C_microphylla	274	40	27.4	4
C_microphylla	258	5	25.8	0.5
C_microphylla	203	-65	20.3	-6.5
C_moenchioides	238	17	23.8	1.7
C_moenchioides	283	15	28.3	1.5
C_moenchioides	255	-13	25.5	-1.3
C_moenchioides	244	49	24.4	4.9
C_moenchioides	303	35	30.3	3.5
C_moenchioides	277	31	27.7	3.1
C_moenchioides	271	1	27.1	0.1
C_moenchioides	249	65	24.9	6.5
C_moenchioides	297	23	29.7	2.3
C_moenchioides	232	-7	23.2	-0.7
C_moenchioides	273	47	27.3	4.7
C_moenchioides	199	-43	19.9	-4.3
C_moenchioides	247	-4	24.7	-0.4
C_moenchioides	278	19	27.8	1.9
C_moenchioides	253	42	25.3	4.2
C_moenchioides	236	-15	23.6	-1.5
C_moenchioides	236	-15	23.6	-1.5
C_moenchioides	295	29	29.5	2.9
C_moenchioides	249	-5	24.9	-0.5
C_moenchioides	255	45	25.5	4.5
C_moenchioides	180	-16	18	-1.6
C_moenchioides	297	26	29.7	2.6
C_moenchioides	236	-15	23.6	-1.5
C_moenchioides	295	29	29.5	2.9
C_moenchioides	283	12	28.3	1.2
C_moenchioides	286	15	28.6	1.5
C_moenchioides	295	29	29.5	2.9
C_moenchioides	271	18	27.1	1.8
C_moenchioides	276	44	27.6	4.4
C_moenchioides	137	-101	13.7	-10.1
C_moenchioides	190	-10	19	-1
C_moenchioides	253	54	25.3	5.4
C_moenchioides	247	60	24.7	6
C_moenchioides	253	54	25.3	5.4
C_moenchioides	236	19	23.6	1.9
C_moenchioides	203	13	20.3	1.3
C_moenchioides	234	43	23.4	4.3
C_moenchioides	148	-63	14.8	-6.3
C_moenchioides	148	-63	14.8	-6.3
C_moenchioides	211	-3	21.1	-0.3
C_moenchioides	278	9	27.8	0.9
C_moenchioides	293	39	29.3	3.9
C_moenchioides	266	-4	26.6	-0.4
C_moenchioides	240	34	24	3.4
C_moenchioides	223	20	22.3	2
C_moenchioides	225	15	22.5	1.5
C_moenchioides	262	49	26.2	4.9
C_moenchioides	268	20	26.8	2
C_moenchioides	277	28	27.7	2.8
C_moenchioides	265	20	26.5	2
C_moenchioides	279	28	27.9	2.8
C_moenchioides	293	44	29.3	4.4
C_moenchioides	243	1	24.3	0.1
C_moenchioides	266	-4	26.6	-0.4
C_moenchioides	284	32	28.4	3.2
C_moenchioides	206	-5	20.6	-0.5
C_moenchioides	271	30	27.1	3
C_moenchioides	276	32	27.6	3.2
C_moenchioides	281	40	28.1	4
C_moenchioides	250	39	25	3.9
C_moenchioides	254	40	25.4	4
C_moenchioides	260	6	26	0.6
C_moenchioides	218	-15	21.8	-1.5
C_moenchioides	272	-2	27.2	-0.2
C_moenchioides	268	33	26.8	3.3
C_moenchioides	265	9	26.5	0.9
C_moenchioides	265	9	26.5	0.9
C_moenchioides	265	9	26.5	0.9
C_moenchioides	268	28	26.8	2.8
C_moenchioides	247	-5	24.7	-0.5
C_moenchioides	293	39	29.3	3.9
C_moenchioides	265	9	26.5	0.9
C_moenchioides	233	-16	23.3	-1.6
C_moenchioides	252	-1	25.2	-0.1
C_moenchioides	238	-22	23.8	-2.2
C_moenchioides	258	8	25.8	0.8
C_moenchioides	296	47	29.6	4.7
C_moenchioides	300	50	30	5
C_moenchioides	278	9	27.8	0.9
C_moenchioides	185	-41	18.5	-4.1
C_moenchioides	296	57	29.6	5.7
C_moenchioides	272	0	27.2	0
C_moenchioides	278	9	27.8	0.9
C_moenchioides	278	9	27.8	0.9
C_moenchioides	250	11	25	1.1
C_moenchioides	241	4	24.1	0.4
C_moenchioides	243	-16	24.3	-1.6
C_moenchioides	232	-21	23.2	-2.1
C_moenchioides	243	-16	24.3	-1.6
C_moenchioides	293	39	29.3	3.9
C_moenchioides	244	54	24.4	5.4
C_moenchioides	297	40	29.7	4
C_moenchioides	272	30	27.2	3
C_moenchioides	283	12	28.3	1.2
C_moenchioides	285	31	28.5	3.1
C_moenchioides	201	-40	20.1	-4
C_moenchioides	279	14	27.9	1.4
C_moenchioides	253	63	25.3	6.3
C_moenchioides	266	-4	26.6	-0.4
C_moenchioides	252	-1	25.2	-0.1
C_moenchioides	277	8	27.7	0.8
C_moenchioides	264	28	26.4	2.8
C_moenchioides	110	-132	11	-13.2
C_moenchioides	272	24	27.2	2.4
C_moenchioides	259	-4	25.9	-0.4
C_moenchioides	283	11	28.3	1.1
C_moenchioides	281	10	28.1	1
C_moenchioides	260	6	26	0.6
C_moenchioides	275	31	27.5	3.1
C_moenchioides	260	6	26	0.6
C_moenchioides	274	7	27.4	0.7
C_moenchioides	271	20	27.1	2
C_moenchioides	246	36	24.6	3.6
C_moenchioides	228	12	22.8	1.2
C_moenchioides	249	-6	24.9	-0.6
C_moenchioides	280	28	28	2.8
C_moenchioides	283	12	28.3	1.2
C_moenchioides	310	31	31	3.1
C_moenchioides	281	27	28.1	2.7
C_moenchioides	256	13	25.6	1.3
C_moenchioides	288	32	28.8	3.2
C_moenchioides	250	-18	25	-1.8
C_moenchioides	245	-11	24.5	-1.1
C_moenchioides	286	38	28.6	3.8
C_moenchioides	306	35	30.6	3.5
C_moenchioides	265	48	26.5	4.8
C_moenchioides	199	-43	19.9	-4.3
C_moenchioides	256	14	25.6	1.4
C_moenchioides	305	35	30.5	3.5
C_moenchioides	264	28	26.4	2.8
C_moenchioides	211	1	21.1	0.1
C_moenchioides	242	4	24.2	0.4
C_moenchioides	250	11	25	1.1
C_moenchioides	257	2	25.7	0.2
C_moenchioides	282	45	28.2	4.5
C_moenchioides	296	23	29.6	2.3
C_perpusilla	202	-40	20.2	-4	24.2	29.3	0.825939	0.807167	0.931429	8.1	3.23
C_perpusilla	208	-31	20.8	-3.1	23.9	29.3	0.8157			8.85
C_perpusilla	207	-33	20.7	-3.3	24	29.3	0.819113			8.7
C_perpusilla	202	-40	20.2	-4	24.2	29.3	0.825939			8.1
C_perpusilla	189	-57	18.9	-5.7	24.6	29.3	0.83959			6.6
C_perpusilla	205	-31	20.5	-3.1	23.6	29.3	0.805461			8.7
C_perpusilla	236	21	23.6	2.1	21.5	29.3	0.733788			12.85
C_perpusilla	211	-21	21.1	-2.1	23.2	29.3	0.791809			9.5
C_peruviana	110	-72	11	-7.2
C_peruviana	153	-23	15.3	-2.3
C_peruviana	122	-55	12.2	-5.5
C_peruviana	130	-47	13	-4.7
C_peruviana	132	-46	13.2	-4.6
C_peruviana	151	-28	15.1	-2.8
C_peruviana	114	-75	11.4	-7.5
C_peruviana	206	-20	20.6	-2
C_peruviana	87	-155	8.7	-15.5
C_ramosissima	313	31	31.3	3.1
C_ramosissima	252	18	25.2	1.8
C_ramosissima	278	18	27.8	1.8
C_ramosissima	253	54	25.3	5.4
C_ramosissima	253	54	25.3	5.4
C_ramosissima	269	24	26.9	2.4
C_ramosissima	269	24	26.9	2.4
C_ramosissima	277	31	27.7	3.1
C_ramosissima	225	60	22.5	6
C_ramosissima	280	14	28	1.4
C_ramosissima	288	32	28.8	3.2
C_ramosissima	288	17	28.8	1.7
C_ramosissima	263	2	26.3	0.2
C_ramosissima	276	44	27.6	4.4
C_ramosissima	297	28	29.7	2.8
C_ramosissima	296	22	29.6	2.2
C_ramosissima	287	28	28.7	2.8
C_ramosissima	286	15	28.6	1.5
C_ramosissima	286	15	28.6	1.5
C_ramosissima	286	15	28.6	1.5
C_ramosissima	288	16	28.8	1.6
C_ramosissima	202	-44	20.2	-4.4
C_ramosissima	265	-3	26.5	-0.3
C_ramosissima	265	-3	26.5	-0.3
C_ramosissima	265	-3	26.5	-0.3
C_ramosissima	300	69	30	6.9
C_ramosissima	292	20	29.2	2
C_ramosissima	205	-47	20.5	-4.7
C_ramosissima	210	-43	21	-4.3
C_ramosissima	281	10	28.1	1
C_ramosissima	281	10	28.1	1
C_ramosissima	281	10	28.1	1
C_ramosissima	289	40	28.9	4
C_ramosissima	267	0	26.7	0
C_ramosissima	218	-44	21.8	-4.4
C_ramosissima	191	-66	19.1	-6.6
C_ramosissima	225	-35	22.5	-3.5
C_ramosissima	262	30	26.2	3
C_ramosissima	268	33	26.8	3.3
C_ramosissima	288	24	28.8	2.4
C_ramosissima	266	10	26.6	1
C_ramosissima	281	10	28.1	1
C_ramosissima	269	24	26.9	2.4
C_ramosissima	283	15	28.3	1.5
C_ramosissima	260	4	26	0.4
C_ramosissima	260	4	26	0.4
C_ramosissima	281	24	28.1	2.4
C_ramosissima	268	28	26.8	2.8
C_ramosissima	275	25	27.5	2.5
C_ramosissima	285	35	28.5	3.5
C_taltalensis	256	110	25.6	11
C_taltalensis	262	81	26.2	8.1
C_taltalensis	270	98	27	9.8
C_taltalensis	269	95	26.9	9.5
C_taltalensis	264	86	26.4	8.6
C_taltalensis	264	85	26.4	8.5
C_taltalensis	269	92	26.9	9.2
C_taltalensis	250	101	25	10.1
C_taltalensis	240	98	24	9.8
C_taltalensis	253	84	25.3	8.4
C_taltalensis	272	93	27.2	9.3
C_taltalensis	225	56	22.5	5.6
C_taltalensis	225	56	22.5	5.6
C_taltalensis	227	60	22.7	6
C_taltalensis	227	60	22.7	6
C_taltalensis	229	81	22.9	8.1
C_taltalensis	222	80	22.2	8
C_serrata	242	51	24.2	5.1
C_serrata	236	54	23.6	5.4
C_serrata	281	43	28.1	4.3
C_serrata	260	-4	26	-0.4
C_serrata	251	29	25.1	2.9
C_serrata	247	45	24.7	4.5
C_serrata	279	27	27.9	2.7
C_serrata	239	44	23.9	4.4
C_serrata	220	54	22	5.4
C_serrata	280	51	28	5.1
C_serrata	263	37	26.3	3.7
C_serrata	277	36	27.7	3.6
C_serrata	261	44	26.1	4.4
C_serrata	252	39	25.2	3.9
C_serrata	250	41	25	4.1
C_serrata	236	55	23.6	5.5
C_serrata	236	55	23.6	5.5
C_serrata	236	55	23.6	5.5
C_serrata	236	55	23.6	5.5
C_serrata	236	55	23.6	5.5
C_serrata	236	55	23.6	5.5
C_serrata	236	55	23.6	5.5
C_serrata	243	50	24.3	5
C_serrata	244	49	24.4	4.9
C_serrata	244	49	24.4	4.9
C_serrata	246	48	24.6	4.8
C_serrata	280	43	28	4.3
C_serrata	277	44	27.7	4.4
C_serrata	238	35	23.8	3.5
C_serrata	234	36	23.4	3.6
C_serrata	254	36	25.4	3.6
C_serrata	254	36	25.4	3.6
C_serrata	252	35	25.2	3.5
C_serrata	246	52	24.6	5.2
C_serrata	247	35	24.7	3.5
C_serrata	209	16	20.9	1.6
C_serrata	256	45	25.6	4.5
C_serrata	243	57	24.3	5.7
C_serrata	237	59	23.7	5.9
C_serrata	235	55	23.5	5.5
C_serrata	258	5	25.8	0.5
C_serrata	278	27	27.8	2.7
C_serrata	289	37	28.9	3.7
C_serrata	289	37	28.9	3.7
C_serrata	220	6	22	0.6
C_serrata	263	26	26.3	2.6
C_serrata	220	-18	22	-1.8
C_serrata	245	18	24.5	1.8
C_serrata	247	34	24.7	3.4
C_serrata	247	34	24.7	3.4
C_serrata	253	40	25.3	4
C_glandulosa	225	15	22.5	1.5
C_glandulosa	156	-58	15.6	-5.8
C_glandulosa	220	3	22	0.3
C_glandulosa	118	-93	11.8	-9.3
C_glandulosa	118	-93	11.8	-9.3
C_glandulosa	204	-15	20.4	-1.5
C_glandulosa	179	-41	17.9	-4.1
C_glandulosa	142	-71	14.2	-7.1
C_glandulosa	205	-2	20.5	-0.2
C_glandulosa	271	56	27.1	5.6
C_glandulosa	197	-34	19.7	-3.4
C_glandulosa	211	-20	21.1	-2
C_glandulosa	215	-28	21.5	-2.8
C_glandulosa	255	-13	25.5	-1.3
C_glandulosa	254	-12	25.4	-1.2
C_glandulosa	248	-17	24.8	-1.7
C_glandulosa	218	-38	21.8	-3.8
C_glandulosa	250	-18	25	-1.8
C_euphrasioides	192	-30	19.2	-3
C_euphrasioides	168	-48	16.8	-4.8
C_euphrasioides	149	-62	14.9	-6.2
C_euphrasioides	177	-42	17.7	-4.2
C_euphrasioides	239	-1	23.9	-0.1
C_euphrasioides	195	-33	19.5	-3.3
C_euphrasioides	258	23	25.8	2.3
C_euphrasioides	242	4	24.2	0.4
C_euphrasioides	260	30	26	3
C_euphrasioides	211	-20	21.1	-2
C_euphrasioides	143	-100	14.3	-10
C_euphrasioides	143	-97	14.3	-9.7
C_euphrasioides	176	-65	17.6	-6.5
C_euphrasioides	176	-65	17.6	-6.5
C_euphrasioides	143	-97	14.3	-9.7
C_euphrasioides	166	-75	16.6	-7.5
C_euphrasioides	227	-21	22.7	-2.1
C_euphrasioides	166	-75	16.6	-7.5
C_euphrasioides	204	-41	20.4	-4.1
C_euphrasioides	216	-31	21.6	-3.1
C_euphrasioides	216	-31	21.6	-3.1
C_euphrasioides	169	-73	16.9	-7.3
C_euphrasioides	249	-8	24.9	-0.8
C_euphrasioides	214	-34	21.4	-3.4
C_euphrasioides	248	-13	24.8	-1.3
C_euphrasioides	248	-13	24.8	-1.3
C_euphrasioides	214	-34	21.4	-3.4
C_euphrasioides	109	-140	10.9	-14
C_euphrasioides	163	-85	16.3	-8.5
C_euphrasioides	210	-41	21	-4.1
C_euphrasioides	199	-52	19.9	-5.2
C_euphrasioides	224	-26	22.4	-2.6
C_euphrasioides	214	-41	21.4	-4.1
C_euphrasioides	225	-25	22.5	-2.5
C_euphrasioides	222	-28	22.2	-2.8
C_euphrasioides	222	-28	22.2	-2.8
C_euphrasioides	222	-28	22.2	-2.8
C_euphrasioides	222	-28	22.2	-2.8
C_euphrasioides	200	-47	20	-4.7
C_euphrasioides	192	-54	19.2	-5.4
C_euphrasioides	187	-59	18.7	-5.9
C_euphrasioides	212	-28	21.2	-2.8
C_euphrasioides	234	-31	23.4	-3.1
C_euphrasioides	224	-21	22.4	-2.1
C_euphrasioides	243	-20	24.3	-2
C_euphrasioides	214	-42	21.4	-4.2
C_euphrasioides	192	-66	19.2	-6.6
C_euphrasioides	190	-63	19	-6.3
C_euphrasioides	205	-53	20.5	-5.3
C_euphrasioides	205	-53	20.5	-5.3
C_euphrasioides	233	-31	23.3	-3.1
C_euphrasioides	186	-72	18.6	-7.2
C_euphrasioides	186	-72	18.6	-7.2
C_euphrasioides	186	-72	18.6	-7.2
C_euphrasioides	186	-72	18.6	-7.2
C_euphrasioides	186	-72	18.6	-7.2
C_euphrasioides	186	-72	18.6	-7.2
C_euphrasioides	186	-72	18.6	-7.2
C_euphrasioides	193	-66	19.3	-6.6
C_euphrasioides	186	-71	18.6	-7.1
C_euphrasioides	184	-71	18.4	-7.1
C_euphrasioides	244	-39	24.4	-3.9
C_euphrasioides	189	-76	18.9	-7.6
C_euphrasioides	232	-38	23.2	-3.8
C_euphrasioides	-8	-232	-0.8	-23.2
C_euphrasioides	230	-34	23	-3.4
C_euphrasioides	248	-13	24.8	-1.3
C_flabellata	249	9	24.9	0.9
C_flabellata	214	-14	21.4	-1.4
C_flabellata	214	-14	21.4	-1.4
C_flabellata	224	-8	22.4	-0.8
C_flabellata	178	-62	17.8	-6.2
C_flabellata	199	-43	19.9	-4.3
C_flabellata	199	-43	19.9	-4.3
C_flabellata	199	-43	19.9	-4.3
C_flabellata	199	-43	19.9	-4.3
C_flabellata	258	-5	25.8	-0.5
C_flabellata	227	-21	22.7	-2.1
C_flabellata	227	-21	22.7	-2.1
C_flabellata	207	-37	20.7	-3.7
C_flabellata	223	-23	22.3	-2.3
C_flabellata	223	-23	22.3	-2.3
C_flabellata	252	-14	25.2	-1.4
C_flabellata	201	-47	20.1	-4.7
C_flabellata	248	-13	24.8	-1.3
C_flabellata	214	-34	21.4	-3.4
C_flabellata	237	-18	23.7	-1.8
C_flabellata	250	-18	25	-1.8
C_flabellata	238	-22	23.8	-2.2
C_flabellata	249	-8	24.9	-0.8
C_flabellata	234	-31	23.4	-3.1
C_flabellifolia	112	-94	11.2	-9.4
C_flabellifolia	112	-94	11.2	-9.4
C_flabellifolia	134	-75	13.4	-7.5
C_flabellifolia	142	-69	14.2	-6.9
C_flabellifolia	128	-80	12.8	-8
C_flabellifolia	128	-80	12.8	-8
C_flabellifolia	128	-80	12.8	-8
C_flabellifolia	135	-74	13.5	-7.4
C_flabellifolia	146	-66	14.6	-6.6
C_flabellifolia	89	-119	8.9	-11.9
C_flabellifolia	62	-150	6.2	-15
C_flabellifolia	142	-74	14.2	-7.4
C_frayjorgensis	266	90	26.6	9
C_frayjorgensis	244	85	24.4	8.5
C_frayjorgensis	244	85	24.4	8.5
C_frayjorgensis	238	83	23.8	8.3
C_frayjorgensis	237	71	23.7	7.1
C_frayjorgensis	232	66	23.2	6.6
C_frayjorgensis	214	29	21.4	2.9
C_frayjorgensis	224	76	22.4	7.6
C_frayjorgensis	223	78	22.3	7.8
C_frayjorgensis	223	78	22.3	7.8
C_frayjorgensis	224	84	22.4	8.4
C_frayjorgensis	222	80	22.2	8
C_frayjorgensis	224	84	22.4	8.4
C_frayjorgensis	224	84	22.4	8.4
C_frayjorgensis	222	80	22.2	8
C_frayjorgensis	222	80	22.2	8
C_frayjorgensis	224	81	22.4	8.1
C_frayjorgensis	234	70	23.4	7
C_frayjorgensis	225	82	22.5	8.2
C_frayjorgensis	224	83	22.4	8.3
C_frayjorgensis	225	83	22.5	8.3
C_frayjorgensis	225	83	22.5	8.3
C_frayjorgensis	252	46	25.2	4.6
C_frayjorgensis	252	46	25.2	4.6
C_frayjorgensis	228	82	22.8	8.2
C_frayjorgensis	221	1	22.1	0.1
C_frayjorgensis	235	80	23.5	8
C_frayjorgensis	240	87	24	8.7
C_frayjorgensis	239	85	23.9	8.5
C_frayjorgensis	240	87	24	8.7
C_frayjorgensis	228	20	22.8	2
C_frayjorgensis	240	81	24	8.1
C_frayjorgensis	241	81	24.1	8.1
C_frayjorgensis	132	-88	13.2	-8.8
C_frayjorgensis	237	71	23.7	7.1
C_frayjorgensis	233	67	23.3	6.7
C_frayjorgensis	233	67	23.3	6.7
C_frayjorgensis	233	67	23.3	6.7
C_frayjorgensis	233	67	23.3	6.7
C_frayjorgensis	233	67	23.3	6.7
C_frayjorgensis	251	80	25.1	8
C_frayjorgensis	222	0	22.2	0
C_frayjorgensis	240	67	24	6.7
C_frayjorgensis	238	61	23.8	6.1
C_frayjorgensis	238	61	23.8	6.1
C_frayjorgensis	238	61	23.8	6.1
C_frayjorgensis	216	9	21.6	0.9
C_frayjorgensis	234	61	23.4	6.1
C_frayjorgensis	239	66	23.9	6.6
C_frayjorgensis	244	54	24.4	5.4
C_frayjorgensis	246	71	24.6	7.1
C_frayjorgensis	235	56	23.5	5.6
C_frayjorgensis	227	18	22.7	1.8
C_frayjorgensis	148	-63	14.8	-6.3
C_frayjorgensis	185	-41	18.5	-4.1
C_frayjorgensis	181	-44	18.1	-4.4
C_glabrata	250	92	25	9.2
C_glabrata	259	72	25.9	7.2
C_glabrata	259	68	25.9	6.8
C_glabrata	262	81	26.2	8.1
C_glabrata	262	81	26.2	8.1
C_glabrata	262	81	26.2	8.1
C_glabrata	259	70	25.9	7
C_glabrata	261	78	26.1	7.8
C_glabrata	264	86	26.4	8.6
C_glabrata	268	91	26.8	9.1
C_glabrata	264	82	26.4	8.2
C_glabrata	268	90	26.8	9
C_glabrata	266	86	26.6	8.6
C_glabrata	270	91	27	9.1
C_glabrata	264	86	26.4	8.6
C_glabrata	267	87	26.7	8.7
C_glabrata	265	84	26.5	8.4
C_glabrata	265	84	26.5	8.4
C_glabrata	276	111	27.6	11.1
C_glabrata	261	93	26.1	9.3
C_glabrata	271	106	27.1	10.6
C_glabrata	280	118	28	11.8
C_glabrata	260	90	26	9
C_glabrata	270	114	27	11.4
C_glabrata	240	87	24	8.7
C_glabrata	240	71	24	7.1
C_glabrata	245	62	24.5	6.2
C_glabrata	240	54	24	5.4
C_glabrata	241	54	24.1	5.4
C_glabrata	258	94	25.8	9.4
C_glabrata	250	62	25	6.2
C_glabrata	257	76	25.7	7.6
C_glabrata	256	73	25.6	7.3
C_glabrata	265	93	26.5	9.3
C_glabrata	256	60	25.6	6
C_glabrata	274	96	27.4	9.6
C_glabrata	272	93	27.2	9.3
C_glabrata	272	95	27.2	9.5
C_glabrata	272	95	27.2	9.5
C_glabrata	252	85	25.2	8.5
C_glabrata	252	85	25.2	8.5
C_glabrata	235	41	23.5	4.1
C_glabrata	247	86	24.7	8.6
C_glabrata	246	85	24.6	8.5
C_glabrata	249	93	24.9	9.3
C_glabrata	243	86	24.3	8.6
C_glabrata	245	87	24.5	8.7
C_glabrata	240	86	24	8.6
C_glabrata	235	64	23.5	6.4
C_glabrata	224	76	22.4	7.6
C_glabrata	225	82	22.5	8.2
C_glabrata	225	82	22.5	8.2
C_glabrata	226	82	22.6	8.2
C_glabrata	239	46	23.9	4.6
C_glabrata	250	49	25	4.9
C_glabrata	250	49	25	4.9
C_glabrata	179	-33	17.9	-3.3
C_glabrata	177	-42	17.7	-4.2
C_glabrata	296	26	29.6	2.6
C_glabrata	288	24	28.8	2.4
C_glabrata	278	18	27.8	1.8
C_glabrata	280	29	28	2.9
C_glabrata	280	14	28	1.4
C_glabrata	162	-74	16.2	-7.4
C_glabrata	283	15	28.3	1.5
C_glabrata	283	15	28.3	1.5
C_glabrata	283	15	28.3	1.5
C_glabrata	199	-43	19.9	-4.3
C_glabrata	285	14	28.5	1.4
C_glabrata	283	12	28.3	1.2
C_glabrata	283	12	28.3	1.2
C_glabrata	283	12	28.3	1.2
C_glabrata	227	-22	22.7	-2.2
C_glabrata	287	15	28.7	1.5
C_glabrata	295	29	29.5	2.9
C_glabrata	295	29	29.5	2.9
C_glabrata	269	4	26.9	0.4
C_glabrata	223	-23	22.3	-2.3
C_glabrata	199	-43	19.9	-4.3
C_glabrata	277	7	27.7	0.7
C_glabrata	259	-7	25.9	-0.7
C_glabrata	253	-15	25.3	-1.5
C_kalinae	175	-48	17.5	-4.8
C_kalinae	169	-53	16.9	-5.3
C_kalinae	147	-59	14.7	-5.9
C_kalinae	167	-53	16.7	-5.3
C_kalinae	142	-69	14.2	-6.9
C_kalinae	128	-80	12.8	-8
C_kalinae	175	-48	17.5	-4.8
C_kalinae	165	-54	16.5	-5.4
C_limbata	243	56	24.3	5.6
C_limbata	228	48	22.8	4.8
C_limbata	249	58	24.9	5.8
C_limbata	272	93	27.2	9.3
C_limbata	247	61	24.7	6.1
C_limbata	203	13	20.3	1.3
C_limbata	183	-26	18.3	-2.6
C_limbata	192	-6	19.2	-0.6
C_limbata	225	15	22.5	1.5
C_limbata	197	-8	19.7	-0.8
C_limbata	228	20	22.8	2
C_limbata	230	37	23	3.7
C_limbata	230	8	23	0.8
C_limbata	260	46	26	4.6
C_philippii	195	4	19.5	0.4
C_philippii	186	10	18.6	1
C_philippii	247	58	24.7	5.8
C_philippii	166	8	16.6	0.8
C_philippii	185	43	18.5	4.3
C_philippii	174	28	17.4	2.8
C_philippii	188	46	18.8	4.6
C_philippii	144	-25	14.4	-2.5
C_philippii	170	8	17	0.8
C_philippii	162	0	16.2	0
C_philippii	152	-10	15.2	-1
C_philippii	158	-5	15.8	-0.5
C_philippii	136	-37	13.6	-3.7
C_philippii	157	-7	15.7	-0.7
C_philippii	172	14	17.2	1.4
C_philippii	172	14	17.2	1.4
C_philippii	139	-32	13.9	-3.2
C_philippii	127	-52	12.7	-5.2
C_philippii	97	-89	9.7	-8.9
C_philippii	109	-80	10.9	-8
C_philippii	129	-65	12.9	-6.5
C_philippii	129	-65	12.9	-6.5
C_philippii	116	-72	11.6	-7.2
C_philippii	106	-85	10.6	-8.5
C_philippii	144	-47	14.4	-4.7
C_philippii	129	-63	12.9	-6.3
C_philippii	145	-50	14.5	-5
C_philippii	129	-61	12.9	-6.1
C_philippii	128	-74	12.8	-7.4
C_philippii	150	-53	15	-5.3
C_philippii	128	-80	12.8	-8
C_philippii	128	-80	12.8	-8
C_philippii	128	-80	12.8	-8
C_philippii	163	-54	16.3	-5.4
C_philippii	230	71	23	7.1
C_philippii	153	-56	15.3	-5.6
C_philippii	95	-122	9.5	-12.2
C_philippii	118	-107	11.8	-10.7
C_philippii	138	-80	13.8	-8
C_philippii	89	-136	8.9	-13.6
C_philippii	125	-89	12.5	-8.9
C_philippii	143	-97	14.3	-9.7
C_pubescens	237	52	23.7	5.2
C_pubescens	243	57	24.3	5.7
C_pubescens	224	30	22.4	3
C_pubescens	154	-25	15.4	-2.5
C_pubescens	154	-25	15.4	-2.5
C_pubescens	247	43	24.7	4.3
C_pubescens	146	-56	14.6	-5.6
C_pubescens	142	-69	14.2	-6.9
C_pubescens	128	-80	12.8	-8
C_pubescens	155	-59	15.5	-5.9
C_pubescens	175	-48	17.5	-4.8
C_pubescens	165	-54	16.5	-5.4
C_pubescens	211	1	21.1	0.1
C_schroederi	220	43	22	4.3
C_schroederi	214	37	21.4	3.7
C_schroederi	211	31	21.1	3.1
C_schroederi	241	82	24.1	8.2
C_schroederi	236	49	23.6	4.9
C_schroederi	247	57	24.7	5.7
C_schroederi	266	90	26.6	9
C_schroederi	266	63	26.6	6.3
C_schroederi	246	34	24.6	3.4
C_schroederi	246	34	24.6	3.4
C_schroederi	122	-67	12.2	-6.7
C_schroederi	235	41	23.5	4.1
C_schroederi	216	26	21.6	2.6
C_schroederi	209	-3	20.9	-0.3
C_schroederi	186	-30	18.6	-3
C_schroederi	218	1	21.8	0.1
C_schroederi	218	1	21.8	0.1
C_schroederi	137	-72	13.7	-7.2
C_schroederi	224	-12	22.4	-1.2
C_schroederi	106	-127	10.6	-12.7
C_schroederi	270	54	27	5.4
C_schroederi	247	-4	24.7	-0.4
C_schroederi	313	31	31.3	3.1
C_schroederi	252	18	25.2	1.8
C_schroederi	263	21	26.3	2.1
C_schroederi	250	11	25	1.1
C_schroederi	250	11	25	1.1
C_schroederi	241	63	24.1	6.3
C_schroederi	243	4	24.3	0.4
C_schroederi	224	-8	22.4	-0.8
C_schroederi	211	-20	21.1	-2
C_schroederi	187	-51	18.7	-5.1
C_schroederi	223	-23	22.3	-2.3
C_schroederi	223	-23	22.3	-2.3
C_schroederi	212	-32	21.2	-3.2
C_schroederi	212	-32	21.2	-3.2
C_spathulifolia	128	-80	12.8	-8
C_spathulifolia	165	-57	16.5	-5.7
C_spathulifolia	205	-46	20.5	-4.6
C_spathulifolia	268	-19	26.8	-1.9
C_spathulifolia	177	-42	17.7	-4.2
C_spathulifolia	225	-13	22.5	-1.3
C_spathulifolia	147	-79	14.7	-7.9
C_spathulifolia	154	-93	15.4	-9.3
C_spathulifolia	121	-119	12.1	-11.9
C_spathulifolia	166	-69	16.6	-6.9
C_spathulifolia	225	-16	22.5	-1.6
C_spathulifolia	162	-80	16.2	-8
C_spathulifolia	162	-80	16.2	-8
C_spathulifolia	188	-57	18.8	-5.7
C_spathulifolia	199	-55	19.9	-5.5
C_spathulifolia	199	-55	19.9	-5.5
C_spathulifolia	199	-55	19.9	-5.5
C_spathulifolia	199	-55	19.9	-5.5
C_spathulifolia	118	-127	11.8	-12.7
C_spathulifolia	188	-57	18.8	-5.7
C_spathulifolia	76	-166	7.6	-16.6
C_spathulifolia	211	-49	21.1	-4.9
C_spathulifolia	-8	-232	-0.8	-23.2
C_spathulifolia	180	-64	18	-6.4
C_splendens	117	-90	11.7	-9
C_splendens	163	-54	16.3	-5.4
C_splendens	144	-63	14.4	-6.3
C_splendens	144	-63	14.4	-6.3
C_splendens	156	-58	15.6	-5.8
C_splendens	236	19	23.6	1.9
C_splendens	148	-63	14.8	-6.3
C_splendens	161	-55	16.1	-5.5
C_villosa	205	-47	20.5	-4.7
C_villosa	200	-47	20	-4.7
C_villosa	235	-23	23.5	-2.3
C_villosa	210	-43	21	-4.3
C_villosa	79	-166	7.9	-16.6
C_villosa	189	-74	18.9	-7.4
C_villosa	191	-66	19.1	-6.6
C_villosa	125	-121	12.5	-12.1
C_villosa	207	-60	20.7	-6
C_villosa	219	-52	21.9	-5.2
C_villosa	266	10	26.6	1
C_villosa	179	-67	17.9	-6.7
C_villosa	228	-26	22.8	-2.6
C_villosa	239	-16	23.9	-1.6
C_villosa	162	-81	16.2	-8.1
C_villosa	162	-81	16.2	-8.1
C_villosa	162	-81	16.2	-8.1
C_villosa	221	-36	22.1	-3.6
C_villosa	230	-14	23	-1.4
C_villosa	220	-23	22	-2.3
C_villosa	220	-23	22	-2.3
C_villosa	215	-27	21.5	-2.7
C_villosa	215	-27	21.5	-2.7
C_villosa	206	-36	20.6	-3.6
C_villosa	217	-26	21.7	-2.6
C_villosa	217	-26	21.7	-2.6
C_villosa	222	-23	22.2	-2.3
C_villosa	179	-53	17.9	-5.3
C_villosa	212	-21	21.2	-2.1
C_villosa	212	-21	21.2	-2.1
C_villosa	162	-70	16.2	-7
C_villosa	162	-70	16.2	-7
C_villosa	162	-70	16.2	-7
C_villosa	162	-70	16.2	-7
C_villosa	162	-70	16.2	-7
C_villosa	162	-70	16.2	-7
C_villosa	162	-70	16.2	-7
C_villosa	162	-70	16.2	-7
C_villosa	230	-20	23	-2
C_villosa	250	-18	25	-1.8
C_villosa	245	-9	24.5	-0.9
C_villosa	228	-13	22.8	-1.3
C_villosa	206	-19	20.6	-1.9
C_villosa	211	-23	21.1	-2.3
C_renifolia	78	-162	7.8	-16.2
C_renifolia	78	-162	7.8	-16.2
C_renifolia	215	-28	21.5	-2.8
C_renifolia	127	-114	12.7	-11.4
C_renifolia	158	-82	15.8	-8.2
C_renifolia	196	-47	19.6	-4.7
C_renifolia	187	-53	18.7	-5.3
C_renifolia	187	-53	18.7	-5.3
C_renifolia	166	-75	16.6	-7.5
C_renifolia	245	-7	24.5	-0.7

## Sheet: albilfora
SPECIE		b5	b6		T-WL-NB	T-SNB	WLS-RATIO	WLS-RATIO PROM	NBV	Midpoint(mediana)	NPPV	wls-var	mid
C_albilfora	1	28.3	13.6	7.35	14.7	33.5	0.438806	0.546958	7.06087	20.95	5.96162	0.0062917	15.85
C_albilfora	2	28.3	13.6	7.35	14.7	33.5	0.438806			20.95
C_albilfora	3	26.4	8.2	9.1	18.2	33.5	0.543284			17.3
C_albilfora	4	26.4	8.2	9.1	18.2	33.5	0.543284			17.3
C_albilfora	5	26.4	8.2	9.1	18.2	33.5	0.543284			17.3
C_albilfora	6	27	9.5	8.75	17.5	33.5	0.522388			18.25
C_albilfora	7	26.2	7.8	9.2	18.4	33.5	0.549254			17
C_albilfora	8	26.8	9.1	8.85	17.7	33.5	0.528358			17.95
C_albilfora	9	26.8	9.1	8.85	17.7	33.5	0.528358			17.95
C_albilfora	10	26.5	8.4	9.05	18.1	33.5	0.540299			17.45
C_albilfora	11	24	8.9	7.55	15.1	33.5	0.450746			16.45
C_albilfora	12	24.1	8.2	7.95	15.9	33.5	0.474627			16.15
C_albilfora	13	24.1	8.2	7.95	15.9	33.5	0.474627			16.15
C_albilfora	14	24.4	6.1	9.15	18.3	33.5	0.546269			15.25
C_albilfora	15	25.7	7.6	9.05	18.1	33.5	0.540299			16.65
C_albilfora	16	25.2	6.8	9.2	18.4	33.5	0.549254			16
C_albilfora	17	26.6	9	8.8	17.6	33.5	0.525373			17.8
C_albilfora	18	26.6	9	8.8	17.6	33.5	0.525373			17.8
C_albilfora	19	26.2	7.9	9.15	18.3	33.5	0.546269			17.05
C_albilfora	20	26.9	9.1	8.9	17.8	33.5	0.531343			18
C_albilfora	21	25.6	5.6	10	20	33.5	0.597015			15.6
C_albilfora	22	27.4	9.6	8.9	17.8	33.5	0.531343			18.5
C_albilfora	23	27.1	8.6	9.25	18.5	33.5	0.552239			17.85
C_albilfora	24	26.6	6.3	10.15	20.3	33.5	0.60597			16.45
C_albilfora	25	16.8	-2.5	9.65	19.3	33.5	0.576119			7.15
C_albilfora	26	26.9	6.6	10.15	20.3	33.5	0.60597			16.75
C_albilfora	27	23.1	3.3	9.9	19.8	33.5	0.591045			13.2
C_albilfora	28	24.5	6.8	8.85	17.7	33.5	0.528358			15.65
C_albilfora	29	23.5	4.1	9.7	19.4	33.5	0.579104			13.8
C_albilfora	30	23.5	4.1	9.7	19.4	33.5	0.579104			13.8
C_albilfora	31	22.8	3.9	9.45	18.9	33.5	0.564179			13.35
C_albilfora	32	24.4	6.5	8.95	17.9	33.5	0.534328			15.45
C_albilfora	33	24.4	7.3	8.55	17.1	33.5	0.510448			15.85
C_albilfora	34	23.4	7	8.2	16.4	33.5	0.489552			15.2
C_albilfora	35	23	6.4	8.3	16.6	33.5	0.495522			14.7
C_albilfora	36	23	6.4	8.3	16.6	33.5	0.495522			14.7
C_albilfora	37	23.4	8.5	7.45	14.9	33.5	0.444776			15.95
C_albilfora	38	23.5	6.8	8.35	16.7	33.5	0.498507			15.15
C_albilfora	39	22.3	7.8	7.25	14.5	33.5	0.432836			15.05
C_albilfora	40	22.2	8	7.1	14.2	33.5	0.423881			15.1
C_albilfora	41	22.2	8	7.1	14.2	33.5	0.423881			15.1
C_albilfora	42	22.5	8.2	7.15	14.3	33.5	0.426866			15.35
C_albilfora	43	22.4	1.1	10.65	21.3	33.5	0.635821			11.75
C_albilfora	44	22.4	1.1	10.65	21.3	33.5	0.635821			11.75
C_albilfora	45	22.5	7.8	7.35	14.7	33.5	0.438806			15.15
C_albilfora	46	25.2	4.6	10.3	20.6	33.5	0.614925			14.9
C_albilfora	47	24	3.4	10.3	20.6	33.5	0.614925			13.7
C_albilfora	48	19.5	-1.5	10.5	21	33.5	0.626866			9
C_albilfora	49	23.6	8.6	7.5	15	33.5	0.447761			16.1
C_albilfora	50	22	3	9.5	19	33.5	0.567164			12.5
C_albilfora	51	24.1	8.3	7.9	15.8	33.5	0.471642			16.2
C_albilfora	52	19.3	-2.5	10.9	21.8	33.5	0.650746			8.4
C_albilfora	53	23.7	7.1	8.3	16.6	33.5	0.495522			15.4
C_albilfora	54	23.9	7.3	8.3	16.6	33.5	0.495522			15.6
C_albilfora	55	23.9	7.3	8.3	16.6	33.5	0.495522			15.6
C_albilfora	56	24.4	5.4	9.5	19	33.5	0.567164			14.9
C_albilfora	57	24.4	5.4	9.5	19	33.5	0.567164			14.9
C_albilfora	58	22.8	2.1	10.35	20.7	33.5	0.61791			12.45
C_albilfora	59	26.2	4.9	10.65	21.3	33.5	0.635821			15.55
C_albilfora	60	26.6	7.4	9.6	19.2	33.5	0.573134			17
C_albilfora	61	26.6	7.4	9.6	19.2	33.5	0.573134			17
C_albilfora	62	28.4	3.3	12.55	25.1	33.5	0.749254			15.85
C_albilfora	63	29.6	5.7	11.95	23.9	33.5	0.713433			17.65
C_albilfora	64	29.3	4.4	12.45	24.9	33.5	0.743284			16.85
C_albilfora	65	31	4.4	13.3	26.6	33.5	0.79403			17.7

## Sheet: chilensis
SPECIE		b5	b6		T-WL-NB	T-SNB	WLS-RATIO	WLS-RATIO PROM	NBV	Midpoint(mediana)	NPPV	wls-var	mid
C_chilensis	1	9.9	-15.5	12.7	25.4	46.2	0.549784	0.533985	9.76454	-2.8	13.6522	0.00457475	13.975
C_chilensis	2	24.5	6.6	8.95	17.9	46.2	0.387446			15.55
C_chilensis	3	26.8	7.8	9.5	19	46.2	0.411255			17.3
C_chilensis	4	20.7	-2.8	11.75	23.5	46.2	0.508658			8.95
C_chilensis	5	25.2	1.8	11.7	23.4	46.2	0.506494			13.5
C_chilensis	6	25.3	5.4	9.95	19.9	46.2	0.430736			15.35
C_chilensis	7	25.3	5.4	9.95	19.9	46.2	0.430736			15.35
C_chilensis	8	25.3	5.4	9.95	19.9	46.2	0.430736			15.35
C_chilensis	9	23.2	7.3	7.95	15.9	46.2	0.344156			15.25
C_chilensis	10	23.2	7.8	7.7	15.4	46.2	0.333333			15.5
C_chilensis	11	23.2	7.8	7.7	15.4	46.2	0.333333			15.5
C_chilensis	12	23.2	7.8	7.7	15.4	46.2	0.333333			15.5
C_chilensis	13	23.2	7.8	7.7	15.4	46.2	0.333333			15.5
C_chilensis	14	23.2	7.8	7.7	15.4	46.2	0.333333			15.5
C_chilensis	15	23	5.7	8.65	17.3	46.2	0.374459			14.35
C_chilensis	16	24.9	3.1	10.9	21.8	46.2	0.471861			14
C_chilensis	17	24.2	0.4	11.9	23.8	46.2	0.515152			12.3
C_chilensis	18	24.7	6	9.35	18.7	46.2	0.404762			15.35
C_chilensis	19	24.7	6	9.35	18.7	46.2	0.404762			15.35
C_chilensis	20	24.7	6	9.35	18.7	46.2	0.404762			15.35
C_chilensis	21	22.5	6	8.25	16.5	46.2	0.357143			14.25
C_chilensis	22	24.8	3.2	10.8	21.6	46.2	0.467532			14
C_chilensis	23	25.2	2.1	11.55	23.1	46.2	0.5			13.65
C_chilensis	24	16.2	-7.4	11.8	23.6	46.2	0.510823			4.4
C_chilensis	25	28.3	1.2	13.55	27.1	46.2	0.58658			14.75
C_chilensis	26	29.5	2.9	13.3	26.6	46.2	0.575758			16.2
C_chilensis	27	29.5	2.9	13.3	26.6	46.2	0.575758			16.2
C_chilensis	28	22.3	-2.3	12.3	24.6	46.2	0.532468			10
C_chilensis	29	29.8	2.7	13.55	27.1	46.2	0.58658			16.25
C_chilensis	30	26.6	4.7	10.95	21.9	46.2	0.474026			15.65
C_chilensis	31	12.4	-12.5	12.45	24.9	46.2	0.538961			-0.05
C_chilensis	32	27.7	0.7	13.5	27	46.2	0.584416			14.2
C_chilensis	33	27.7	0.7	13.5	27	46.2	0.584416			14.2
C_chilensis	34	29.7	2.6	13.55	27.1	46.2	0.58658			16.15
C_chilensis	35	26	-0.4	13.2	26.4	46.2	0.571429			12.8
C_chilensis	36	27.8	0.9	13.45	26.9	46.2	0.582251			14.35
C_chilensis	37	27.8	0.9	13.45	26.9	46.2	0.582251			14.35
C_chilensis	38	27.8	0.9	13.45	26.9	46.2	0.582251			14.35
C_chilensis	39	27.8	0.9	13.45	26.9	46.2	0.582251			14.35
C_chilensis	40	27.8	0.9	13.45	26.9	46.2	0.582251			14.35
C_chilensis	41	22.7	-3.2	12.95	25.9	46.2	0.560606			9.75
C_chilensis	42	25	-1.8	13.4	26.8	46.2	0.580087			11.6
C_chilensis	43	25	-1.8	13.4	26.8	46.2	0.580087			11.6
C_chilensis	44	25	-1.8	13.4	26.8	46.2	0.580087			11.6
C_chilensis	45	23.2	-2.1	12.65	25.3	46.2	0.547619			10.55
C_chilensis	46	22.2	-2.8	12.5	25	46.2	0.541126			9.7
C_chilensis	47	22.5	-2.5	12.5	25	46.2	0.541126			10
C_chilensis	48	19.2	-5.4	12.3	24.6	46.2	0.532468			6.9
C_chilensis	49	22.3	-2.1	12.2	24.4	46.2	0.528139			10.1
C_chilensis	50	23.4	-3.1	13.25	26.5	46.2	0.573593			10.15
C_chilensis	51	23.6	-1.2	12.4	24.8	46.2	0.536797			11.2
C_chilensis	52	26.4	0.9	12.75	25.5	46.2	0.551948			13.65
C_chilensis	53	24.7	-0.5	12.6	25.2	46.2	0.545455			12.1
C_chilensis	54	24.7	-0.5	12.6	25.2	46.2	0.545455			12.1
C_chilensis	55	26.3	-0.3	13.3	26.6	46.2	0.575758			13
C_chilensis	56	28.3	3.2	12.55	25.1	46.2	0.54329			15.75
C_chilensis	57	27.2	2.4	12.4	24.8	46.2	0.536797			14.8
C_chilensis	58	26.2	0.9	12.65	25.3	46.2	0.547619			13.55
C_chilensis	59	26.8	5.1	10.85	21.7	46.2	0.469697			15.95
C_chilensis	60	24.4	-0.4	12.4	24.8	46.2	0.536797			12
C_chilensis	61	27.6	2.3	12.65	25.3	46.2	0.547619			14.95
C_chilensis	62	27.3	0.8	13.25	26.5	46.2	0.573593			14.05
C_chilensis	63	28.1	1	13.55	27.1	46.2	0.58658			14.55
C_chilensis	64	27.1	-0.2	13.65	27.3	46.2	0.590909			13.45
C_chilensis	65	27.2	-0.2	13.7	27.4	46.2	0.593074			13.5
C_chilensis	66	29.1	5.6	11.75	23.5	46.2	0.508658			17.35
C_chilensis	67	28.6	5.1	11.75	23.5	46.2	0.508658			16.85
C_chilensis	68	28.8	6.8	11	22	46.2	0.47619			17.8
C_chilensis	69	15.8	-9.6	12.7	25.4	46.2	0.549784			3.1
C_chilensis	70	18.6	-7	12.8	25.6	46.2	0.554113			5.8
C_chilensis	71	23.8	-2.8	13.3	26.6	46.2	0.575758			10.5
C_chilensis	72	22.1	-4.2	13.15	26.3	46.2	0.569264			8.95
C_chilensis	73	25.4	-1.5	13.45	26.9	46.2	0.582251			11.95
C_chilensis	74	21.6	-4.3	12.95	25.9	46.2	0.560606			8.65
C_chilensis	75	24.5	-2.1	13.3	26.6	46.2	0.575758			11.2
C_chilensis	76	24.2	-2.3	13.25	26.5	46.2	0.573593			10.95
C_chilensis	77	23.8	-2.6	13.2	26.4	46.2	0.571429			10.6
C_chilensis	78	19.1	-6.4	12.75	25.5	46.2	0.551948			6.35
C_chilensis	79	22.1	-3.8	12.95	25.9	46.2	0.560606			9.15
C_chilensis	80	28.6	3.6	12.5	25	46.2	0.541126			16.1
C_chilensis	81	28.1	2.7	12.7	25.4	46.2	0.549784			15.4
C_chilensis	82	27.8	1.5	13.15	26.3	46.2	0.569264			14.65
C_chilensis	83	27.8	1.7	13.05	26.1	46.2	0.564935			14.75
C_chilensis	84	27.5	0.7	13.4	26.8	46.2	0.580087			14.1
C_chilensis	85	16.2	-9	12.6	25.2	46.2	0.545455			3.6
C_chilensis	86	27	0.2	13.4	26.8	46.2	0.580087			13.6
C_chilensis	87	26.3	-1	13.65	27.3	46.2	0.590909			12.65
C_chilensis	88	23.3	-3.1	13.2	26.4	46.2	0.571429			10.1
C_chilensis	89	29.1	2.6	13.25	26.5	46.2	0.573593			15.85
C_chilensis	90	22.4	-3.5	12.95	25.9	46.2	0.560606			9.45
C_chilensis	91	18.6	-7.2	12.9	25.8	46.2	0.558442			5.7
C_chilensis	92	18.6	-7.2	12.9	25.8	46.2	0.558442			5.7
C_chilensis	93	18.6	-7.2	12.9	25.8	46.2	0.558442			5.7
C_chilensis	94	21.1	-5.2	13.15	26.3	46.2	0.569264			7.95
C_chilensis	95	19.3	-6.6	12.95	25.9	46.2	0.560606			6.35
C_chilensis	96	18.6	-7	12.8	25.6	46.2	0.554113			5.8
C_chilensis	97	26.4	-0.7	13.55	27.1	46.2	0.58658			12.85
C_chilensis	98	27.2	0.1	13.55	27.1	46.2	0.58658			13.65
C_chilensis	99	27.2	0.1	13.55	27.1	46.2	0.58658			13.65
C_chilensis	100	27.2	0.1	13.55	27.1	46.2	0.58658			13.65
C_chilensis	101	26.8	-0.2	13.5	27	46.2	0.584416			13.3
C_chilensis	102	26	-1.2	13.6	27.2	46.2	0.588745			12.4
C_chilensis	103	26	-1.5	13.75	27.5	46.2	0.595238			12.25
C_chilensis	104	26	-1.5	13.75	27.5	46.2	0.595238			12.25
C_chilensis	105	24.9	-2.5	13.7	27.4	46.2	0.593074			11.2
C_chilensis	106	27.9	4.6	11.65	23.3	46.2	0.504329			16.25
C_chilensis	107	30.1	2.9	13.6	27.2	46.2	0.588745			16.5
C_chilensis	108	18.6	-7.1	12.85	25.7	46.2	0.556277			5.75
C_chilensis	109	18.4	-7.1	12.75	25.5	46.2	0.551948			5.65
C_chilensis	110	30.4	3.3	13.55	27.1	46.2	0.58658			16.85
C_chilensis	111	27.7	0.5	13.6	27.2	46.2	0.588745			14.1
C_chilensis	112	30.6	3.5	13.55	27.1	46.2	0.58658			17.05
C_chilensis	113	25	4.4	10.3	20.6	46.2	0.445887			14.7
C_chilensis	114	30	2.4	13.8	27.6	46.2	0.597403			16.2
C_chilensis	115	24.3	4.4	9.95	19.9	46.2	0.430736			14.35
C_chilensis	116	24.3	4.4	9.95	19.9	46.2	0.430736			14.35
C_chilensis	117	28.4	3.2	12.6	25.2	46.2	0.545455			15.8
C_chilensis	118	30.7	3.7	13.5	27	46.2	0.584416			17.2
C_chilensis	119	22.8	-3.4	13.1	26.2	46.2	0.5671			9.7
C_chilensis	120	26.8	3.3	11.75	23.5	46.2	0.508658			15.05
C_chilensis	121	23.4	-2.9	13.15	26.3	46.2	0.569264			10.25
C_chilensis	122	23.4	-2.9	13.15	26.3	46.2	0.569264			10.25
C_chilensis	123	26	-1.5	13.75	27.5	46.2	0.595238			12.25
C_chilensis	124	24.8	3.5	10.65	21.3	46.2	0.461039			14.15
C_chilensis	125	24.3	-2.2	13.25	26.5	46.2	0.573593			11.05
C_chilensis	126	23.4	-3.5	13.45	26.9	46.2	0.582251			9.95
C_chilensis	127	26.8	-0.2	13.5	27	46.2	0.584416			13.3
C_chilensis	128	23.7	6.1	8.8	17.6	46.2	0.380952			14.9
C_chilensis	129	24.7	-2.6	13.65	27.3	46.2	0.590909			11.05
C_chilensis	130	27.8	0.1	13.85	27.7	46.2	0.599567			13.95
C_chilensis	131	27.8	0.1	13.85	27.7	46.2	0.599567			13.95
C_chilensis	132	23.7	-3.4	13.55	27.1	46.2	0.58658			10.15
C_chilensis	133	28.6	4.1	12.25	24.5	46.2	0.530303			16.35
C_chilensis	134	23.2	-2.9	13.05	26.1	46.2	0.564935			10.15
C_chilensis	135	25.9	-1.2	13.55	27.1	46.2	0.58658			12.35
C_chilensis	136	25.9	-1.2	13.55	27.1	46.2	0.58658			12.35
C_chilensis	137	22.5	-3.5	13	26	46.2	0.562771			9.5
C_chilensis	138	22.5	-3.5	13	26	46.2	0.562771			9.5
C_chilensis	139	22.5	-3.5	13	26	46.2	0.562771			9.5
C_chilensis	140	22.5	-3.5	13	26	46.2	0.562771			9.5
C_chilensis	141	24.2	-2.2	13.2	26.4	46.2	0.571429			11
C_chilensis	142	24.2	-2.2	13.2	26.4	46.2	0.571429			11
C_chilensis	143	29.7	3.2	13.25	26.5	46.2	0.573593			16.45
C_chilensis	144	29.3	3.8	12.75	25.5	46.2	0.551948			16.55
C_chilensis	145	29.3	3.8	12.75	25.5	46.2	0.551948			16.55
C_chilensis	146	28.5	1.6	13.45	26.9	46.2	0.582251			15.05
C_chilensis	147	28.1	4.5	11.8	23.6	46.2	0.510823			16.3
C_chilensis	148	22.9	-4.5	13.7	27.4	46.2	0.593074			9.2
C_chilensis	149	28.2	1.7	13.25	26.5	46.2	0.573593			14.95
C_chilensis	150	25.9	-1.6	13.75	27.5	46.2	0.595238			12.15
C_chilensis	151	28.4	2.6	12.9	25.8	46.2	0.558442			15.5
C_chilensis	152	25.3	4.2	10.55	21.1	46.2	0.45671			14.75
C_chilensis	153	28.4	2.6	12.9	25.8	46.2	0.558442			15.5
C_chilensis	154	28.2	4.3	11.95	23.9	46.2	0.517316			16.25
C_chilensis	155	27.5	1.5	13	26	46.2	0.562771			14.5
C_chilensis	156	27.8	2.9	12.45	24.9	46.2	0.538961			15.35
C_chilensis	157	26.1	4.4	10.85	21.7	46.2	0.469697			15.25
C_chilensis	158	27.7	3.2	12.25	24.5	46.2	0.530303			15.45
C_chilensis	159	27.8	3.6	12.1	24.2	46.2	0.52381			15.7
C_chilensis	160	28.9	3.5	12.7	25.4	46.2	0.549784			16.2
C_chilensis	161	27.7	4	11.85	23.7	46.2	0.512987			15.85
C_chilensis	162	28.7	3.5	12.6	25.2	46.2	0.545455			16.1
C_chilensis	163	27.2	3	12.1	24.2	46.2	0.52381			15.1
C_chilensis	164	27.2	2.8	12.2	24.4	46.2	0.528139			15
C_chilensis	165	26.4	2.8	11.8	23.6	46.2	0.510823			14.6
C_chilensis	166	20.3	3.1	8.6	17.2	46.2	0.372294			11.7
C_chilensis	167	18.3	-1.2	9.75	19.5	46.2	0.422078			8.55
C_chilensis	168	23.6	3.2	10.2	20.4	46.2	0.441558			13.4
C_chilensis	169	28.2	2.2	13	26	46.2	0.562771			15.2
C_chilensis	170	29.8	2.7	13.55	27.1	46.2	0.58658			16.25
C_chilensis	171	29.9	2.9	13.5	27	46.2	0.584416			16.4
C_chilensis	172	27.3	0.8	13.25	26.5	46.2	0.573593			14.05
C_chilensis	173	9.9	-15.5	12.7	25.4	46.2	0.549784			-2.8
C_chilensis	174	23.3	8	7.65	15.3	46.2	0.331169			15.65

## Sheet: ciliata
SPECIE		b5	b6		T-WL-NB	T-SNB	WLS-RATIO	WLS-RATIO PROM	NBV	Midpoint(mediana)	NPPV	wls-var	mid
C_ciliata	1	28.6	4.1	12.25	24.5	35.7	0.686275	0.66028	2.17377	16.35	5.52523	0.0017056	15.7
C_ciliata	2	26	-1.5	13.75	27.5	35.7	0.770308			12.25
C_ciliata	3	26.4	2.8	11.8	23.6	35.7	0.661064			14.6
C_ciliata	4	27.3	2.7	12.3	24.6	35.7	0.689076			15
C_ciliata	5	27.9	3.9	12	24	35.7	0.672269			15.9
C_ciliata	6	27.6	4.9	11.35	22.7	35.7	0.635854			16.25
C_ciliata	7	28	4.9	11.55	23.1	35.7	0.647059			16.45
C_ciliata	8	26.5	4.8	10.85	21.7	35.7	0.607843			15.65
C_ciliata	9	23.5	-1.7	12.6	25.2	35.7	0.705882			10.9
C_ciliata	10	28.1	4.8	11.65	23.3	35.7	0.652661			16.45
C_ciliata	11	18.6	-7.1	12.85	25.7	35.7	0.719888			5.75
C_ciliata	12	28.4	4.6	11.9	23.8	35.7	0.666667			16.5
C_ciliata	13	23.8	3.5	10.15	20.3	35.7	0.568627			13.65
C_ciliata	14	26.1	4.4	10.85	21.7	35.7	0.607843			15.25
C_ciliata	15	27.4	4.1	11.65	23.3	35.7	0.652661			15.75
C_ciliata	16	25.5	3.5	11	22	35.7	0.616246			14.5
C_ciliata	17	27.8	2.9	12.45	24.9	35.7	0.697479			15.35
C_ciliata	18	27.9	3.9	12	24	35.7	0.672269			15.9
C_ciliata	19	28.1	4.2	11.95	23.9	35.7	0.669468			16.15
C_ciliata	20	28.2	4.4	11.9	23.8	35.7	0.666667			16.3
C_ciliata	21	28	4.9	11.55	23.1	35.7	0.647059			16.45
C_ciliata	22	25.4	3.6	10.9	21.8	35.7	0.610644			14.5
C_ciliata	23	28.3	4.6	11.85	23.7	35.7	0.663866			16.45
C_ciliata	24	27.2	4.2	11.5	23	35.7	0.644258			15.7
C_ciliata	25	27.1	3	12.05	24.1	35.7	0.67507			15.05

## Sheet: depauperata
SPECIE		b5	b6		T-WL-NB	T-SNB	WLS-RATIO	WLS-RATIO PROM	NBV	Midpoint(mediana)	NPPV	wls-var	med
C_depauperata	1	16.3	-2.2	9.25	18.5	36.4	0.508242	0.622253	10.6806	7.05	21.8584	0.00806104	10.75
C_depauperata	2	12.2	-6.7	9.45	18.9	36.4	0.519231			2.75
C_depauperata	3	17.5	-4.8	11.15	22.3	36.4	0.612637			6.35
C_depauperata	4	19.7	-0.8	10.25	20.5	36.4	0.563187			9.45
C_depauperata	5	22.8	2	10.4	20.8	36.4	0.571429			12.4
C_depauperata	6	16	-5.1	10.55	21.1	36.4	0.57967			5.45
C_depauperata	7	26.3	2.1	12.1	24.2	36.4	0.664835			14.2
C_depauperata	8	29.7	2.8	13.45	26.9	36.4	0.739011			16.25
C_depauperata	9	24.9	-0.8	12.85	25.7	36.4	0.706044			12.05
C_depauperata	10	29.7	2.1	13.8	27.6	36.4	0.758242			15.9

## Sheet: elegans
SPECIE		b5	b6		T-WL-NB	T-SNB	WLS-RATIO	WLS-RATIO PROM	NBV	Midpoint(mediana)	NPPV	wls-var	mid	Midpoint(prom)
C_elegans	1	22.9	5.1	8.9	17.8	34.5	0.515942	0.658696	8.65573	14	6.78372	0.00727219	10.9	11.3982
C_elegans	2	20.1	-0.3	10.2	20.4	34.5	0.591304			9.9
C_elegans	3	20.5	0	10.25	20.5	34.5	0.594203			10.25
C_elegans	4	24.5	1.9	11.3	22.6	34.5	0.655072			13.2
C_elegans	5	27.3	2.9	12.2	24.4	34.5	0.707246			15.1
C_elegans	6	19.9	-0.2	10.05	20.1	34.5	0.582609			9.85
C_elegans	7	24.6	5.4	9.6	19.2	34.5	0.556522			15
C_elegans	8	20.5	0	10.25	20.5	34.5	0.594203			10.25
C_elegans	9	17.9	-6.7	12.3	24.6	34.5	0.713043			5.6
C_elegans	10	22	4	9	18	34.5	0.521739			13
C_elegans	11	24.6	-2.8	13.7	27.4	34.5	0.794203			10.9
C_elegans	12	21.2	-5.6	13.4	26.8	34.5	0.776812			7.8
C_elegans	13	22	-5.1	13.55	27.1	34.5	0.785507			8.45
C_elegans	14	27.2	0.5	13.35	26.7	34.5	0.773913			13.85
C_elegans	15	25.2	-1.4	13.3	26.6	34.5	0.771014			11.9
C_elegans	16	24.6	-2.5	13.55	27.1	34.5	0.785507			11.05
C_elegans	17	27.5	2.7	12.4	24.8	34.5	0.718841			15.1
C_elegans	18	24.3	3.9	10.2	20.4	34.5	0.591304			14.1
C_elegans	19	23.6	5.5	9.05	18.1	34.5	0.524638			14.55
C_elegans	20	26.4	-0.2	13.3	26.6	34.5	0.771014			13.1
C_elegans	21	24.6	4.8	9.9	19.8	34.5	0.573913			14.7
C_elegans	22	24.3	5.1	9.6	19.2	34.5	0.556522			14.7
C_elegans	23	19.7	-4.9	12.3	24.6	34.5	0.713043			7.4
C_elegans	24	21.9	-3.1	12.5	25	34.5	0.724638			9.4
C_elegans	25	23.7	-1.6	12.65	25.3	34.5	0.733333			11.05
C_elegans	26	22	-3.2	12.6	25.2	34.5	0.730435			9.4
C_elegans	27	25.9	0.3	12.8	25.6	34.5	0.742029			13.1
C_elegans	28	25.9	0.3	12.8	25.6	34.5	0.742029			13.1
C_elegans	29	23.3	-2.1	12.7	25.4	34.5	0.736232			10.6
C_elegans	30	23.5	-1.7	12.6	25.2	34.5	0.730435			10.9
C_elegans	31	21.7	-3.3	12.5	25	34.5	0.724638			9.2
C_elegans	32	24	-1.5	12.75	25.5	34.5	0.73913			11.25
C_elegans	33	23.3	4.3	9.5	19	34.5	0.550725			13.8
C_elegans	34	19.1	-0.7	9.9	19.8	34.5	0.573913			9.2
C_elegans	35	19.1	-0.7	9.9	19.8	34.5	0.573913			9.2
C_elegans	36	17.2	-2.5	9.85	19.7	34.5	0.571014			7.35
C_elegans	37	18.3	-1.6	9.95	19.9	34.5	0.576812			8.35
C_elegans	38	19	-1	10	20	34.5	0.57971			9
C_elegans	39	22.9	3.1	9.9	19.8	34.5	0.573913			13
C_elegans	40	26.3	2.6	11.85	23.7	34.5	0.686957			14.45
C_elegans	41	25.7	4.8	10.45	20.9	34.5	0.605797			15.25
C_elegans	42	22.5	-1.4	11.95	23.9	34.5	0.692754			10.55
C_elegans	43	22	-1.8	11.9	23.8	34.5	0.689855			10.1
C_elegans	44	21.8	-2.5	12.15	24.3	34.5	0.704348			9.65
C_elegans	45	22.2	-2.3	12.25	24.5	34.5	0.710145			9.95
C_elegans	46	22.2	-2.3	12.25	24.5	34.5	0.710145			9.95
C_elegans	47	23.1	-2.4	12.75	25.5	34.5	0.73913			10.35
C_elegans	48	21.7	-1.6	11.65	23.3	34.5	0.675362			10.05
C_elegans	49	16.2	-7	11.6	23.2	34.5	0.672464			4.6
C_elegans	50	24.7	3.4	10.65	21.3	34.5	0.617391			14.05
C_elegans	51	24.4	5.2	9.6	19.2	34.5	0.556522			14.8
C_elegans	52	24.4	5.2	9.6	19.2	34.5	0.556522			14.8
C_elegans	53	23	-2	12.5	25	34.5	0.724638			10.5
C_elegans	54	23	4.1	9.45	18.9	34.5	0.547826			13.55
C_elegans	55	23	4.1	9.45	18.9	34.5	0.547826			13.55
C_elegans	56	22.2	-1.2	11.7	23.4	34.5	0.678261			10.5

## Sheet: euphra
SPECIE		b5	b6	b5	b6		T-WL-NB	T-SNB	WLS-RATIO	WLS-RATIO PROM	NBV	Midpoint(mediana)	NPPV	wls-var	#NAME?
C_euphrasioides	1	192	-30	19.2	-3	11.1	22.2	49.2	0.45122	0.505339	1.71631	8.1	14.6004	0.000709033	8.1
C_euphrasioides	2	168	-48	16.8	-4.8	10.8	21.6	49.2	0.439024			6
C_euphrasioides	3	149	-62	14.9	-6.2	10.55	21.1	49.2	0.428862			4.35
C_euphrasioides	4	177	-42	17.7	-4.2	10.95	21.9	49.2	0.445122			6.75
C_euphrasioides	5	239	-1	23.9	-0.1	12	24	49.2	0.487805			11.9
C_euphrasioides	6	195	-33	19.5	-3.3	11.4	22.8	49.2	0.463415			8.1
C_euphrasioides	7	258	23	25.8	2.3	11.75	23.5	49.2	0.477642			14.05
C_euphrasioides	8	242	4	24.2	0.4	11.9	23.8	49.2	0.48374			12.3
C_euphrasioides	9	260	30	26	3	11.5	23	49.2	0.46748			14.5
C_euphrasioides	10	211	-20	21.1	-2	11.55	23.1	49.2	0.469512			9.55
C_euphrasioides	11	143	-100	14.3	-10	12.15	24.3	49.2	0.493902			2.15
C_euphrasioides	12	143	-97	14.3	-9.7	12	24	49.2	0.487805			2.3
C_euphrasioides	13	176	-65	17.6	-6.5	12.05	24.1	49.2	0.489837			5.55
C_euphrasioides	14	176	-65	17.6	-6.5	12.05	24.1	49.2	0.489837			5.55
C_euphrasioides	15	143	-97	14.3	-9.7	12	24	49.2	0.487805			2.3
C_euphrasioides	16	166	-75	16.6	-7.5	12.05	24.1	49.2	0.489837			4.55
C_euphrasioides	17	227	-21	22.7	-2.1	12.4	24.8	49.2	0.504065			10.3
C_euphrasioides	18	166	-75	16.6	-7.5	12.05	24.1	49.2	0.489837			4.55
C_euphrasioides	19	204	-41	20.4	-4.1	12.25	24.5	49.2	0.497967			8.15
C_euphrasioides	20	216	-31	21.6	-3.1	12.35	24.7	49.2	0.502033			9.25
C_euphrasioides	21	216	-31	21.6	-3.1	12.35	24.7	49.2	0.502033			9.25
C_euphrasioides	22	169	-73	16.9	-7.3	12.1	24.2	49.2	0.49187			4.8
C_euphrasioides	23	249	-8	24.9	-0.8	12.85	25.7	49.2	0.522358			12.05
C_euphrasioides	24	214	-34	21.4	-3.4	12.4	24.8	49.2	0.504065			9
C_euphrasioides	25	248	-13	24.8	-1.3	13.05	26.1	49.2	0.530488			11.75
C_euphrasioides	26	248	-13	24.8	-1.3	13.05	26.1	49.2	0.530488			11.75
C_euphrasioides	27	214	-34	21.4	-3.4	12.4	24.8	49.2	0.504065			9
C_euphrasioides	28	109	-140	10.9	-14	12.45	24.9	49.2	0.506098			-1.55
C_euphrasioides	29	163	-85	16.3	-8.5	12.4	24.8	49.2	0.504065			3.9
C_euphrasioides	30	210	-41	21	-4.1	12.55	25.1	49.2	0.510163			8.45
C_euphrasioides	31	199	-52	19.9	-5.2	12.55	25.1	49.2	0.510163			7.35
C_euphrasioides	32	224	-26	22.4	-2.6	12.5	25	49.2	0.50813			9.9
C_euphrasioides	33	214	-41	21.4	-4.1	12.75	25.5	49.2	0.518293			8.65
C_euphrasioides	34	225	-25	22.5	-2.5	12.5	25	49.2	0.50813			10
C_euphrasioides	35	222	-28	22.2	-2.8	12.5	25	49.2	0.50813			9.7
C_euphrasioides	36	222	-28	22.2	-2.8	12.5	25	49.2	0.50813			9.7
C_euphrasioides	37	222	-28	22.2	-2.8	12.5	25	49.2	0.50813			9.7
C_euphrasioides	38	222	-28	22.2	-2.8	12.5	25	49.2	0.50813			9.7
C_euphrasioides	39	200	-47	20	-4.7	12.35	24.7	49.2	0.502033			7.65
C_euphrasioides	40	192	-54	19.2	-5.4	12.3	24.6	49.2	0.5			6.9
C_euphrasioides	41	187	-59	18.7	-5.9	12.3	24.6	49.2	0.5			6.4
C_euphrasioides	42	212	-28	21.2	-2.8	12	24	49.2	0.487805			9.2
C_euphrasioides	43	234	-31	23.4	-3.1	13.25	26.5	49.2	0.538618			10.15
C_euphrasioides	44	224	-21	22.4	-2.1	12.25	24.5	49.2	0.497967			10.15
C_euphrasioides	45	243	-20	24.3	-2	13.15	26.3	49.2	0.534553			11.15
C_euphrasioides	46	214	-42	21.4	-4.2	12.8	25.6	49.2	0.520325			8.6
C_euphrasioides	47	192	-66	19.2	-6.6	12.9	25.8	49.2	0.52439			6.3
C_euphrasioides	48	190	-63	19	-6.3	12.65	25.3	49.2	0.514228			6.35
C_euphrasioides	49	205	-53	20.5	-5.3	12.9	25.8	49.2	0.52439			7.6
C_euphrasioides	50	205	-53	20.5	-5.3	12.9	25.8	49.2	0.52439			7.6
C_euphrasioides	51	233	-31	23.3	-3.1	13.2	26.4	49.2	0.536585			10.1
C_euphrasioides	52	186	-72	18.6	-7.2	12.9	25.8	49.2	0.52439			5.7
C_euphrasioides	53	186	-72	18.6	-7.2	12.9	25.8	49.2	0.52439			5.7
C_euphrasioides	54	186	-72	18.6	-7.2	12.9	25.8	49.2	0.52439			5.7
C_euphrasioides	55	186	-72	18.6	-7.2	12.9	25.8	49.2	0.52439			5.7
C_euphrasioides	56	186	-72	18.6	-7.2	12.9	25.8	49.2	0.52439			5.7
C_euphrasioides	57	186	-72	18.6	-7.2	12.9	25.8	49.2	0.52439			5.7
C_euphrasioides	58	186	-72	18.6	-7.2	12.9	25.8	49.2	0.52439			5.7
C_euphrasioides	59	193	-66	19.3	-6.6	12.95	25.9	49.2	0.526423			6.35
C_euphrasioides	60	186	-71	18.6	-7.1	12.85	25.7	49.2	0.522358			5.75
C_euphrasioides	61	184	-71	18.4	-7.1	12.75	25.5	49.2	0.518293			5.65
C_euphrasioides	62	244	-39	24.4	-3.9	14.15	28.3	49.2	0.575203			10.25
C_euphrasioides	63	189	-76	18.9	-7.6	13.25	26.5	49.2	0.538618			5.65
C_euphrasioides	64	232	-38	23.2	-3.8	13.5	27	49.2	0.54878			9.7
C_euphrasioides	65	-8	-232	-0.8	-23.2	11.2	22.4	49.2	0.455285			-12
C_euphrasioides	66	230	-34	23	-3.4	13.2	26.4	49.2	0.536585			9.8
C_euphrasioides	67	248	-13	24.8	-1.3	13.05	26.1	49.2	0.530488			11.75

## Sheet: flabellata
SPECIE		b5	b6	b5	b6		T-WL-NB	T-SNB	WLS-RATIO	WLS-RATIO PROM	NBV	Midpoint(mediana)	NPPV	wls-var	mid
C_flabellata	1	249	9	24.9	0.9	12	24	32	0.75	0.775911	1.31781	12.9	3.33387	0.00128692	10.075
C_flabellata	2	214	-14	21.4	-1.4	11.4	22.8	32	0.7125			10
C_flabellata	3	214	-14	21.4	-1.4	11.4	22.8	32	0.7125			10
C_flabellata	4	224	-8	22.4	-0.8	11.6	23.2	32	0.725			10.8
C_flabellata	5	178	-62	17.8	-6.2	12	24	32	0.75			5.8
C_flabellata	6	199	-43	19.9	-4.3	12.1	24.2	32	0.75625			7.8
C_flabellata	7	199	-43	19.9	-4.3	12.1	24.2	32	0.75625			7.8
C_flabellata	8	199	-43	19.9	-4.3	12.1	24.2	32	0.75625			7.8
C_flabellata	9	199	-43	19.9	-4.3	12.1	24.2	32	0.75625			7.8
C_flabellata	10	258	-5	25.8	-0.5	13.15	26.3	32	0.821875			12.65
C_flabellata	11	227	-21	22.7	-2.1	12.4	24.8	32	0.775			10.3
C_flabellata	12	227	-21	22.7	-2.1	12.4	24.8	32	0.775			10.3
C_flabellata	13	207	-37	20.7	-3.7	12.2	24.4	32	0.7625			8.5
C_flabellata	14	223	-23	22.3	-2.3	12.3	24.6	32	0.76875			10
C_flabellata	15	223	-23	22.3	-2.3	12.3	24.6	32	0.76875			10
C_flabellata	16	252	-14	25.2	-1.4	13.3	26.6	32	0.83125			11.9
C_flabellata	17	201	-47	20.1	-4.7	12.4	24.8	32	0.775			7.7
C_flabellata	18	248	-13	24.8	-1.3	13.05	26.1	32	0.815625			11.75
C_flabellata	19	214	-34	21.4	-3.4	12.4	24.8	32	0.775			9
C_flabellata	20	237	-18	23.7	-1.8	12.75	25.5	32	0.796875			10.95
C_flabellata	21	250	-18	25	-1.8	13.4	26.8	32	0.8375			11.6
C_flabellata	22	238	-22	23.8	-2.2	13	26	32	0.8125			10.8
C_flabellata	23	249	-8	24.9	-0.8	12.85	25.7	32	0.803125			12.05
C_flabellata	24	234	-31	23.4	-3.1	13.25	26.5	32	0.828125			10.15

## Sheet: flabellifolia
SPECIE		b5	b6	b5	b6		T-WL-NB	T-SNB	WLS-RATIO	WLS-RATIO PROM	NBV	Midpoint(mediana)	NPPV	wls-var	mid
C_flabellifolia	1	112	-94	11.2	-9.4	10.3	20.6	29.6	0.695946	0.707489	0.0826515	0.9	5.96021	9.43338e-05	2.4
C_flabellifolia	2	112	-94	11.2	-9.4	10.3	20.6	29.6	0.695946			0.9
C_flabellifolia	3	134	-75	13.4	-7.5	10.45	20.9	29.6	0.706081			2.95
C_flabellifolia	4	142	-69	14.2	-6.9	10.55	21.1	29.6	0.712838			3.65
C_flabellifolia	5	128	-80	12.8	-8	10.4	20.8	29.6	0.702703			2.4
C_flabellifolia	6	128	-80	12.8	-8	10.4	20.8	29.6	0.702703			2.4
C_flabellifolia	7	128	-80	12.8	-8	10.4	20.8	29.6	0.702703			2.4
C_flabellifolia	8	135	-74	13.5	-7.4	10.45	20.9	29.6	0.706081			3.05
C_flabellifolia	9	146	-66	14.6	-6.6	10.6	21.2	29.6	0.716216			4
C_flabellifolia	10	89	-119	8.9	-11.9	10.4	20.8	29.6	0.702703			-1.5
C_flabellifolia	11	62	-150	6.2	-15	10.6	21.2	29.6	0.716216			-4.4
C_flabellifolia	12	142	-74	14.2	-7.4	10.8	21.6	29.6	0.72973			3.4

[truncated: 21 more sheets: fray, glarata, glandulosa, incana, kalinae, limbata, linearis, micro, moen, perpusi, peruviana, philippii, pubescens, ramo, renifolia, schroe, serrata, spathui, sple, taltalensis …]
