# Supplementary material for: Niches and climate-change refugia in hundreds of species from one of the most arid places on Earth
Source: PeerJ. 2019 Sep 12;7:e7409. doi: 10.7717/peerj.7409 (PMC6745186; doi:10.7717/peerj.7409)
Supplement: Supplemental Information 1 — Each folder represents the data associated with a plant genera, and contains two files: B16_b17 and B5_b6, which describe the climatic variables associated with each location of each species. The former contain the values related to precipitation, while the latter contain the values associated with the temperatures. [file peerj-07-7409-s001.zip › Appendix_2/Eriosyce_ok/b16_b17.xls]

## Sheet: Total
SPECIE	Localidad	b16	b17	P-WL-NB	P-NSB	WLS-RATIO	WLS-RATIO PROM	NBV	MIDPOINT	NPV
Eriosyce_aspillagae	1	385	14	371	485	0.764948	0.811134	1860.04	199.5	717.156
Eriosyce_aurata	1	71	7	64	183	0.349727	0.431414	1414.59	39	410.313
Eriosyce_chilensis	1	164	0	164	186	0.88172	0.916667	165.727	82	46.8561
Eriosyce_confinis	1	60	0	60	144	0.416667	0.327664	771.695	30	217.078
Eriosyce_curvispina	1	495	11	484	670	0.722388	0.303855	15043	253	4786.49
Eriosyce_eriosyzoides	1	32	0	32	38	0.842105	0.810526	14.4842	16	3.62105
Eriosyce_esmeraldana	1	13	0	13	13	1	1	0	6.5	0
Eriosyce_heinrichiana	1	79	0	79	112	0.705357	0.509807	220.057	39.5	54.8902
Eriosyce_iquiquensis	1	0	0	0	1	0	1	0	0	0
Eriosyce_napina	1	37	0	37	46	0.804348	0.705882	31.5294	18.5	7.88235
Eriosyce_odieri	1	27	0	27	56	0.482143	0.440934	165.022	13.5	48.3938
Eriosyce_paucicostata	1	2	0	2	9	0.222222	0.566667	5.43333	1	1.35833
Eriosyce_recondita	1	0	0	3	6	0.5	0.611111	0.25	0	0.375
Eriosyce_rodentiophila	1	15	0	15	16	0.9375	0.75	8.6	7.5	2.15
Eriosyce_senilis	1	139	8	131	225	0.582222	0.544928	2021.07	73.5	559.042
Eriosyce_subgibbosa	1	104	0	104	545	0.190826	0.317588	21784.7	52	6660.38
Eriosyce_taltalensis	1	8	0	8	20	0.4	0.537209	9.95681	4	2.4892
Eriosyce_villosa	1	48	0	48	48	1	0.833333	50.7273	24	12.6818

## Sheet: asp
SPECIE	Localidad	b16	b17	P-WL-NB	P-NSB	WLS-RATIO	WLS-RATIO PROM	NBV	MIDPOINT	NPV
Eriosyce_aspillagae	1	385	14	371	485	0.764948	0.811134	1860.04	199.5	717.156
Eriosyce_aspillagae	2	385	14	371	485	0.764948			199.5
Eriosyce_aspillagae	3	385	14	371	485	0.764948			199.5
Eriosyce_aspillagae	4	396	14	382	485	0.787629			205
Eriosyce_aspillagae	5	365	11	354	485	0.729897			188
Eriosyce_aspillagae	6	496	26	470	485	0.969072			261
Eriosyce_aspillagae	7	384	14	370	485	0.762887			199
Eriosyce_aspillagae	8	378	15	363	485	0.748454			196.5
Eriosyce_aspillagae	9	496	26	470	485	0.969072			261
Eriosyce_aspillagae	10	431	19	412	485	0.849485			225

## Sheet: aurata
SPECIE	Localidad	b16	b17	P-WL-NB	P-NSB	WLS-RATIO	WLS-RATIO PROM	NBV	MIDPOINT	NPV
Eriosyce_aurata	1	71	7	64	183	0.349727	0.431414	1414.59	39	410.313
Eriosyce_aurata	2	76	0	76	183	0.415301			38
Eriosyce_aurata	3	123	2	121	183	0.661202			62.5
Eriosyce_aurata	4	21	0	21	183	0.114754			10.5
Eriosyce_aurata	5	66	0	66	183	0.360656			33
Eriosyce_aurata	6	20	2	18	183	0.0983607			11
Eriosyce_aurata	7	60	1	59	183	0.322404			30.5
Eriosyce_aurata	8	42	0	42	183	0.229508			21
Eriosyce_aurata	9	64	0	64	183	0.349727			32
Eriosyce_aurata	10	130	11	119	183	0.650273			70.5
Eriosyce_aurata	11	120	6	114	183	0.622951			63
Eriosyce_aurata	12	134	2	132	183	0.721311			68
Eriosyce_aurata	13	133	2	131	183	0.715847			67.5
Eriosyce_aurata	14	137	2	135	183	0.737705			69.5
Eriosyce_aurata	15	130	2	128	183	0.699454			66
Eriosyce_aurata	16	94	3	91	183	0.497268			48.5
Eriosyce_aurata	17	47	6	41	183	0.224044			26.5
Eriosyce_aurata	18	72	0	72	183	0.393443			36
Eriosyce_aurata	19	60	1	59	183	0.322404			30.5
Eriosyce_aurata	20	174	7	167	183	0.912568			90.5
Eriosyce_aurata	21	59	4	55	183	0.300546			31.5
Eriosyce_aurata	22	49	0	49	183	0.26776			24.5
Eriosyce_aurata	23	81	2	79	183	0.431694			41.5
Eriosyce_aurata	24	32	0	32	183	0.174863			16
Eriosyce_aurata	25	43	4	39	183	0.213115			23.5
Eriosyce_aurata	26	20	0	20	183	0.10929			10
Eriosyce_aurata	27	135	2	133	183	0.726776			68.5
Eriosyce_aurata	28	60	1	59	183	0.322404			30.5
Eriosyce_aurata	29	72	4	68	183	0.371585			38
Eriosyce_aurata	30	43	1	42	183	0.229508			22
Eriosyce_aurata	31	41	1	40	183	0.218579			21
Eriosyce_aurata	32	83	0	83	183	0.453552			41.5
Eriosyce_aurata	33	65	1	64	183	0.349727			33
Eriosyce_aurata	34	43	0	43	183	0.234973			21.5
Eriosyce_aurata	35	127	2	125	183	0.68306			64.5
Eriosyce_aurata	36	31	2	29	183	0.15847			16.5
Eriosyce_aurata	37	104	3	101	183	0.551913			53.5
Eriosyce_aurata	38	62	3	59	183	0.322404			32.5
Eriosyce_aurata	39	92	8	84	183	0.459016			50
Eriosyce_aurata	40	62	0	62	183	0.338798			31
Eriosyce_aurata	41	40	1	39	183	0.213115			20.5
Eriosyce_aurata	42	126	5	121	183	0.661202			65.5
Eriosyce_aurata	43	116	3	113	183	0.617486			59.5
Eriosyce_aurata	44	144	11	133	183	0.726776			77.5
Eriosyce_aurata	45	183	11	172	183	0.939891			97
Eriosyce_aurata	46	130	2	128	183	0.699454			66
Eriosyce_aurata	47	35	0	35	183	0.191257			17.5
Eriosyce_aurata	48	134	2	132	183	0.721311			68
Eriosyce_aurata	49	43	1	42	183	0.229508			22
Eriosyce_aurata	50	141	7	134	183	0.73224			74
Eriosyce_aurata	51	44	0	44	183	0.240437			22
Eriosyce_aurata	52	109	1	108	183	0.590164			55
Eriosyce_aurata	53	52	0	52	183	0.284153			26
Eriosyce_aurata	54	64	1	63	183	0.344262			32.5
Eriosyce_aurata	55	97	0	97	183	0.530055			48.5
Eriosyce_aurata	56	93	12	81	183	0.442623			52.5
Eriosyce_aurata	57	57	0	57	183	0.311475			28.5
Eriosyce_aurata	58	71	0	71	183	0.387978			35.5
Eriosyce_aurata	59	131	7	124	183	0.677596			69
Eriosyce_aurata	60	61	0	61	183	0.333333			30.5
Eriosyce_aurata	61	58	0	58	183	0.31694			29
Eriosyce_aurata	62	98	0	98	183	0.535519			49
Eriosyce_aurata	63	41	0	41	183	0.224044			20.5
Eriosyce_aurata	64	135	1	134	183	0.73224			68
Eriosyce_aurata	65	40	0	40	183	0.218579			20
Eriosyce_aurata	66	144	7	137	183	0.748634			75.5
Eriosyce_aurata	67	135	1	134	183	0.73224			68
Eriosyce_aurata	68	67	0	67	183	0.36612			33.5
Eriosyce_aurata	69	133	1	132	183	0.721311			67
Eriosyce_aurata	70	32	3	29	183	0.15847			17.5
Eriosyce_aurata	71	48	0	48	183	0.262295			24
Eriosyce_aurata	72	59	1	58	183	0.31694			30
Eriosyce_aurata	73	61	0	61	183	0.333333			30.5
Eriosyce_aurata	74	128	8	120	183	0.655738			68
Eriosyce_aurata	75	21	0	21	183	0.114754			10.5
Eriosyce_aurata	76	139	8	131	183	0.715847			73.5
Eriosyce_aurata	77	138	13	125	183	0.68306			75.5
Eriosyce_aurata	78	37	0	37	183	0.202186			18.5
Eriosyce_aurata	79	54	0	54	183	0.295082			27
Eriosyce_aurata	80	87	1	86	183	0.469945			44
Eriosyce_aurata	81	102	0	102	183	0.557377			51
Eriosyce_aurata	82	100	0	100	183	0.546448			50
Eriosyce_aurata	83	38	3	35	183	0.191257			20.5
Eriosyce_aurata	84	15	0	15	183	0.0819672			7.5
Eriosyce_aurata	85	37	0	37	183	0.202186			18.5
Eriosyce_aurata	86	65	0	65	183	0.355191			32.5
Eriosyce_aurata	87	34	3	31	183	0.169399			18.5
Eriosyce_aurata	88	54	0	54	183	0.295082			27
Eriosyce_aurata	89	39	3	36	183	0.196721			21
Eriosyce_aurata	90	85	2	83	183	0.453552			43.5
Eriosyce_aurata	91	74	0	74	183	0.404372			37
Eriosyce_aurata	92	135	7	128	183	0.699454			71
Eriosyce_aurata	93	45	0	45	183	0.245902			22.5
Eriosyce_aurata	94	152	2	150	183	0.819672			77
Eriosyce_aurata	95	133	8	125	183	0.68306			70.5
Eriosyce_aurata	96	102	3	99	183	0.540984			52.5
Eriosyce_aurata	97	37	0	37	183	0.202186			18.5
Eriosyce_aurata	98	135	2	133	183	0.726776			68.5
Eriosyce_aurata	99	143	10	133	183	0.726776			76.5
Eriosyce_aurata	100	90	0	90	183	0.491803			45
Eriosyce_aurata	101	123	10	113	183	0.617486			66.5
Eriosyce_aurata	102	83	0	83	183	0.453552			41.5
Eriosyce_aurata	103	11	0	11	183	0.0601093			5.5
Eriosyce_aurata	104	44	6	38	183	0.20765			25
Eriosyce_aurata	105	60	4	56	183	0.306011			32
Eriosyce_aurata	106	40	2	38	183	0.20765			21
Eriosyce_aurata	107	107	0	107	183	0.584699			53.5
Eriosyce_aurata	108	144	2	142	183	0.775956			73
Eriosyce_aurata	109	116	3	113	183	0.617486			59.5
Eriosyce_aurata	110	98	0	98	183	0.535519			49
Eriosyce_aurata	111	133	3	130	183	0.710383			68
Eriosyce_aurata	112	103	0	103	183	0.562842			51.5
Eriosyce_aurata	113	57	0	57	183	0.311475			28.5
Eriosyce_aurata	114	112	0	112	183	0.612022			56
Eriosyce_aurata	115	69	6	63	183	0.344262			37.5
Eriosyce_aurata	116	48	2	46	183	0.251366			25
Eriosyce_aurata	117	72	0	72	183	0.393443			36
Eriosyce_aurata	118	72	0	72	183	0.393443			36
Eriosyce_aurata	119	62	0	62	183	0.338798			31
Eriosyce_aurata	120	65	0	65	183	0.355191			32.5
Eriosyce_aurata	121	80	2	78	183	0.42623			41
Eriosyce_aurata	122	90	4	86	183	0.469945			47
Eriosyce_aurata	123	88	2	86	183	0.469945			45
Eriosyce_aurata	124	79	6	73	183	0.398907			42.5
Eriosyce_aurata	125	117	1	116	183	0.63388			59
Eriosyce_aurata	126	69	6	63	183	0.344262			37.5
Eriosyce_aurata	127	48	2	46	183	0.251366			25
Eriosyce_aurata	128	65	7	58	183	0.31694			36
Eriosyce_aurata	129	42	0	42	183	0.229508			21
Eriosyce_aurata	130	174	7	167	183	0.912568			90.5
Eriosyce_aurata	131	42	0	42	183	0.229508			21
Eriosyce_aurata	132	48	0	48	183	0.262295			24
Eriosyce_aurata	133	55	0	55	183	0.300546			27.5
Eriosyce_aurata	134	50	1	49	183	0.26776			25.5
Eriosyce_aurata	135	43	0	43	183	0.234973			21.5
Eriosyce_aurata	136	35	0	35	183	0.191257			17.5
Eriosyce_aurata	137	64	4	60	183	0.327869			34
Eriosyce_aurata	138	144	2	142	183	0.775956			73
Eriosyce_aurata	139	86	6	80	183	0.437158			46
Eriosyce_aurata	140	85	2	83	183	0.453552			43.5
Eriosyce_aurata	141	86	0	86	183	0.469945			43
Eriosyce_aurata	142	150	3	147	183	0.803279			76.5
Eriosyce_aurata	143	32	3	29	183	0.15847			17.5
Eriosyce_aurata	144	100	0	100	183	0.546448			50
Eriosyce_aurata	145	78	6	72	183	0.393443			42
Eriosyce_aurata	146	60	1	59	183	0.322404			30.5
Eriosyce_aurata	147	56	0	56	183	0.306011			28
Eriosyce_aurata	148	138	2	136	183	0.743169			70
Eriosyce_aurata	149	51	4	47	183	0.256831			27.5
Eriosyce_aurata	150	53	0	53	183	0.289617			26.5
Eriosyce_aurata	151	59	1	58	183	0.31694			30
Eriosyce_aurata	152	93	8	85	183	0.464481			50.5
Eriosyce_aurata	153	83	0	83	183	0.453552			41.5
Eriosyce_aurata	154	88	2	86	183	0.469945			45
Eriosyce_aurata	155	89	5	84	183	0.459016			47
Eriosyce_aurata	156	127	1	126	183	0.688525			64

## Sheet: chil
SPECIE	Localidad	b16	b17	P-WL-NB	P-NSB	WLS-RATIO	WLS-RATIO PROM	NBV	MIDPOINT	NPV
Eriosyce_chilensis	1	164	0	164	186	0.88172	0.916667	165.727	82	46.8561
Eriosyce_chilensis	2	186	1	185	186	0.994624			93.5
Eriosyce_chilensis	3	165	0	165	186	0.887097			82.5
Eriosyce_chilensis	4	167	0	167	186	0.897849			83.5
Eriosyce_chilensis	5	171	0	171	186	0.919355			85.5
Eriosyce_chilensis	6	186	1	185	186	0.994624			93.5
Eriosyce_chilensis	7	167	0	167	186	0.897849			83.5
Eriosyce_chilensis	8	167	0	167	186	0.897849			83.5
Eriosyce_chilensis	9	185	1	184	186	0.989247			93
Eriosyce_chilensis	10	165	0	165	186	0.887097			82.5
Eriosyce_chilensis	11	141	0	141	186	0.758065			70.5
Eriosyce_chilensis	12	186	1	185	186	0.994624			93.5

## Sheet: confi
SPECIE	Localidad	b16	b17	P-WL-NB	P-NSB	WLS-RATIO	WLS-RATIO PROM	NBV	MIDPOINT	NPV
Eriosyce_confinis	1	60	0	60	144	0.416667	0.327664	771.695	30	217.078
Eriosyce_confinis	2	39	2	37	144	0.256944			20.5
Eriosyce_confinis	3	37	0	37	144	0.256944			18.5
Eriosyce_confinis	4	71	7	64	144	0.444444			39
Eriosyce_confinis	5	71	7	64	144	0.444444			39
Eriosyce_confinis	6	37	0	37	144	0.256944			18.5
Eriosyce_confinis	7	24	0	24	144	0.166667			12
Eriosyce_confinis	8	59	1	58	144	0.402778			30
Eriosyce_confinis	9	25	0	25	144	0.173611			12.5
Eriosyce_confinis	10	29	0	29	144	0.201389			14.5
Eriosyce_confinis	11	26	0	26	144	0.180556			13
Eriosyce_confinis	12	135	2	133	144	0.923611			68.5
Eriosyce_confinis	13	62	0	62	144	0.430556			31
Eriosyce_confinis	14	39	1	38	144	0.263889			20
Eriosyce_confinis	15	24	0	24	144	0.166667			12
Eriosyce_confinis	16	37	0	37	144	0.256944			18.5
Eriosyce_confinis	17	29	0	29	144	0.201389			14.5
Eriosyce_confinis	18	39	3	36	144	0.25			21
Eriosyce_confinis	19	41	2	39	144	0.270833			21.5
Eriosyce_confinis	20	31	0	31	144	0.215278			15.5
Eriosyce_confinis	21	44	0	44	144	0.305556			22
Eriosyce_confinis	22	43	0	43	144	0.298611			21.5
Eriosyce_confinis	23	42	0	42	144	0.291667			21
Eriosyce_confinis	24	42	6	36	144	0.25			24
Eriosyce_confinis	25	24	0	24	144	0.166667			12
Eriosyce_confinis	26	48	2	46	144	0.319444			25
Eriosyce_confinis	27	60	0	60	144	0.416667			30
Eriosyce_confinis	28	144	2	142	144	0.986111			73
Eriosyce_confinis	29	59	0	59	144	0.409722			29.5
Eriosyce_confinis	30	41	4	37	144	0.256944			22.5
Eriosyce_confinis	31	60	0	60	144	0.416667			30
Eriosyce_confinis	32	34	0	34	144	0.236111			17
Eriosyce_confinis	33	62	0	62	144	0.430556			31
Eriosyce_confinis	34	30	0	30	144	0.208333			15
Eriosyce_confinis	35	26	0	26	144	0.180556			13
Eriosyce_confinis	36	34	0	34	144	0.236111			17
Eriosyce_confinis	37	117	1	116	144	0.805556			59
Eriosyce_confinis	38	43	8	35	144	0.243056			25.5
Eriosyce_confinis	39	25	0	25	144	0.173611			12.5
Eriosyce_confinis	40	33	0	33	144	0.229167			16.5
Eriosyce_confinis	41	31	0	31	144	0.215278			15.5
Eriosyce_confinis	42	25	0	25	144	0.173611			12.5
Eriosyce_confinis	43	31	0	31	144	0.215278			15.5
Eriosyce_confinis	44	56	0	56	144	0.388889			28
Eriosyce_confinis	45	40	2	38	144	0.263889			21
Eriosyce_confinis	46	93	12	81	144	0.5625			52.5
Eriosyce_confinis	47	25	0	25	144	0.173611			12.5
Eriosyce_confinis	48	117	1	116	144	0.805556			59
Eriosyce_confinis	49	31	0	31	144	0.215278			15.5

## Sheet: curv
SPECIE	Localidad	b16	b17	P-WL-NB	P-NSB	WLS-RATIO	WLS-RATIO PROM	NBV	MIDPOINT	NPV
Eriosyce_curvispina	1	495	11	484	670	0.722388	0.303855	15043	253	4786.49
Eriosyce_curvispina	2	174	3	171	670	0.255224			88.5
Eriosyce_curvispina	3	144	11	133	670	0.198507			77.5
Eriosyce_curvispina	4	77	0	77	670	0.114925			38.5
Eriosyce_curvispina	5	125	7	118	670	0.176119			66
Eriosyce_curvispina	6	139	2	137	670	0.204478			70.5
Eriosyce_curvispina	7	132	0	132	670	0.197015			66
Eriosyce_curvispina	8	139	8	131	670	0.195522			73.5
Eriosyce_curvispina	9	70	4	66	670	0.0985075			37
Eriosyce_curvispina	10	156	4	152	670	0.226866			80
Eriosyce_curvispina	11	103	0	103	670	0.153731			51.5
Eriosyce_curvispina	12	296	7	289	670	0.431343			151.5
Eriosyce_curvispina	13	93	0	93	670	0.138806			46.5
Eriosyce_curvispina	14	94	3	91	670	0.135821			48.5
Eriosyce_curvispina	15	138	2	136	670	0.202985			70
Eriosyce_curvispina	16	278	4	274	670	0.408955			141
Eriosyce_curvispina	17	452	9	443	670	0.661194			230.5
Eriosyce_curvispina	18	149	5	144	670	0.214925			77
Eriosyce_curvispina	19	142	3	139	670	0.207463			72.5
Eriosyce_curvispina	20	178	8	170	670	0.253731			93
Eriosyce_curvispina	21	161	5	156	670	0.232836			83
Eriosyce_curvispina	22	165	2	163	670	0.243284			83.5
Eriosyce_curvispina	23	220	4	216	670	0.322388			112
Eriosyce_curvispina	24	307	8	299	670	0.446269			157.5
Eriosyce_curvispina	25	506	23	483	670	0.720896			264.5
Eriosyce_curvispina	26	144	2	142	670	0.21194			73
Eriosyce_curvispina	27	271	4	267	670	0.398507			137.5
Eriosyce_curvispina	28	96	2	94	670	0.140299			49
Eriosyce_curvispina	29	101	0	101	670	0.150746			50.5
Eriosyce_curvispina	30	222	20	202	670	0.301493			121
Eriosyce_curvispina	31	112	1	111	670	0.165672			56.5
Eriosyce_curvispina	32	162	1	161	670	0.240299			81.5
Eriosyce_curvispina	33	112	1	111	670	0.165672			56.5
Eriosyce_curvispina	34	106	1	105	670	0.156716			53.5
Eriosyce_curvispina	35	70	0	70	670	0.104478			35
Eriosyce_curvispina	36	395	21	374	670	0.558209			208
Eriosyce_curvispina	37	86	1	85	670	0.126866			43.5
Eriosyce_curvispina	38	163	7	156	670	0.232836			85
Eriosyce_curvispina	39	127	1	126	670	0.18806			64
Eriosyce_curvispina	40	279	18	261	670	0.389552			148.5
Eriosyce_curvispina	41	151	2	149	670	0.222388			76.5
Eriosyce_curvispina	42	337	10	327	670	0.48806			173.5
Eriosyce_curvispina	43	186	1	185	670	0.276119			93.5
Eriosyce_curvispina	44	285	5	280	670	0.41791			145
Eriosyce_curvispina	45	164	0	164	670	0.244776			82
Eriosyce_curvispina	46	87	1	86	670	0.128358			44
Eriosyce_curvispina	47	101	0	101	670	0.150746			50.5
Eriosyce_curvispina	48	536	31	505	670	0.753731			283.5
Eriosyce_curvispina	49	498	18	480	670	0.716418			258
Eriosyce_curvispina	50	328	18	310	670	0.462687			173
Eriosyce_curvispina	51	93	1	92	670	0.137313			47
Eriosyce_curvispina	52	174	1	173	670	0.258209			87.5
Eriosyce_curvispina	53	184	1	183	670	0.273134			92.5
Eriosyce_curvispina	54	167	0	167	670	0.249254			83.5
Eriosyce_curvispina	55	162	0	162	670	0.241791			81
Eriosyce_curvispina	56	160	0	160	670	0.238806			80
Eriosyce_curvispina	57	495	22	473	670	0.70597			258.5
Eriosyce_curvispina	58	130	1	129	670	0.192537			65.5
Eriosyce_curvispina	59	81	0	81	670	0.120896			40.5
Eriosyce_curvispina	60	132	8	124	670	0.185075			70
Eriosyce_curvispina	61	72	0	72	670	0.107463			36
Eriosyce_curvispina	62	80	2	78	670	0.116418			41
Eriosyce_curvispina	63	670	49	621	670	0.926866			359.5
Eriosyce_curvispina	64	84	0	84	670	0.125373			42
Eriosyce_curvispina	65	93	0	93	670	0.138806			46.5
Eriosyce_curvispina	66	272	5	267	670	0.398507			138.5
Eriosyce_curvispina	67	95	1	94	670	0.140299			48
Eriosyce_curvispina	68	347	8	339	670	0.50597			177.5
Eriosyce_curvispina	69	147	3	144	670	0.214925			75
Eriosyce_curvispina	70	148	5	143	670	0.213433			76.5
Eriosyce_curvispina	71	639	39	600	670	0.895522			339
Eriosyce_curvispina	72	309	8	301	670	0.449254			158.5
Eriosyce_curvispina	73	496	11	485	670	0.723881			253.5
Eriosyce_curvispina	74	445	50	395	670	0.589552			247.5
Eriosyce_curvispina	75	132	2	130	670	0.19403			67
Eriosyce_curvispina	76	393	9	384	670	0.573134			201
Eriosyce_curvispina	77	133	2	131	670	0.195522			67.5
Eriosyce_curvispina	78	177	4	173	670	0.258209			90.5
Eriosyce_curvispina	79	130	11	119	670	0.177612			70.5
Eriosyce_curvispina	80	149	5	144	670	0.214925			77
Eriosyce_curvispina	81	141	2	139	670	0.207463			71.5
Eriosyce_curvispina	82	347	17	330	670	0.492537			182
Eriosyce_curvispina	83	55	0	55	670	0.0820896			27.5
Eriosyce_curvispina	84	190	1	189	670	0.28209			95.5
Eriosyce_curvispina	85	138	0	138	670	0.20597			69
Eriosyce_curvispina	86	138	2	136	670	0.202985			70
Eriosyce_curvispina	87	124	1	123	670	0.183582			62.5
Eriosyce_curvispina	88	142	3	139	670	0.207463			72.5
Eriosyce_curvispina	89	120	1	119	670	0.177612			60.5
Eriosyce_curvispina	90	196	10	186	670	0.277612			103
Eriosyce_curvispina	91	154	2	152	670	0.226866			78
Eriosyce_curvispina	92	166	0	166	670	0.247761			83
Eriosyce_curvispina	93	329	4	325	670	0.485075			166.5
Eriosyce_curvispina	94	56	0	56	670	0.0835821			28
Eriosyce_curvispina	95	135	2	133	670	0.198507			68.5
Eriosyce_curvispina	96	133	2	131	670	0.195522			67.5
Eriosyce_curvispina	97	145	2	143	670	0.213433			73.5
Eriosyce_curvispina	98	177	4	173	670	0.258209			90.5
Eriosyce_curvispina	99	317	5	312	670	0.465672			161
Eriosyce_curvispina	100	600	46	554	670	0.826866			323
Eriosyce_curvispina	101	144	1	143	670	0.213433			72.5
Eriosyce_curvispina	102	425	52	373	670	0.556716			238.5
Eriosyce_curvispina	103	143	4	139	670	0.207463			73.5
Eriosyce_curvispina	104	162	2	160	670	0.238806			82
Eriosyce_curvispina	105	139	0	139	670	0.207463			69.5
Eriosyce_curvispina	106	267	5	262	670	0.391045			136
Eriosyce_curvispina	107	146	4	142	670	0.21194			75
Eriosyce_curvispina	108	94	3	91	670	0.135821			48.5
Eriosyce_curvispina	109	268	4	264	670	0.39403			136
Eriosyce_curvispina	110	144	4	140	670	0.208955			74
Eriosyce_curvispina	111	162	2	160	670	0.238806			82
Eriosyce_curvispina	112	141	7	134	670	0.2			74
Eriosyce_curvispina	113	154	3	151	670	0.225373			78.5
Eriosyce_curvispina	114	461	18	443	670	0.661194			239.5
Eriosyce_curvispina	115	181	1	180	670	0.268657			91
Eriosyce_curvispina	116	184	11	173	670	0.258209			97.5
Eriosyce_curvispina	117	156	1	155	670	0.231343			78.5
Eriosyce_curvispina	118	291	5	286	670	0.426866			148
Eriosyce_curvispina	119	148	5	143	670	0.213433			76.5
Eriosyce_curvispina	120	344	17	327	670	0.48806			180.5
Eriosyce_curvispina	121	296	5	291	670	0.434328			150.5
Eriosyce_curvispina	122	338	8	330	670	0.492537			173
Eriosyce_curvispina	123	470	17	453	670	0.676119			243.5
Eriosyce_curvispina	124	342	20	322	670	0.480597			181
Eriosyce_curvispina	125	144	2	142	670	0.21194			73
Eriosyce_curvispina	126	243	18	225	670	0.335821			130.5
Eriosyce_curvispina	127	166	2	164	670	0.244776			84
Eriosyce_curvispina	128	338	8	330	670	0.492537			173
Eriosyce_curvispina	129	149	2	147	670	0.219403			75.5
Eriosyce_curvispina	130	412	9	403	670	0.601493			210.5
Eriosyce_curvispina	131	64	0	64	670	0.0955224			32
Eriosyce_curvispina	132	190	11	179	670	0.267164			100.5
Eriosyce_curvispina	133	284	19	265	670	0.395522			151.5
Eriosyce_curvispina	134	137	1	136	670	0.202985			69
Eriosyce_curvispina	135	132	0	132	670	0.197015			66
Eriosyce_curvispina	136	235	3	232	670	0.346269			119
Eriosyce_curvispina	137	170	0	170	670	0.253731			85
Eriosyce_curvispina	138	171	0	171	670	0.255224			85.5
Eriosyce_curvispina	139	149	5	144	670	0.214925			77

## Sheet: erios
SPECIE	Localidad	b16	b17	P-WL-NB	P-NSB	WLS-RATIO	WLS-RATIO PROM	NBV	MIDPOINT	NPV
Eriosyce_eriosyzoides	1	32	0	32	38	0.842105	0.810526	14.4842	16	3.62105
Eriosyce_eriosyzoides	2	26	0	26	38	0.684211			13
Eriosyce_eriosyzoides	3	27	0	27	38	0.710526			13.5
Eriosyce_eriosyzoides	4	25	0	25	38	0.657895			12.5
Eriosyce_eriosyzoides	5	28	0	28	38	0.736842			14
Eriosyce_eriosyzoides	6	33	0	33	38	0.868421			16.5
Eriosyce_eriosyzoides	7	34	0	34	38	0.894737			17
Eriosyce_eriosyzoides	8	38	0	38	38	1			19
Eriosyce_eriosyzoides	9	37	0	37	38	0.973684			18.5
Eriosyce_eriosyzoides	10	29	0	29	38	0.763158			14.5
Eriosyce_eriosyzoides	11	27	0	27	38	0.710526			13.5
Eriosyce_eriosyzoides	12	34	0	34	38	0.894737			17
Eriosyce_eriosyzoides	13	27	0	27	38	0.710526			13.5
Eriosyce_eriosyzoides	14	33	0	33	38	0.868421			16.5
Eriosyce_eriosyzoides	15	33	0	33	38	0.868421			16.5
Eriosyce_eriosyzoides	16	26	0	26	38	0.684211			13
Eriosyce_eriosyzoides	17	32	0	32	38	0.842105			16
Eriosyce_eriosyzoides	18	33	0	33	38	0.868421			16.5
Eriosyce_eriosyzoides	19	29	0	29	38	0.763158			14.5
Eriosyce_eriosyzoides	20	33	0	33	38	0.868421			16.5

## Sheet: esme
SPECIE	Localidad	b16	b17	P-WL-NB	P-NSB	WLS-RATIO	WLS-RATIO PROM	NBV	MIDPOINT	NPV
Eriosyce_esmeraldana	1	13	0	13	13	1	1	0	6.5	0
Eriosyce_esmeraldana	2	13	0	13	13				6.5
Eriosyce_esmeraldana	3	13	0	13	13				6.5
Eriosyce_esmeraldana	4	13	0	13	13				6.5
Eriosyce_esmeraldana	5	13	0	13	13				6.5
Eriosyce_esmeraldana	6	13	0	13	13				6.5
Eriosyce_esmeraldana	7	13	0	13	13				6.5
Eriosyce_esmeraldana	8	13	0	13	13				6.5

## Sheet: hein
SPECIE	Localidad	b16	b17	P-WL-NB	P-NSB	WLS-RATIO	WLS-RATIO PROM	NBV	MIDPOINT	NPV
Eriosyce_heinrichiana	1	79	0	79	112	0.705357	0.509807	220.057	39.5	54.8902
Eriosyce_heinrichiana	2	44	0	44	112	0.392857			22
Eriosyce_heinrichiana	3	44	0	44	112	0.392857			22
Eriosyce_heinrichiana	4	53	0	53	112	0.473214			26.5
Eriosyce_heinrichiana	5	58	0	58	112	0.517857			29
Eriosyce_heinrichiana	6	58	0	58	112	0.517857			29
Eriosyce_heinrichiana	7	54	1	53	112	0.473214			27.5
Eriosyce_heinrichiana	8	50	0	50	112	0.446429			25
Eriosyce_heinrichiana	9	48	0	48	112	0.428571			24
Eriosyce_heinrichiana	10	46	0	46	112	0.410714			23
Eriosyce_heinrichiana	11	46	0	46	112	0.410714			23
Eriosyce_heinrichiana	12	105	0	105	112	0.9375			52.5
Eriosyce_heinrichiana	13	51	0	51	112	0.455357			25.5
Eriosyce_heinrichiana	14	62	0	62	112	0.553571			31
Eriosyce_heinrichiana	15	104	0	104	112	0.928571			52
Eriosyce_heinrichiana	16	72	0	72	112	0.642857			36
Eriosyce_heinrichiana	17	47	0	47	112	0.419643			23.5
Eriosyce_heinrichiana	18	54	1	53	112	0.473214			27.5
Eriosyce_heinrichiana	19	93	0	93	112	0.830357			46.5
Eriosyce_heinrichiana	20	51	0	51	112	0.455357			25.5
Eriosyce_heinrichiana	21	44	0	44	112	0.392857			22
Eriosyce_heinrichiana	22	48	0	48	112	0.428571			24
Eriosyce_heinrichiana	23	46	0	46	112	0.410714			23
Eriosyce_heinrichiana	24	51	0	51	112	0.455357			25.5
Eriosyce_heinrichiana	25	51	0	51	112	0.455357			25.5
Eriosyce_heinrichiana	26	46	0	46	112	0.410714			23
Eriosyce_heinrichiana	27	44	0	44	112	0.392857			22
Eriosyce_heinrichiana	28	45	0	45	112	0.401786			22.5
Eriosyce_heinrichiana	29	49	0	49	112	0.4375			24.5
Eriosyce_heinrichiana	30	70	0	70	112	0.625			35
Eriosyce_heinrichiana	31	56	1	55	112	0.491071			28.5
Eriosyce_heinrichiana	32	58	0	58	112	0.517857			29
Eriosyce_heinrichiana	33	72	0	72	112	0.642857			36
Eriosyce_heinrichiana	34	59	0	59	112	0.526786			29.5
Eriosyce_heinrichiana	35	42	0	42	112	0.375			21
Eriosyce_heinrichiana	36	58	0	58	112	0.517857			29
Eriosyce_heinrichiana	37	55	0	55	112	0.491071			27.5
Eriosyce_heinrichiana	38	57	0	57	112	0.508929			28.5
Eriosyce_heinrichiana	39	56	0	56	112	0.5			28
Eriosyce_heinrichiana	40	58	0	58	112	0.517857			29
Eriosyce_heinrichiana	41	66	0	66	112	0.589286			33
Eriosyce_heinrichiana	42	59	0	59	112	0.526786			29.5
Eriosyce_heinrichiana	43	58	0	58	112	0.517857			29
Eriosyce_heinrichiana	44	58	0	58	112	0.517857			29
Eriosyce_heinrichiana	45	58	0	58	112	0.517857			29
Eriosyce_heinrichiana	46	45	0	45	112	0.401786			22.5
Eriosyce_heinrichiana	47	57	0	57	112	0.508929			28.5
Eriosyce_heinrichiana	48	112	0	112	112	1			56
Eriosyce_heinrichiana	49	60	0	60	112	0.535714			30
Eriosyce_heinrichiana	50	54	0	54	112	0.482143			27
Eriosyce_heinrichiana	51	54	0	54	112	0.482143			27
Eriosyce_heinrichiana	52	67	0	67	112	0.598214			33.5
Eriosyce_heinrichiana	53	45	0	45	112	0.401786			22.5
Eriosyce_heinrichiana	54	48	0	48	112	0.428571			24
Eriosyce_heinrichiana	55	57	0	57	112	0.508929			28.5
Eriosyce_heinrichiana	56	54	0	54	112	0.482143			27
Eriosyce_heinrichiana	57	46	0	46	112	0.410714			23
Eriosyce_heinrichiana	58	44	0	44	112	0.392857			22
Eriosyce_heinrichiana	59	47	0	47	112	0.419643			23.5
Eriosyce_heinrichiana	60	65	0	65	112	0.580357			32.5
Eriosyce_heinrichiana	61	48	0	48	112	0.428571			24

## Sheet: iqui
SPECIE	Localidad	b16	b17	P-WL-NB	P-NSB	WLS-RATIO	WLS-RATIO PROM	NBV	MIDPOINT	NPV
Eriosyce_iquiquensis	1	0	0	0	1	0	1	0	0	0
Eriosyce_iquiquensis	2	0	0	0	1	0			0
Eriosyce_iquiquensis	3	1	0	1	1	1			0.5
Eriosyce_iquiquensis	4	0	0	0	1	0			0
Eriosyce_iquiquensis	5	0	0	0	1	0			0

[truncated: 9 more sheets: napina, odi, pauc, rec, rod, ser, sub, tal, villosa]
