# Supplementary material for: Niches and climate-change refugia in hundreds of species from one of the most arid places on Earth
Source: PeerJ. 2019 Sep 12;7:e7409. doi: 10.7717/peerj.7409 (PMC6745186; doi:10.7717/peerj.7409)
Supplement: Supplemental Information 1 — Each folder represents the data associated with a plant genera, and contains two files: B16_b17 and B5_b6, which describe the climatic variables associated with each location of each species. The former contain the values related to precipitation, while the latter contain the values associated with the temperatures. [file peerj-07-7409-s001.zip › Appendix_2/Eriosyce_ok/b6_b5.xls]

## Sheet: Total
sp	Localidad	b5	b5	b6	b6		P-WL-NB	P-NSB	WLS-RATIO	WLS-RATIO PROM	NBV	MIDPOINT	NPV
Eriosyce_aspillagae	1	278	27.8	6	60	30	23.2	21.8	0.939655	0.894397	5.685	16.9	1.34414
Eriosyce_aurata	1	184	18.4	-3.8	-38	36.9	22.2	11.1	0.601626	0.555469	3.36328	7.3	9.9296
Eriosyce_chilensis	1	268	26.8	7.8	78	9.5	20.2	19	0.940594	0.934406	0.0384091	17.3	0.096572
Eriosyce_confinis	1	204	20.4	-0.7	-7	36.1	21.1	10.55	0.584488	0.563005	3.25064	9.85	12.466
Eriosyce_curvispina	1	236	23.6	-0.8	-8	37.8	24.4	12.2	0.645503	0.588995	8.35275	11.4	6.21226
Eriosyce_eriosyzoides	1	268	26.8	9	90	24.9	17.8	8.9	0.714859	0.692165	2.33924	17.9	3.45068
Eriosyce_esmeraldana	1	265	26.5	9.6	96	19.1	16.9	8.45	0.884817	0.88678	0.0598214	18.05	0.611027
Eriosyce_heinrichiana	1	240	24	8.7	87	24.5	15.3	7.65	0.62449	0.721981	3.42103	16.35	1.57837
Eriosyce_iquiquensis	1	247	24.7	7.5	75	18	17.2	8.6	0.955556	0.904444	0.417	16.1	0.32825
Eriosyce_napina	1	247	24.7	6.1	61	22.4	18.6	9.3	0.830357	0.807117	0.739866	15.4	1.38935
Eriosyce_odieri	1	261	26.1	10.9	109	21	15.2	7.6	0.72381	0.751099	1.01085	18.5	1.27619
Eriosyce_paucicostata	1	248	24.8	8.8	88	18.5	16	8	0.864865	0.919459	0.854333	16.8	0.321806
Eriosyce_recondita	1	259	25.9	9.7	97	18.8	16.2	8.1	0.861702	0.830969	0.484444	17.8	1.03736
Eriosyce_rodentiophila	1	274	27.4	11.6	116	20.6	15.8	7.9	0.76699	0.828773	0.718182	19.5	1.17555
Eriosyce_senilis	1	266	26.6	2	20	32.3	24.6	12.3	0.76161	0.676403	6.99806	14.3	3.16056
Eriosyce_subgibbosa	1	254	25.4	7.6	76	28.4	17.8	0.626761	0.626024	6.85104	16.5	1.53464	8.9
Eriosyce_taltalensis	1	261	26.1	6.2	62	22	19.9	9.95	0.904545	0.784545	0.912	16.15	1.19632
Eriosyce_villosa	1	244	24.4	9	90	19.9	15.4	7.7	0.773869	0.844221	1.07818	16.7	0.830379

## Sheet: aspillagae
sp	Localidad	b5	b5	b6	b6		P-WL-NB	P-NSB	WLS-RATIO	WLS-RATIO PROM	NBV	MIDPOINT	NPV
Eriosyce_aspillagae	1	278	27.8	6	60	30	23.2	21.8	0.939655	0.894397	5.685	16.9	1.34414
Eriosyce_aspillagae	2	278	27.8	6	60	30	23.2	21.8	0.939655			16.9
Eriosyce_aspillagae	3	278	27.8	6	60	30	23.2	21.8	0.939655			16.9
Eriosyce_aspillagae	4	270	27	5.5	55	27.5	23.2	21.5	0.926724			16.25
Eriosyce_aspillagae	5	287	28.7	7.3	73	36.5	23.2	21.4	0.922414			18
Eriosyce_aspillagae	6	226	22.6	6.3	63	31.5	23.2	16.3	0.702586			14.45
Eriosyce_aspillagae	7	278	27.8	6	60	30	23.2	21.8	0.939655			16.9
Eriosyce_aspillagae	8	281	28.1	6.3	63	31.5	23.2	21.8	0.939655			17.2
Eriosyce_aspillagae	9	226	22.6	6.3	63	31.5	23.2	16.3	0.702586			14.45
Eriosyce_aspillagae	10	285	28.5	5.5	55	27.5	23.2	23	0.991379			17

## Sheet: aurata
sp	Localidad	b5	b5	b6	b6	P-WL-NB	P-NSB		WLS-RATIO	WLS-RATIO PROM	NBV	MIDPOINT	NPV
Eriosyce_aurata	1	184	18.4	-3.8	-38	36.9	22.2	11.1	0.601626	0.555469	3.36328	7.3	9.9296
Eriosyce_aurata	2	221	22.1	2.7	27	36.9	19.4	9.7	0.525745			12.4
Eriosyce_aurata	3	225	22.5	1.5	15	36.9	21	10.5	0.569106			12
Eriosyce_aurata	4	234	23.4	3.3	33	36.9	20.1	10.05	0.544715			13.35
Eriosyce_aurata	5	217	21.7	2.5	25	36.9	19.2	9.6	0.520325			12.1
Eriosyce_aurata	6	186	18.6	-0.9	-9	36.9	19.5	9.75	0.528455			8.85
Eriosyce_aurata	7	197	19.7	-1.5	-15	36.9	21.2	10.6	0.574526			9.1
Eriosyce_aurata	8	191	19.1	-0.7	-7	36.9	19.8	9.9	0.536585			9.2
Eriosyce_aurata	9	213	21.3	2	20	36.9	19.3	9.65	0.523035			11.65
Eriosyce_aurata	10	168	16.8	-5.5	-55	36.9	22.3	11.15	0.604336			5.65
Eriosyce_aurata	11	202	20.2	-1.8	-18	36.9	22	11	0.596206			9.2
Eriosyce_aurata	12	227	22.7	2.3	23	36.9	20.4	10.2	0.552846			12.5
Eriosyce_aurata	13	220	22	1.1	11	36.9	20.9	10.45	0.566396			11.55
Eriosyce_aurata	14	241	24.1	3.9	39	36.9	20.2	10.1	0.547425			14
Eriosyce_aurata	15	205	20.5	-0.2	-2	36.9	20.7	10.35	0.560976			10.15
Eriosyce_aurata	16	213	21.3	-0.7	-7	36.9	22	11	0.596206			10.3
Eriosyce_aurata	17	172	17.2	-4.5	-45	36.9	21.7	10.85	0.588076			6.35
Eriosyce_aurata	18	239	23.9	8.7	87	36.9	15.2	7.6	0.411924			16.3
Eriosyce_aurata	19	195	19.5	-1.7	-17	36.9	21.2	10.6	0.574526			8.9
Eriosyce_aurata	20	208	20.8	-1.3	-13	36.9	22.1	11.05	0.598916			9.75
Eriosyce_aurata	21	181	18.1	-3.5	-35	36.9	21.6	10.8	0.585366			7.3
Eriosyce_aurata	22	226	22.6	4.2	42	36.9	18.4	9.2	0.498645			13.4
Eriosyce_aurata	23	224	22.4	0	0	36.9	22.4	11.2	0.607046			11.2
Eriosyce_aurata	24	192	19.2	-1.8	-18	36.9	21	10.5	0.569106			8.7
Eriosyce_aurata	25	151	15.1	-4.9	-49	36.9	20	10	0.542005			5.1
Eriosyce_aurata	26	233	23.3	3.1	31	36.9	20.2	10.1	0.547425			13.2
Eriosyce_aurata	27	268	26.8	5.7	57	36.9	21.1	10.55	0.571816			16.25
Eriosyce_aurata	28	197	19.7	-1.5	-15	36.9	21.2	10.6	0.574526			9.1
Eriosyce_aurata	29	207	20.7	-1.7	-17	36.9	22.4	11.2	0.607046			9.5
Eriosyce_aurata	30	190	19	-2.2	-22	36.9	21.2	10.6	0.574526			8.4
Eriosyce_aurata	31	193	19.3	-2	-20	36.9	21.3	10.65	0.577236			8.65
Eriosyce_aurata	32	239	23.9	4.3	43	36.9	19.6	9.8	0.531165			14.1
Eriosyce_aurata	33	178	17.8	-2.9	-29	36.9	20.7	10.35	0.560976			7.45
Eriosyce_aurata	34	185	18.5	-1.3	-13	36.9	19.8	9.9	0.536585			8.6
Eriosyce_aurata	35	222	22.2	1	10	36.9	21.2	10.6	0.574526			11.6
Eriosyce_aurata	36	177	17.7	-3.4	-34	36.9	21.1	10.55	0.571816			7.15
Eriosyce_aurata	37	210	21	-0.7	-7	36.9	21.7	10.85	0.588076			10.15
Eriosyce_aurata	38	176	17.6	-3.2	-32	36.9	20.8	10.4	0.563686			7.2
Eriosyce_aurata	39	180	18	-3.9	-39	36.9	21.9	10.95	0.593496			7.05
Eriosyce_aurata	40	206	20.6	-0.5	-5	36.9	21.1	10.55	0.571816			10.05
Eriosyce_aurata	41	198	19.8	-2.2	-22	36.9	22	11	0.596206			8.8
Eriosyce_aurata	42	229	22.9	0.3	3	36.9	22.6	11.3	0.612466			11.6
Eriosyce_aurata	43	212	21.2	-0.3	-3	36.9	21.5	10.75	0.582656			10.45
Eriosyce_aurata	44	223	22.3	-1.1	-11	36.9	23.4	11.7	0.634146			10.6
Eriosyce_aurata	45	266	26.6	1.3	13	36.9	25.3	12.65	0.685637			13.95
Eriosyce_aurata	46	205	20.5	-0.2	-2	36.9	20.7	10.35	0.560976			10.15
Eriosyce_aurata	47	183	18.3	-2.6	-26	36.9	20.9	10.45	0.566396			7.85
Eriosyce_aurata	48	227	22.7	2.3	23	36.9	20.4	10.2	0.552846			12.5
Eriosyce_aurata	49	185	18.5	-2.5	-25	36.9	21	10.5	0.569106			8
Eriosyce_aurata	50	272	27.2	2.5	25	36.9	24.7	12.35	0.669377			14.85
Eriosyce_aurata	51	235	23.5	4.1	41	36.9	19.4	9.7	0.525745			13.8
Eriosyce_aurata	52	246	24.6	5.4	54	36.9	19.2	9.6	0.520325			15
Eriosyce_aurata	53	229	22.9	4.2	42	36.9	18.7	9.35	0.506775			13.55
Eriosyce_aurata	54	188	18.8	-1.8	-18	36.9	20.6	10.3	0.558266			8.5
Eriosyce_aurata	55	253	25.3	7.8	78	36.9	17.5	8.75	0.474255			16.55
Eriosyce_aurata	56	116	11.6	-9.3	-93	36.9	20.9	10.45	0.566396			1.15
Eriosyce_aurata	57	235	23.5	4.2	42	36.9	19.3	9.65	0.523035			13.85
Eriosyce_aurata	58	226	22.6	3.8	38	36.9	18.8	9.4	0.509485			13.2
Eriosyce_aurata	59	217	21.7	-0.7	-7	36.9	22.4	11.2	0.607046			10.5
Eriosyce_aurata	60	232	23.2	2.4	24	36.9	20.8	10.4	0.563686			12.8
Eriosyce_aurata	61	248	24.8	6.3	63	36.9	18.5	9.25	0.501355			15.55
Eriosyce_aurata	62	226	22.6	5	50	36.9	17.6	8.8	0.476965			13.8
Eriosyce_aurata	63	225	22.5	2.4	24	36.9	20.1	10.05	0.544715			12.45
Eriosyce_aurata	64	220	22	2.5	25	36.9	19.5	9.75	0.528455			12.25
Eriosyce_aurata	65	230	23	3.6	36	36.9	19.4	9.7	0.525745			13.3
Eriosyce_aurata	66	255	25.5	1.3	13	36.9	24.2	12.1	0.655827			13.4
Eriosyce_aurata	67	218	21.8	2.3	23	36.9	19.5	9.75	0.528455			12.05
Eriosyce_aurata	68	236	23.6	4.9	49	36.9	18.7	9.35	0.506775			14.25
Eriosyce_aurata	69	225	22.5	2.9	29	36.9	19.6	9.8	0.531165			12.7
Eriosyce_aurata	70	172	17.2	-3.7	-37	36.9	20.9	10.45	0.566396			6.75
Eriosyce_aurata	71	209	20.9	1.4	14	36.9	19.5	9.75	0.528455			11.15
Eriosyce_aurata	72	192	19.2	-1.9	-19	36.9	21.1	10.55	0.571816			8.65
Eriosyce_aurata	73	232	23.2	2.4	24	36.9	20.8	10.4	0.563686			12.8
Eriosyce_aurata	74	245	24.5	0.3	3	36.9	24.2	12.1	0.655827			12.4
Eriosyce_aurata	75	207	20.7	-0.2	-2	36.9	20.9	10.45	0.566396			10.25
Eriosyce_aurata	76	266	26.6	2	20	36.9	24.6	12.3	0.666667			14.3
Eriosyce_aurata	77	138	13.8	-8.4	-84	36.9	22.2	11.1	0.601626			2.7
Eriosyce_aurata	78	221	22.1	3.1	31	36.9	19	9.5	0.514905			12.6
Eriosyce_aurata	79	221	22.1	3.7	37	36.9	18.4	9.2	0.498645			12.9
Eriosyce_aurata	80	239	23.9	6.1	61	36.9	17.8	8.9	0.482385			15
Eriosyce_aurata	81	234	23.4	6.7	67	36.9	16.7	8.35	0.452575			15.05
Eriosyce_aurata	82	231	23.1	5.9	59	36.9	17.2	8.6	0.466125			14.5
Eriosyce_aurata	83	167	16.7	-3.9	-39	36.9	20.6	10.3	0.558266			6.4
Eriosyce_aurata	84	234	23.4	4.1	41	36.9	19.3	9.65	0.523035			13.75
Eriosyce_aurata	85	221	22.1	3.1	31	36.9	19	9.5	0.514905			12.6
Eriosyce_aurata	86	208	20.8	-0.4	-4	36.9	21.2	10.6	0.574526			10.2
Eriosyce_aurata	87	162	16.2	-4.1	-41	36.9	20.3	10.15	0.550136			6.05
Eriosyce_aurata	88	217	21.7	3.5	35	36.9	18.2	9.1	0.493225			12.6
Eriosyce_aurata	89	166	16.6	-4	-40	36.9	20.6	10.3	0.558266			6.3
Eriosyce_aurata	90	228	22.8	0.8	8	36.9	22	11	0.596206			11.8
Eriosyce_aurata	91	238	23.8	8	80	36.9	15.8	7.9	0.428184			15.9
Eriosyce_aurata	92	227	22.7	0	0	36.9	22.7	11.35	0.615176			11.35
Eriosyce_aurata	93	240	24	5.5	55	36.9	18.5	9.25	0.501355			14.75
Eriosyce_aurata	94	251	25.1	4.6	46	36.9	20.5	10.25	0.555556			14.85
Eriosyce_aurata	95	233	23.3	0	0	36.9	23.3	11.65	0.631436			11.65
Eriosyce_aurata	96	215	21.5	-0.4	-4	36.9	21.9	10.95	0.593496			10.55
Eriosyce_aurata	97	229	22.9	4	40	36.9	18.9	9.45	0.512195			13.45
Eriosyce_aurata	98	218	21.8	2.1	21	36.9	19.7	9.85	0.533875			11.95
Eriosyce_aurata	99	233	23.3	-0.3	-3	36.9	23.6	11.8	0.639566			11.5
Eriosyce_aurata	100	246	24.6	7.7	77	36.9	16.9	8.45	0.457995			16.15
Eriosyce_aurata	101	185	18.5	-4.1	-41	36.9	22.6	11.3	0.612466			7.2
Eriosyce_aurata	102	239	23.9	4.3	43	36.9	19.6	9.8	0.531165			14.1
Eriosyce_aurata	103	264	26.4	8.2	82	36.9	18.2	9.1	0.493225			17.3
Eriosyce_aurata	104	142	14.2	-5.7	-57	36.9	19.9	9.95	0.539295			4.25
Eriosyce_aurata	105	175	17.5	-4	-40	36.9	21.5	10.75	0.582656			6.75
Eriosyce_aurata	106	206	20.6	-1.7	-17	36.9	22.3	11.15	0.604336			9.45
Eriosyce_aurata	107	240	24	6.6	66	36.9	17.4	8.7	0.471545			15.3
Eriosyce_aurata	108	239	23.9	2.9	29	36.9	21	10.5	0.569106			13.4
Eriosyce_aurata	109	212	21.2	-0.3	-3	36.9	21.5	10.75	0.582656			10.45
Eriosyce_aurata	110	239	23.9	7.3	73	36.9	16.6	8.3	0.449864			15.6
Eriosyce_aurata	111	206	20.6	-0.2	-2	36.9	20.8	10.4	0.563686			10.2
Eriosyce_aurata	112	233	23.3	6.7	67	36.9	16.6	8.3	0.449864			15
Eriosyce_aurata	113	259	25.9	5.2	52	36.9	20.7	10.35	0.560976			15.55
Eriosyce_aurata	114	234	23.4	6.1	61	36.9	17.3	8.65	0.468835			14.75
Eriosyce_aurata	115	161	16.1	-5.2	-52	36.9	21.3	10.65	0.577236			5.45
Eriosyce_aurata	116	151	15.1	-4.5	-45	36.9	19.6	9.8	0.531165			5.3
Eriosyce_aurata	117	224	22.4	6	60	36.9	16.4	8.2	0.444444			14.2
Eriosyce_aurata	118	218	21.8	2.7	27	36.9	19.1	9.55	0.517615			12.25
Eriosyce_aurata	119	206	20.6	-0.5	-5	36.9	21.1	10.55	0.571816			10.05
Eriosyce_aurata	120	208	20.8	1.5	15	36.9	19.3	9.65	0.523035			11.15
Eriosyce_aurata	121	225	22.5	0.2	2	36.9	22.3	11.15	0.604336			11.35
Eriosyce_aurata	122	223	22.3	-0.2	-2	36.9	22.5	11.25	0.609756			11.05
Eriosyce_aurata	123	223	22.3	0	0	36.9	22.3	11.15	0.604336			11.15
Eriosyce_aurata	124	208	20.8	-1.8	-18	36.9	22.6	11.3	0.612466			9.5
Eriosyce_aurata	125	243	24.3	3.9	39	36.9	20.4	10.2	0.552846			14.1
Eriosyce_aurata	126	161	16.1	-5.2	-52	36.9	21.3	10.65	0.577236			5.45
Eriosyce_aurata	127	199	19.9	-2.1	-21	36.9	22	11	0.596206			8.9
Eriosyce_aurata	128	155	15.5	-5.6	-56	36.9	21.1	10.55	0.571816			4.95
Eriosyce_aurata	129	210	21	2	20	36.9	19	9.5	0.514905			11.5
Eriosyce_aurata	130	208	20.8	-1.3	-13	36.9	22.1	11.05	0.598916			9.75
Eriosyce_aurata	131	182	18.2	-1.9	-19	36.9	20.1	10.05	0.544715			8.15
Eriosyce_aurata	132	236	23.6	7	70	36.9	16.6	8.3	0.449864			15.3
Eriosyce_aurata	133	218	21.8	1.1	11	36.9	20.7	10.35	0.560976			11.45
Eriosyce_aurata	134	216	21.6	-0.7	-7	36.9	22.3	11.15	0.604336			10.45
Eriosyce_aurata	135	184	18.4	-1.4	-14	36.9	19.8	9.9	0.536585			8.5
Eriosyce_aurata	136	235	23.5	4.2	42	36.9	19.3	9.65	0.523035			13.85
Eriosyce_aurata	137	196	19.6	-2.1	-21	36.9	21.7	10.85	0.588076			8.75
Eriosyce_aurata	138	239	23.9	2.9	29	36.9	21	10.5	0.569106			13.4
Eriosyce_aurata	139	214	21.4	-1.3	-13	36.9	22.7	11.35	0.615176			10.05
Eriosyce_aurata	140	228	22.8	0.8	8	36.9	22	11	0.596206			11.8
Eriosyce_aurata	141	241	24.1	4.8	48	36.9	19.3	9.65	0.523035			14.45
Eriosyce_aurata	142	276	27.6	5.1	51	36.9	22.5	11.25	0.609756			16.35
Eriosyce_aurata	143	170	17	-3.7	-37	36.9	20.7	10.35	0.560976			6.65
Eriosyce_aurata	144	228	22.8	5.1	51	36.9	17.7	8.85	0.479675			13.95
Eriosyce_aurata	145	198	19.8	-2.8	-28	36.9	22.6	11.3	0.612466			8.5
Eriosyce_aurata	146	195	19.5	-1.7	-17	36.9	21.2	10.6	0.574526			8.9
Eriosyce_aurata	147	228	22.8	5.4	54	36.9	17.4	8.7	0.471545			14.1
Eriosyce_aurata	148	261	26.1	4.8	48	36.9	21.3	10.65	0.577236			15.45
Eriosyce_aurata	149	178	17.8	-3.5	-35	36.9	21.3	10.65	0.577236			7.15
Eriosyce_aurata	150	210	21	2.4	24	36.9	18.6	9.3	0.504065			11.7
Eriosyce_aurata	151	192	19.2	-2.1	-21	36.9	21.3	10.65	0.577236			8.55
Eriosyce_aurata	152	179	17.9	-4.1	-41	36.9	22	11	0.596206			6.9
Eriosyce_aurata	153	239	23.9	4.3	43	36.9	19.6	9.8	0.531165			14.1
Eriosyce_aurata	154	216	21.6	-0.2	-2	36.9	21.8	10.9	0.590786			10.7
Eriosyce_aurata	155	218	21.8	-0.6	-6	36.9	22.4	11.2	0.607046			10.6
Eriosyce_aurata	156	229	22.9	2.3	23	36.9	20.6	10.3	0.558266			12.6

## Sheet: chilensis
sp	Localidad	b5	b5	b6	b6		P-WL-NB	P-NSB	WLS-RATIO	WLS-RATIO PROM	NBV	MIDPOINT	NPV
Eriosyce_chilensis	1	268	26.8	7.8	78	9.5	20.2	19	0.940594	0.934406	0.0384091	17.3	0.096572
Eriosyce_chilensis	2	266	26.6	7.8	78	9.4	20.2	18.8	0.930693			17.2
Eriosyce_chilensis	3	268	26.8	8	80	9.4	20.2	18.8	0.930693			17.4
Eriosyce_chilensis	4	267	26.7	8	80	9.35	20.2	18.7	0.925743			17.35
Eriosyce_chilensis	5	266	26.6	7.7	77	9.45	20.2	18.9	0.935644			17.15
Eriosyce_chilensis	6	266	26.6	7.8	78	9.4	20.2	18.8	0.930693			17.2
Eriosyce_chilensis	7	267	26.7	8	80	9.35	20.2	18.7	0.925743			17.35
Eriosyce_chilensis	8	267	26.7	8	80	9.35	20.2	18.7	0.925743			17.35
Eriosyce_chilensis	9	259	25.9	6.6	66	9.65	20.2	19.3	0.955446			16.25
Eriosyce_chilensis	10	268	26.8	8	80	9.4	20.2	18.8	0.930693			17.4
Eriosyce_chilensis	11	268	26.8	7.6	76	9.6	20.2	19.2	0.950495			17.2
Eriosyce_chilensis	12	266	26.6	7.8	78	9.4	20.2	18.8	0.930693			17.2

## Sheet: confinis
sp	Localidad	b5	b5	b6	b6	P-WL-NB	P-NSB		WLS-RATIO	WLS-RATIO PROM	NBV	MIDPOINT	NPV
Eriosyce_confinis	1	204	20.4	-0.7	-7	36.1	21.1	10.55	0.584488	0.563005	3.25064	9.85	12.466
Eriosyce_confinis	2	204	20.4	-1.9	-19	36.1	22.3	11.15	0.617729			9.25
Eriosyce_confinis	3	229	22.9	4	40	36.1	18.9	9.45	0.523546			13.45
Eriosyce_confinis	4	178	17.8	-4.2	-42	36.1	22	11	0.609418			6.8
Eriosyce_confinis	5	181	18.1	-4.2	-42	36.1	22.3	11.15	0.617729			6.95
Eriosyce_confinis	6	237	23.7	4.5	45	36.1	19.2	9.6	0.531856			14.1
Eriosyce_confinis	7	250	25	6.3	63	36.1	18.7	9.35	0.518006			15.65
Eriosyce_confinis	8	192	19.2	-1.9	-19	36.1	21.1	10.55	0.584488			8.65
Eriosyce_confinis	9	242	24.2	5.5	55	36.1	18.7	9.35	0.518006			14.85
Eriosyce_confinis	10	242	24.2	8.9	89	36.1	15.3	7.65	0.423823			16.55
Eriosyce_confinis	11	251	25.1	6.4	64	36.1	18.7	9.35	0.518006			15.75
Eriosyce_confinis	12	268	26.8	5.7	57	36.1	21.1	10.55	0.584488			16.25
Eriosyce_confinis	13	206	20.6	-0.5	-5	36.1	21.1	10.55	0.584488			10.05
Eriosyce_confinis	14	200	20	-1.8	-18	36.1	21.8	10.9	0.603878			9.1
Eriosyce_confinis	15	239	23.9	5.3	53	36.1	18.6	9.3	0.515235			14.6
Eriosyce_confinis	16	249	24.9	6.4	64	36.1	18.5	9.25	0.512465			15.65
Eriosyce_confinis	17	225	22.5	1.3	13	36.1	21.2	10.6	0.587258			11.9
Eriosyce_confinis	18	198	19.8	-2.7	-27	36.1	22.5	11.25	0.623269			8.55
Eriosyce_confinis	19	190	19	-2.7	-27	36.1	21.7	10.85	0.601108			8.15
Eriosyce_confinis	20	232	23.2	2.4	24	36.1	20.8	10.4	0.576177			12.8
Eriosyce_confinis	21	196	19.6	0.7	7	36.1	18.9	9.45	0.523546			10.15
Eriosyce_confinis	22	184	18.4	-1.4	-14	36.1	19.8	9.9	0.548476			8.5
Eriosyce_confinis	23	192	19.2	-0.8	-8	36.1	20	10	0.554017			9.2
Eriosyce_confinis	24	179	17.9	-4.2	-42	36.1	22.1	11.05	0.612188			6.85
Eriosyce_confinis	25	245	24.5	6.3	63	36.1	18.2	9.1	0.504155			15.4
Eriosyce_confinis	26	199	19.9	-2.1	-21	36.1	22	11	0.609418			8.9
Eriosyce_confinis	27	234	23.4	2.7	27	36.1	20.7	10.35	0.573407			13.05
Eriosyce_confinis	28	239	23.9	2.9	29	36.1	21	10.5	0.581717			13.4
Eriosyce_confinis	29	252	25.2	4.6	46	36.1	20.6	10.3	0.570637			14.9
Eriosyce_confinis	30	189	18.9	-3.3	-33	36.1	22.2	11.1	0.614958			7.8
Eriosyce_confinis	31	247	24.7	4.7	47	36.1	20	10	0.554017			14.7
Eriosyce_confinis	32	234	23.4	1.1	11	36.1	22.3	11.15	0.617729			12.25
Eriosyce_confinis	33	206	20.6	-0.5	-5	36.1	21.1	10.55	0.584488			10.05
Eriosyce_confinis	34	242	24.2	8.8	88	36.1	15.4	7.7	0.426593			16.5
Eriosyce_confinis	35	214	21.4	-0.6	-6	36.1	22	11	0.609418			10.4
Eriosyce_confinis	36	222	22.2	-0.2	-2	36.1	22.4	11.2	0.620499			11
Eriosyce_confinis	37	243	24.3	3.9	39	36.1	20.4	10.2	0.565097			14.1
Eriosyce_confinis	38	171	17.1	-4.8	-48	36.1	21.9	10.95	0.606648			6.15
Eriosyce_confinis	39	251	25.1	6.3	63	36.1	18.8	9.4	0.520776			15.7
Eriosyce_confinis	40	239	23.9	8.3	83	36.1	15.6	7.8	0.432133			16.1
Eriosyce_confinis	41	200	20	-1.4	-14	36.1	21.4	10.7	0.592798			9.3
Eriosyce_confinis	42	246	24.6	5.7	57	36.1	18.9	9.45	0.523546			15.15
Eriosyce_confinis	43	240	24	3.2	32	36.1	20.8	10.4	0.576177			13.6
Eriosyce_confinis	44	260	26	5.4	54	36.1	20.6	10.3	0.570637			15.7
Eriosyce_confinis	45	206	20.6	-1.7	-17	36.1	22.3	11.15	0.617729			9.45
Eriosyce_confinis	46	116	11.6	-9.3	-93	36.1	20.9	10.45	0.578947			1.15
Eriosyce_confinis	47	251	25.1	6.3	63	36.1	18.8	9.4	0.520776			15.7
Eriosyce_confinis	48	243	24.3	3.9	39	36.1	20.4	10.2	0.565097			14.1
Eriosyce_confinis	49	240	24	3.2	32	36.1	20.8	10.4	0.576177			13.6

## Sheet: curvispina
sp	Localidad	b5	b5	b6	b6	P-WL-NB	P-NSB		WLS-RATIO	WLS-RATIO PROM	NBV	MIDPOINT	NPV
Eriosyce_curvispina	1	236	23.6	-0.8	-8	37.8	24.4	12.2	0.645503	0.588995	8.35275	11.4	6.21226
Eriosyce_curvispina	2	259	25.9	3.9	39	37.8	22	11	0.582011			14.9
Eriosyce_curvispina	3	223	22.3	-1.1	-11	37.8	23.4	11.7	0.619048			10.6
Eriosyce_curvispina	4	225	22.5	3	30	37.8	19.5	9.75	0.515873			12.75
Eriosyce_curvispina	5	224	22.4	-0.6	-6	37.8	23	11.5	0.608466			10.9
Eriosyce_curvispina	6	265	26.5	5.4	54	37.8	21.1	10.55	0.558201			15.95
Eriosyce_curvispina	7	273	27.3	7.8	78	37.8	19.5	9.75	0.515873			17.55
Eriosyce_curvispina	8	266	26.6	2	20	37.8	24.6	12.3	0.650794			14.3
Eriosyce_curvispina	9	200	20	-2.4	-24	37.8	22.4	11.2	0.592593			8.8
Eriosyce_curvispina	10	280	28	3.7	37	37.8	24.3	12.15	0.642857			15.85
Eriosyce_curvispina	11	233	23.3	6.7	67	37.8	16.6	8.3	0.439153			15
Eriosyce_curvispina	12	261	26.1	3	30	37.8	23.1	11.55	0.611111			14.55
Eriosyce_curvispina	13	244	24.4	7.4	74	37.8	17	8.5	0.449735			15.9
Eriosyce_curvispina	14	213	21.3	-0.7	-7	37.8	22	11	0.582011			10.3
Eriosyce_curvispina	15	261	26.1	4.8	48	37.8	21.3	10.65	0.563492			15.45
Eriosyce_curvispina	16	258	25.8	2.6	26	37.8	23.2	11.6	0.613757			14.2
Eriosyce_curvispina	17	258	25.8	0.9	9	37.8	24.9	12.45	0.65873			13.35
Eriosyce_curvispina	18	268	26.8	3.1	31	37.8	23.7	11.85	0.626984			14.95
Eriosyce_curvispina	19	240	24	2.9	29	37.8	21.1	10.55	0.558201			13.45
Eriosyce_curvispina	20	268	26.8	2.4	24	37.8	24.4	12.2	0.645503			14.6
Eriosyce_curvispina	21	277	27.7	3.9	39	37.8	23.8	11.9	0.62963			15.8
Eriosyce_curvispina	22	272	27.2	4.7	47	37.8	22.5	11.25	0.595238			15.95
Eriosyce_curvispina	23	286	28.6	2.4	24	37.8	26.2	13.1	0.693122			15.5
Eriosyce_curvispina	24	304	30.4	6.5	65	37.8	23.9	11.95	0.632275			18.45
Eriosyce_curvispina	25	296	29.6	4	40	37.8	25.6	12.8	0.677249			16.8
Eriosyce_curvispina	26	239	23.9	2.9	29	37.8	21	10.5	0.555556			13.4
Eriosyce_curvispina	27	260	26	4.5	45	37.8	21.5	10.75	0.568783			15.25
Eriosyce_curvispina	28	215	21.5	0	0	37.8	21.5	10.75	0.568783			10.75
Eriosyce_curvispina	29	247	24.7	6.9	69	37.8	17.8	8.9	0.470899			15.8
Eriosyce_curvispina	30	258	25.8	0	0	37.8	25.8	12.9	0.68254			12.9
Eriosyce_curvispina	31	245	24.5	4.8	48	37.8	19.7	9.85	0.521164			14.65
Eriosyce_curvispina	32	272	27.2	6	60	37.8	21.2	10.6	0.560847			16.6
Eriosyce_curvispina	33	245	24.5	4.8	48	37.8	19.7	9.85	0.521164			14.65
Eriosyce_curvispina	34	253	25.3	4.8	48	37.8	20.5	10.25	0.542328			15.05
Eriosyce_curvispina	35	220	22	3	30	37.8	19	9.5	0.502646			12.5
Eriosyce_curvispina	36	254	25.4	-1.7	-17	37.8	27.1	13.55	0.716931			11.85
Eriosyce_curvispina	37	245	24.5	5.3	53	37.8	19.2	9.6	0.507937			14.9
Eriosyce_curvispina	38	286	28.6	3.7	37	37.8	24.9	12.45	0.65873			16.15
Eriosyce_curvispina	39	229	22.9	2.3	23	37.8	20.6	10.3	0.544974			12.6
Eriosyce_curvispina	40	204	20.4	-4.1	-41	37.8	24.5	12.25	0.648148			8.15
Eriosyce_curvispina	41	281	28.1	4.9	49	37.8	23.2	11.6	0.613757			16.5
Eriosyce_curvispina	42	261	26.1	3.7	37	37.8	22.4	11.2	0.592593			14.9
Eriosyce_curvispina	43	266	26.6	7.8	78	37.8	18.8	9.4	0.497354			17.2
Eriosyce_curvispina	44	260	26	1.7	17	37.8	24.3	12.15	0.642857			13.85
Eriosyce_curvispina	45	271	27.1	7.9	79	37.8	19.2	9.6	0.507937			17.5
Eriosyce_curvispina	46	246	24.6	6.1	61	37.8	18.5	9.25	0.489418			15.35
Eriosyce_curvispina	47	236	23.6	6.8	68	37.8	16.8	8.4	0.444444			15.2
Eriosyce_curvispina	48	300	30	2.6	26	37.8	27.4	13.7	0.724868			16.3
Eriosyce_curvispina	49	294	29.4	4	40	37.8	25.4	12.7	0.671958			16.7
Eriosyce_curvispina	50	170	17	-6.9	-69	37.8	23.9	11.95	0.632275			5.05
Eriosyce_curvispina	51	240	24	5.2	52	37.8	18.8	9.4	0.497354			14.6
Eriosyce_curvispina	52	265	26.5	7.3	73	37.8	19.2	9.6	0.507937			16.9
Eriosyce_curvispina	53	259	25.9	6.5	65	37.8	19.4	9.7	0.513228			16.2
Eriosyce_curvispina	54	267	26.7	8	80	37.8	18.7	9.35	0.494709			17.35
Eriosyce_curvispina	55	269	26.9	7.9	79	37.8	19	9.5	0.502646			17.4
Eriosyce_curvispina	56	278	27.8	7.1	71	37.8	20.7	10.35	0.547619			17.45
Eriosyce_curvispina	57	301	30.1	4	40	37.8	26.1	13.05	0.690476			17.05
Eriosyce_curvispina	58	232	23.2	2.6	26	37.8	20.6	10.3	0.544974			12.9
Eriosyce_curvispina	59	244	24.4	4.4	44	37.8	20	10	0.529101			14.4
Eriosyce_curvispina	60	247	24.7	0.6	6	37.8	24.1	12.05	0.637566			12.65
Eriosyce_curvispina	61	195	19.5	-1	-10	37.8	20.5	10.25	0.542328			9.25
Eriosyce_curvispina	62	225	22.5	0.2	2	37.8	22.3	11.15	0.589947			11.35
Eriosyce_curvispina	63	266	26.6	-0.5	-5	37.8	27.1	13.55	0.716931			13.05
Eriosyce_curvispina	64	242	24.2	4.6	46	37.8	19.6	9.8	0.518519			14.4
Eriosyce_curvispina	65	247	24.7	7.6	76	37.8	17.1	8.55	0.452381			16.15
Eriosyce_curvispina	66	263	26.3	1.9	19	37.8	24.4	12.2	0.645503			14.1
Eriosyce_curvispina	67	248	24.8	6.5	65	37.8	18.3	9.15	0.484127			15.65
Eriosyce_curvispina	68	278	27.8	3.2	32	37.8	24.6	12.3	0.650794			15.5
Eriosyce_curvispina	69	266	26.6	4.5	45	37.8	22.1	11.05	0.584656			15.55
Eriosyce_curvispina	70	242	24.2	2.1	21	37.8	22.1	11.05	0.584656			13.15
Eriosyce_curvispina	71	262	26.2	-0.6	-6	37.8	26.8	13.4	0.708995			12.8
Eriosyce_curvispina	72	304	30.4	6.4	64	37.8	24	12	0.634921			18.4
Eriosyce_curvispina	73	243	24.3	-0.4	-4	37.8	24.7	12.35	0.653439			11.95
Eriosyce_curvispina	74	215	21.5	-4.8	-48	37.8	26.3	13.15	0.695767			8.35
Eriosyce_curvispina	75	248	24.8	4.6	46	37.8	20.2	10.1	0.534392			14.7
Eriosyce_curvispina	76	276	27.6	2.1	21	37.8	25.5	12.75	0.674603			14.85
Eriosyce_curvispina	77	220	22	1.1	11	37.8	20.9	10.45	0.55291			11.55
Eriosyce_curvispina	78	255	25.5	3.3	33	37.8	22.2	11.1	0.587302			14.4
Eriosyce_curvispina	79	168	16.8	-5.5	-55	37.8	22.3	11.15	0.589947			5.65
Eriosyce_curvispina	80	268	26.8	3.2	32	37.8	23.6	11.8	0.624339			15
Eriosyce_curvispina	81	261	26.1	4.3	43	37.8	21.8	10.9	0.57672			15.2
Eriosyce_curvispina	82	271	27.1	-0.1	-1	37.8	27.2	13.6	0.719577			13.5
Eriosyce_curvispina	83	212	21.2	1.8	18	37.8	19.4	9.7	0.513228			11.5
Eriosyce_curvispina	84	285	28.5	4.3	43	37.8	24.2	12.1	0.640212			16.4
Eriosyce_curvispina	85	269	26.9	7.9	79	37.8	19	9.5	0.502646			17.4
Eriosyce_curvispina	86	262	26.2	5.2	52	37.8	21	10.5	0.555556			15.7
Eriosyce_curvispina	87	237	23.7	3.2	32	37.8	20.5	10.25	0.542328			13.45
Eriosyce_curvispina	88	275	27.5	5.8	58	37.8	21.7	10.85	0.574074			16.65
Eriosyce_curvispina	89	247	24.7	4.5	45	37.8	20.2	10.1	0.534392			14.6
Eriosyce_curvispina	90	305	30.5	2.7	27	37.8	27.8	13.9	0.73545			16.6
Eriosyce_curvispina	91	251	25.1	4.5	45	37.8	20.6	10.3	0.544974			14.8
Eriosyce_curvispina	92	268	26.8	7.8	78	37.8	19	9.5	0.502646			17.3
Eriosyce_curvispina	93	230	23	6	60	37.8	17	8.5	0.449735			14.5
Eriosyce_curvispina	94	232	23.2	5.9	59	37.8	17.3	8.65	0.457672			14.55
Eriosyce_curvispina	95	234	23.4	3.2	32	37.8	20.2	10.1	0.534392			13.3
Eriosyce_curvispina	96	229	22.9	2	20	37.8	20.9	10.45	0.55291			12.45
Eriosyce_curvispina	97	265	26.5	5.1	51	37.8	21.4	10.7	0.566138			15.8
Eriosyce_curvispina	98	255	25.5	3.3	33	37.8	22.2	11.1	0.587302			14.4
Eriosyce_curvispina	99	307	30.7	6.1	61	37.8	24.6	12.3	0.650794			18.4
Eriosyce_curvispina	100	251	25.1	-1.9	-19	37.8	27	13.5	0.714286			11.6
Eriosyce_curvispina	101	309	30.9	4.4	44	37.8	26.5	13.25	0.701058			17.65
Eriosyce_curvispina	102	251	25.1	-2.6	-26	37.8	27.7	13.85	0.732804			11.25
Eriosyce_curvispina	103	288	28.8	4.2	42	37.8	24.6	12.3	0.650794			16.5
Eriosyce_curvispina	104	245	24.5	4.7	47	37.8	19.8	9.9	0.52381			14.6
Eriosyce_curvispina	105	267	26.7	7.2	72	37.8	19.5	9.75	0.515873			16.95
Eriosyce_curvispina	106	265	26.5	2	20	37.8	24.5	12.25	0.648148			14.25
Eriosyce_curvispina	107	274	27.4	3.8	38	37.8	23.6	11.8	0.624339			15.6
Eriosyce_curvispina	108	213	21.3	-0.7	-7	37.8	22	11	0.582011			10.3
Eriosyce_curvispina	109	266	26.6	2.1	21	37.8	24.5	12.25	0.648148			14.35
Eriosyce_curvispina	110	296	29.6	4.3	43	37.8	25.3	12.65	0.669312			16.95
Eriosyce_curvispina	111	269	26.9	4.9	49	37.8	22	11	0.582011			15.9
Eriosyce_curvispina	112	272	27.2	2.5	25	37.8	24.7	12.35	0.653439			14.85
Eriosyce_curvispina	113	275	27.5	4.9	49	37.8	22.6	11.3	0.597884			16.2
Eriosyce_curvispina	114	210	21	-3.8	-38	37.8	24.8	12.4	0.656085			8.6
Eriosyce_curvispina	115	291	29.1	3	30	37.8	26.1	13.05	0.690476			16.05
Eriosyce_curvispina	116	283	28.3	2.5	25	37.8	25.8	12.9	0.68254			15.4
Eriosyce_curvispina	117	298	29.8	4.3	43	37.8	25.5	12.75	0.674603			17.05
Eriosyce_curvispina	118	256	25.6	1.4	14	37.8	24.2	12.1	0.640212			13.5
Eriosyce_curvispina	119	242	24.2	2.1	21	37.8	22.1	11.05	0.584656			13.15
Eriosyce_curvispina	120	271	27.1	-0.1	-1	37.8	27.2	13.6	0.719577			13.5
Eriosyce_curvispina	121	255	25.5	1.4	14	37.8	24.1	12.05	0.637566			13.45
Eriosyce_curvispina	122	227	22.7	6.6	66	37.8	16.1	8.05	0.425926			14.65
Eriosyce_curvispina	123	286	28.6	1.3	13	37.8	27.3	13.65	0.722222			14.95
Eriosyce_curvispina	124	226	22.6	-2.7	-27	37.8	25.3	12.65	0.669312			9.95
Eriosyce_curvispina	125	257	25.7	4.5	45	37.8	21.2	10.6	0.560847			15.1
Eriosyce_curvispina	126	264	26.4	0.4	4	37.8	26	13	0.687831			13.4
Eriosyce_curvispina	127	274	27.4	5	50	37.8	22.4	11.2	0.592593			16.2
Eriosyce_curvispina	128	227	22.7	6.6	66	37.8	16.1	8.05	0.425926			14.65
Eriosyce_curvispina	129	260	26	4.1	41	37.8	21.9	10.95	0.579365			15.05
Eriosyce_curvispina	130	235	23.5	5.5	55	37.8	18	9	0.47619			14.5
Eriosyce_curvispina	131	213	21.3	2	20	37.8	19.3	9.65	0.510582			11.65
Eriosyce_curvispina	132	267	26.7	1.5	15	37.8	25.2	12.6	0.666667			14.1
Eriosyce_curvispina	133	216	21.6	-2.9	-29	37.8	24.5	12.25	0.648148			9.35
Eriosyce_curvispina	134	270	27	6.1	61	37.8	20.9	10.45	0.55291			16.55
Eriosyce_curvispina	135	273	27.3	7.9	79	37.8	19.4	9.7	0.513228			17.6
Eriosyce_curvispina	136	268	26.8	5.3	53	37.8	21.5	10.75	0.568783			16.05
Eriosyce_curvispina	137	267	26.7	8	80	37.8	18.7	9.35	0.494709			17.35
Eriosyce_curvispina	138	266	26.6	7.7	77	37.8	18.9	9.45	0.5			17.15
Eriosyce_curvispina	139	275	27.5	4.2	42	37.8	23.3	11.65	0.616402			15.85

## Sheet: erio
sp	Localidad	b5	b5	b6	b6	P-WL-NB	P-NSB		WLS-RATIO	WLS-RATIO PROM	NBV	MIDPOINT	NPV
Eriosyce_eriosyzoides	1	268	26.8	9	90	24.9	17.8	8.9	0.714859	0.692165	2.33924	17.9	3.45068
Eriosyce_eriosyzoides	2	261	26.1	9.3	93	24.9	16.8	8.4	0.674699			17.7
Eriosyce_eriosyzoides	3	263	26.3	9.5	95	24.9	16.8	8.4	0.674699			17.9
Eriosyce_eriosyzoides	4	255	25.5	8.9	89	24.9	16.6	8.3	0.666667			17.2
Eriosyce_eriosyzoides	5	267	26.7	9.3	93	24.9	17.4	8.7	0.698795			18
Eriosyce_eriosyzoides	6	232	23.2	3.2	32	24.9	20	10	0.803213			13.2
Eriosyce_eriosyzoides	7	260	26	7.1	71	24.9	18.9	9.45	0.759036			16.55
Eriosyce_eriosyzoides	8	215	21.5	2.5	25	24.9	19	9.5	0.763052			12
Eriosyce_eriosyzoides	9	227	22.7	4.3	43	23.1	18.4	9.2	0.796537			13.5
Eriosyce_eriosyzoides	10	258	25.8	7.7	77	23.4	18.1	9.05	0.773504			16.75
Eriosyce_eriosyzoides	11	258	25.8	8.9	89	27.4	16.9	8.45	0.616788			17.35
Eriosyce_eriosyzoides	12	265	26.5	6.3	63	27.4	20.2	10.1	0.737226			16.4
Eriosyce_eriosyzoides	13	257	25.7	8.8	88	27.4	16.9	8.45	0.616788			17.25
Eriosyce_eriosyzoides	14	274	27.4	9.6	96	27.4	17.8	8.9	0.649635			18.5
Eriosyce_eriosyzoides	15	251	25.1	6.1	61	27.4	19	9.5	0.693431			15.6
Eriosyce_eriosyzoides	16	260	26	9.2	92	27.4	16.8	8.4	0.613139			17.6
Eriosyce_eriosyzoides	17	269	26.9	9	90	27.4	17.9	8.95	0.653285			17.95
Eriosyce_eriosyzoides	18	274	27.4	9.6	96	27.4	17.8	8.9	0.649635			18.5
Eriosyce_eriosyzoides	19	266	26.6	9.2	92	27.4	17.4	8.7	0.635036			17.9
Eriosyce_eriosyzoides	20	274	27.4	9.5	95	27.4	17.9	8.95	0.653285			18.45

## Sheet: esmera
sp	Localidad	b5	b5	b6	b6	P-WL-NB	P-NSB		WLS-RATIO	WLS-RATIO PROM	NBV	MIDPOINT	NPV
Eriosyce_esmeraldana	1	265	26.5	9.6	96	19.1	16.9	8.45	0.884817	0.88678	0.0598214	18.05	0.611027
Eriosyce_esmeraldana	2	266	26.6	9.8	98	19.1	16.8	8.4	0.879581			18.2
Eriosyce_esmeraldana	3	253	25.3	8	80	19.1	17.3	8.65	0.905759			16.65
Eriosyce_esmeraldana	4	266	26.6	9.7	97	19.1	16.9	8.45	0.884817			18.15
Eriosyce_esmeraldana	5	265	26.5	9.6	96	19.1	16.9	8.45	0.884817			18.05
Eriosyce_esmeraldana	6	271	27.1	10.5	105	19.1	16.6	8.3	0.86911			18.8
Eriosyce_esmeraldana	7	253	25.3	8	80	19.1	17.3	8.65	0.905759			16.65
Eriosyce_esmeraldana	8	267	26.7	9.9	99	19.1	16.8	8.4	0.879581			18.3

## Sheet: henri
sp	Localidad	b5	b5	b6	b6	P-WL-NB	P-NSB		WLS-RATIO	WLS-RATIO PROM	NBV	MIDPOINT	NPV
Eriosyce_heinrichiana	1	240	24	8.7	87	24.5	15.3	7.65	0.62449	0.721981	3.42103	16.35	1.57837
Eriosyce_heinrichiana	2	244	24.4	7.8	78	24.5	16.6	8.3	0.677551			16.1
Eriosyce_heinrichiana	3	244	24.4	7.8	78	24.5	16.6	8.3	0.677551			16.1
Eriosyce_heinrichiana	4	225	22.5	5.6	56	24.5	16.9	8.45	0.689796			14.05
Eriosyce_heinrichiana	5	248	24.8	6.4	64	24.5	18.4	9.2	0.75102			15.6
Eriosyce_heinrichiana	6	247	24.7	5.5	55	24.5	19.2	9.6	0.783673			15.1
Eriosyce_heinrichiana	7	225	22.5	8.3	83	24.5	14.2	7.1	0.579592			15.4
Eriosyce_heinrichiana	8	227	22.7	5.8	58	24.5	16.9	8.45	0.689796			14.25
Eriosyce_heinrichiana	9	236	23.6	7	70	24.5	16.6	8.3	0.677551			15.3
Eriosyce_heinrichiana	10	239	23.9	6.9	69	24.5	17	8.5	0.693878			15.4
Eriosyce_heinrichiana	11	241	24.1	7.5	75	24.5	16.6	8.3	0.677551			15.8
Eriosyce_heinrichiana	12	241	24.1	6.7	67	24.5	17.4	8.7	0.710204			15.4
Eriosyce_heinrichiana	13	242	24.2	2.7	27	24.5	21.5	10.75	0.877551			13.45
Eriosyce_heinrichiana	14	236	23.6	5.7	57	24.5	17.9	8.95	0.730612			14.65
Eriosyce_heinrichiana	15	254	25.4	7.6	76	24.5	17.8	8.9	0.726531			16.5
Eriosyce_heinrichiana	16	219	21.9	2.8	28	24.5	19.1	9.55	0.779592			12.35
Eriosyce_heinrichiana	17	236	23.6	7.3	73	24.5	16.3	8.15	0.665306			15.45
Eriosyce_heinrichiana	18	225	22.5	8.3	83	24.5	14.2	7.1	0.579592			15.4
Eriosyce_heinrichiana	19	247	24.7	7.6	76	24.5	17.1	8.55	0.697959			16.15
Eriosyce_heinrichiana	20	224	22.4	1.1	11	24.5	21.3	10.65	0.869388			11.75
Eriosyce_heinrichiana	21	245	24.5	6.6	66	24.5	17.9	8.95	0.730612			15.55
Eriosyce_heinrichiana	22	234	23.4	8.5	85	24.5	14.9	7.45	0.608163			15.95
Eriosyce_heinrichiana	23	240	24	7.5	75	24.5	16.5	8.25	0.673469			15.75
Eriosyce_heinrichiana	24	242	24.2	2.7	27	24.5	21.5	10.75	0.877551			13.45
Eriosyce_heinrichiana	25	242	24.2	2.7	27	24.5	21.5	10.75	0.877551			13.45
Eriosyce_heinrichiana	26	241	24.1	7.5	75	24.5	16.6	8.3	0.677551			15.8
Eriosyce_heinrichiana	27	245	24.5	6.3	63	24.5	18.2	9.1	0.742857			15.4
Eriosyce_heinrichiana	28	244	24.4	8.5	85	24.5	15.9	7.95	0.64898			16.45
Eriosyce_heinrichiana	29	219	21.9	2.9	29	24.5	19	9.5	0.77551			12.4
Eriosyce_heinrichiana	30	221	22.1	3	30	24.5	19.1	9.55	0.779592			12.55
Eriosyce_heinrichiana	31	225	22.5	8.3	83	24.5	14.2	7.1	0.579592			15.4
Eriosyce_heinrichiana	32	245	24.5	6.6	66	24.5	17.9	8.95	0.730612			15.55
Eriosyce_heinrichiana	33	233	23.3	5.6	56	24.5	17.7	8.85	0.722449			14.45
Eriosyce_heinrichiana	34	254	25.4	5.7	57	24.5	19.7	9.85	0.804082			15.55
Eriosyce_heinrichiana	35	256	25.6	8.9	89	24.5	16.7	8.35	0.681633			17.25
Eriosyce_heinrichiana	36	241	24.1	5.4	54	24.5	18.7	9.35	0.763265			14.75
Eriosyce_heinrichiana	37	212	21.2	1.8	18	24.5	19.4	9.7	0.791837			11.5
Eriosyce_heinrichiana	38	254	25.4	5.6	56	24.5	19.8	9.9	0.808163			15.5
Eriosyce_heinrichiana	39	232	23.2	5.9	59	24.5	17.3	8.65	0.706122			14.55
Eriosyce_heinrichiana	40	247	24.7	5.5	55	24.5	19.2	9.6	0.783673			15.1
Eriosyce_heinrichiana	41	227	22.7	5	50	24.5	17.7	8.85	0.722449			13.85
Eriosyce_heinrichiana	42	254	25.4	5.7	57	24.5	19.7	9.85	0.804082			15.55
Eriosyce_heinrichiana	43	241	24.1	5.4	54	24.5	18.7	9.35	0.763265			14.75
Eriosyce_heinrichiana	44	244	24.4	6.3	63	24.5	18.1	9.05	0.738776			15.35
Eriosyce_heinrichiana	45	252	25.2	5.7	57	24.5	19.5	9.75	0.795918			15.45
Eriosyce_heinrichiana	46	243	24.3	7.2	72	24.5	17.1	8.55	0.697959			15.75
Eriosyce_heinrichiana	47	235	23.5	4.2	42	24.5	19.3	9.65	0.787755			13.85
Eriosyce_heinrichiana	48	248	24.8	6.6	66	24.5	18.2	9.1	0.742857			15.7
Eriosyce_heinrichiana	49	232	23.2	5.1	51	24.5	18.1	9.05	0.738776			14.15
Eriosyce_heinrichiana	50	238	23.8	6.3	63	24.5	17.5	8.75	0.714286			15.05
Eriosyce_heinrichiana	51	232	23.2	4.7	47	24.5	18.5	9.25	0.755102			13.95
Eriosyce_heinrichiana	52	223	22.3	7.8	78	24.5	14.5	7.25	0.591837			15.05
Eriosyce_heinrichiana	53	243	24.3	7.4	74	24.5	16.9	8.45	0.689796			15.85
Eriosyce_heinrichiana	54	235	23.5	6.4	64	24.5	17.1	8.55	0.697959			14.95
Eriosyce_heinrichiana	55	239	23.9	3.2	32	24.5	20.7	10.35	0.844898			13.55
Eriosyce_heinrichiana	56	219	21.9	2.3	23	24.5	19.6	9.8	0.8			12.1
Eriosyce_heinrichiana	57	242	24.2	8.6	86	24.5	15.6	7.8	0.636735			16.4
Eriosyce_heinrichiana	58	244	24.4	7.8	78	24.5	16.6	8.3	0.677551			16.1
Eriosyce_heinrichiana	59	226	22.6	5.2	52	24.5	17.4	8.7	0.710204			13.9
Eriosyce_heinrichiana	60	223	22.3	8	80	24.5	14.3	7.15	0.583673			15.15
Eriosyce_heinrichiana	61	236	23.6	8.3	83	24.5	15.3	7.65	0.62449			15.95

## Sheet: iqui
sp	Localidad	b5	b5	b6	b6	P-WL-NB	P-NSB		WLS-RATIO	WLS-RATIO PROM	NBV	MIDPOINT	NPV
Eriosyce_iquiquensis	1	247	24.7	7.5	75	18	17.2	8.6	0.955556	0.904444	0.417	16.1	0.32825
Eriosyce_iquiquensis	2	253	25.3	9.5	95	18	15.8	7.9	0.877778			17.4
Eriosyce_iquiquensis	3	255	25.5	9.5	95	18	16	8	0.888889			17.5
Eriosyce_iquiquensis	4	254	25.4	8.7	87	18	16.7	8.35	0.927778			17.05
Eriosyce_iquiquensis	5	252	25.2	9.5	95	18	15.7	7.85	0.872222			17.35

[truncated: 9 more sheets: napina, odieri, pauc, reco, rode, senilis, subg, talta, villosa]
