# Supplementary material for: Niches and climate-change refugia in hundreds of species from one of the most arid places on Earth
Source: PeerJ. 2019 Sep 12;7:e7409. doi: 10.7717/peerj.7409 (PMC6745186; doi:10.7717/peerj.7409)
Supplement: Supplemental Information 1 — Each folder represents the data associated with a plant genera, and contains two files: B16_b17 and B5_b6, which describe the climatic variables associated with each location of each species. The former contain the values related to precipitation, while the latter contain the values associated with the temperatures. [file peerj-07-7409-s001.zip › Appendix_2/Leucocoryne_ok/b16_b17_ok.xlsx]

## Sheet: TOTAL
	SPECIE	b16	b17	P-WL-NB	P-NSB	WLS-RATIO	WLS-RATIO PROM	NBV	MIDPOINT	NPV
1	alliacea	236	34	202	636	0.31761	0.542701	16906.3	135	5311.31
1	alba	52	1	51	138	0.369565	0.624638	1124.7	26.5	298.075
1	angustipetala	138	2	136							outlier
1	appendiculata	0	0	0	18	0	0.294118	41.3456	0	10.3364
1	conferta	132	3	129	170	0.758824	0.899346	291.611	67.5	55.625
1	coquimbensis	53	0	53	207	0.256039	0.42721	1873.36	26.5	480.923
1	dimorphopetala	41	0	41	43	0.953488	0.883721	32	20.5	8
	foetida	377	7	370	377	0.981432	0.613622	12960	192	3529.92
1	ixioides	132	3	129	521	0.247601	0.506633	10422.5	67.5	3300.3
1	macropetala	56	8	48	69	0.695652	0.673532	167.93	32	46.2865
1	narcissoides	32	0	32	62	0.516129	0.351613	169.083	16	45.6142
1	purpurea	100	0	100	167	0.598802	0.580624	379.073	50	95.7312
1	violacescens	199	15	184	245	0.75102	0.746122	2781.2	107	811.3
	vittata	107	0	107	212	0.504717	0.820755	1828.3	53.5	475.675

## Sheet: Extract_leucoco_bio16
	ESPECIE	b16	b17
	alliacea	236	34	202
	alliacea	275	19	256
	alliacea	282	17	265
	alliacea	285	15	270
	alliacea	316	17	299
	alliacea	546	36	510
	alliacea	322	17	305
	alliacea	271	19	252
	alliacea	508	13	495
	alliacea	174	7	167
	alliacea	639	39	600
	alliacea	639	39	600
	alliacea	288	5	283
	alliacea	326	11	315
	alliacea	324	9	315
	alliacea	304	7	297
	alliacea	255	3	252
	alliacea	393	12	381
	alliacea	521	27	494
	alba	52	1	51
	alba	103	0	103
	alba	69	0	69
	alba	72	0	72
	alba	138	2	136
	angustipetala	138	2	136
	angustipetala	52	0	52
	angustipetala	52	0	52
	angustipetala	39	0	39
	angustipetala	44	0	44
	angustipetala	48	0	48
	appendiculata	0	0	0
	appendiculata	0	0	0
	appendiculata	0	0	0
	appendiculata	46	1	45
	appendiculata	2	0	2
	appendiculata	0	0	0
	appendiculata	0	0	0
	appendiculata	0	0	0
	appendiculata	13	0	13
	appendiculata	6	0	6
	appendiculata	0	0	0
	appendiculata	12	0	12
	appendiculata	2	0	2
	appendiculata	8	0	8
	appendiculata	14	0	14
	appendiculata	1	0	1
	appendiculata	18	0	18
	appendiculata	14	0	14
	conferta	132	3	129
	conferta	132	3	129
	conferta	150	2	148
	conferta	170	0	170
	conferta	167	0	167
	conferta	167	0	167
	conferta	166	0	166
	conferta	138	0	138
	conferta	162	0	162
	coquimbensis	53	0	53
	coquimbensis	53	0	53
	coquimbensis	54	0	54
	coquimbensis	149	2	147
	coquimbensis	109	1	108
	coquimbensis	56	0	56
	coquimbensis	55	0	55
	coquimbensis	59	0	59
	coquimbensis	59	0	59
	coquimbensis	114	0	114
	coquimbensis	62	0	62
	coquimbensis	57	0	57
	coquimbensis	55	0	55
	coquimbensis	51	0	51
	coquimbensis	73	0	73
	coquimbensis	51	0	51
	coquimbensis	52	1	51
	coquimbensis	46	0	46
	coquimbensis	50	1	49
	coquimbensis	103	0	103
	coquimbensis	103	0	103
	coquimbensis	70	0	70
	coquimbensis	71	0	71
	coquimbensis	69	0	69
	coquimbensis	69	0	69
	coquimbensis	69	0	69
	coquimbensis	107	0	107
	coquimbensis	95	1	94
	coquimbensis	262	1	261
	coquimbensis	118	1	117
	coquimbensis	71	0	71
	coquimbensis	95	0	95
	coquimbensis	157	0	157
	coquimbensis	107	0	107
	coquimbensis	171	0	171
	coquimbensis	207	2	205
	coquimbensis	138	0	138
	coquimbensis	204	1	203
	dimorphopetala	41	0	41
	dimorphopetala	41	0	41
	dimorphopetala	43	0	43
	dimorphopetala	95	1	94
	dimorphopetala	36	0	36
	dimorphopetala	29	0	29
	foetida	377	7	370
	foetida	336	5	331
	foetida	357	6	351
	foetida	338	4	334
	ixioides	132	3	129
	ixioides	288	5	283
	ixioides	136	3	133
	ixioides	281	6	275
	ixioides	415	12	403
	ixioides	671	76	595
	ixioides	308	7	301
	ixioides	239	3	236
	ixioides	223	6	217
	ixioides	223	6	217
	ixioides	245	2	243
	ixioides	261	1	260
	ixioides	335	4	331
	ixioides	300	7	293
	ixioides	224	5	219
	ixioides	224	5	219
	ixioides	218	2	216
	ixioides	489	23	466
	ixioides	492	22	470
	ixioides	208	2	206
	ixioides	232	7	225
	ixioides	214	2	212
	ixioides	521	27	494
	ixioides	237	8	229
	ixioides	465	28	437
	ixioides	480	28	452
	ixioides	334	4	330
	ixioides	306	5	301
	ixioides	261	4	257
	ixioides	233	3	230
	ixioides	346	6	340
	ixioides	282	5	277
	ixioides	82	0	82
	ixioides	204	1	203
	ixioides	190	1	189
	ixioides	138	2	136
	ixioides	74	0	74
	ixioides	359	12	347
	ixioides	347	6	341
	ixioides	237	3	234
	ixioides	354	2	352
	ixioides	352	16	336
	ixioides	113	0	113
	ixioides	207	2	205
	ixioides	169	1	168
	ixioides	199	2	197
	macropetala	56	8	48
	macropetala	42	0	42
	macropetala	53	0	53
	macropetala	35	0	35
	macropetala	51	0	51
	macropetala	57	0	57
	macropetala	57	0	57
	macropetala	58	0	58
	macropetala	25	0	25
	macropetala	55	0	55
	macropetala	59	0	59
	macropetala	52	1	51
	macropetala	59	0	59
	macropetala	69	0	69
	macropetala	30	0	30
	macropetala	29	0	29
	macropetala	43	0	43
	macropetala	29	0	29
	macropetala	33	0	33
	narcissoides	32	0	32
	narcissoides	27	0	27
	narcissoides	24	0	24
	narcissoides	29	0	29
	narcissoides	25	0	25
	narcissoides	26	0	26
	narcissoides	62	2	60
	narcissoides	28	0	28
	narcissoides	2	0	2
	narcissoides	8	0	8
	narcissoides	29	0	29
	narcissoides	28	0	28
	narcissoides	10	0	10
	narcissoides	24	0	24
	narcissoides	12	0	12
	narcissoides	32	0	32
	narcissoides	2	0	2
	narcissoides	10	0	10
	narcissoides	28	0	28
	narcissoides	11	0	11
	narcissoides	33	0	33
	narcissoides	14	0	14
	narcissoides	8	0	8
	narcissoides	33	0	33
	narcissoides	10	0	10
	pauciflora	343	10	333
	pauciflora	280	5	275
	purpurea	246	8	238
	purpurea	100	0	100
	purpurea	101	0	101
	purpurea	101	0	101
	purpurea	101	0	101
	purpurea	101	0	101
	purpurea	100	0	100
	purpurea	100	0	100
	purpurea	101	0	101
	purpurea	107	0	107
	purpurea	100	0	100
	purpurea	63	0	63
	purpurea	63	0	63
	purpurea	85	0	85
	purpurea	85	0	85
	purpurea	85	0	85
	purpurea	103	0	103
	purpurea	103	0	103
	purpurea	103	0	103
	purpurea	103	0	103
	purpurea	103	0	103
	purpurea	103	0	103
	purpurea	103	0	103
	purpurea	72	0	72
	purpurea	123	1	122
	purpurea	82	0	82
	purpurea	79	0	79
	purpurea	79	0	79
	purpurea	167	0	167
	talinensis	84	0	84
	violacescens	199	15	184
	violacescens	246	4	242
	violacescens	232	4	228
	violacescens	131	1	130
	violacescens	131	1	130
	vittata	107	0	107
	vittata	128	0	128
	vittata	212	1	211
	vittata	133	0	133
	vittata	108	0	108

## Sheet: l_alliacea
	SPECIE	b16	b17	P-WL-NB		P-NSB	WLS-RATIO	WLS-RATIO PROM	NBV	MIDPOINT	NPV
1	alliacea	236	34	202	101	636	0.31761	0.542701	16906.3	135	5311.31
2	alliacea	275	19	256	128	636	0.402516			147
3	alliacea	282	17	265	132.5	636	0.416667			149.5
4	alliacea	285	15	270	135	636	0.424528			150
5	alliacea	316	17	299	149.5	636	0.470126			166.5
6	alliacea	546	36	510	255	636	0.801887			291
7	alliacea	322	17	305	152.5	636	0.47956			169.5
8	alliacea	271	19	252	126	636	0.396226			145
9	alliacea	508	13	495	247.5	636	0.778302			260.5
10	alliacea	174	7	167	83.5	636	0.262579			90.5
11	alliacea	639	39	600	300	636	0.943396			339
12	alliacea	639	39	600	300	636	0.943396			339
13	alliacea	288	5	283	141.5	636	0.444969			146.5
14	alliacea	326	11	315	157.5	636	0.495283			168.5
15	alliacea	324	9	315	157.5	636	0.495283			166.5
16	alliacea	304	7	297	148.5	636	0.466981			155.5
17	alliacea	255	3	252	126	636	0.396226			129
18	alliacea	393	12	381	190.5	636	0.599057			202.5
19	alliacea	521	27	494	247	636	0.77673			274

## Sheet: l_alba
	SPECIE	b16	b17	P-WL-NB		P-NSB	WLS-RATIO	WLS-RATIO PROM	NBV	MIDPOINT	NPV
1	alba	52	1	51	25.5	138	0.369565	0.624638	1124.7	26.5	298.075
2	alba	103	0	103	51.5	138	0.746377			51.5
3	alba	69	0	69	34.5	138	0.5			34.5
4	alba	72	0	72	36	138	0.521739			36
5	alba	138	2	136	68	138	0.985507			70

## Sheet: l_angust
	SPECIE	b16	b17	P-WL-NB		P-NSB	WLS-RATIO	WLS-RATIO PROM	NBV	MIDPOINT	NPV
1	angustipetala	138	2	136								outlier
1	angustipetala	52	0	52	26	52	1	0.903846	31	26	7.75
2	angustipetala	52	0	52	26	52	1			26
3	angustipetala	39	0	39	19.5	52	0.75			19.5
4	angustipetala	44	0	44	22	52	0.846154			22
5	angustipetala	48	0	48	24	52	0.923077			24

## Sheet: l_appendi
	SPECIE	b16	b17	P-WL-NB		P-NSB	WLS-RATIO	WLS-RATIO PROM	NBV	MIDPOINT	NPV
1	appendiculata	0	0	0	0	18	0	0.294118	41.3456	0	10.3364
2	appendiculata	0	0	0	0	18	0			0
3	appendiculata	0	0	0	0	18	0			0
4	appendiculata	2	0	2	1	18	0.111111			1
5	appendiculata	0	0	0	0	18	0			0
6	appendiculata	0	0	0	0	18	0			0
7	appendiculata	0	0	0	0	18	0			0
8	appendiculata	13	0	13	6.5	18	0.722222			6.5
9	appendiculata	6	0	6	3	18	0.333333			3
10	appendiculata	0	0	0	0	18	0			0
11	appendiculata	12	0	12	6	18	0.666667			6
12	appendiculata	2	0	2	1	18	0.111111			1
13	appendiculata	8	0	8	4	18	0.444444			4
14	appendiculata	14	0	14	7	18	0.777778			7
15	appendiculata	1	0	1	0.5	18	0.0555556			0.5
16	appendiculata	18	0	18	9	18	1			9
17	appendiculata	14	0	14	7	18	0.777778			7
	appendiculata	46	1	45	22.5

## Sheet: l_conferta
	SPECIE	b16	b17	P-WL-NB		P-NSB	WLS-RATIO	WLS-RATIO PROM	NBV	MIDPOINT	NPV
1	conferta	132	3	129	64.5	170	0.758824	0.899346	291.611	67.5	55.625
2	conferta	132	3	129	64.5	170	0.758824			67.5
3	conferta	150	2	148	74	170	0.870588			76
4	conferta	170	0	170	85	170	1			85
5	conferta	167	0	167	83.5	170	0.982353			83.5
6	conferta	167	0	167	83.5	170	0.982353			83.5
7	conferta	166	0	166	83	170	0.976471			83
8	conferta	138	0	138	69	170	0.811765			69
9	conferta	162	0	162	81	170	0.952941			81

## Sheet: l_coquim
	SPECIE	b16	b17	P-WL-NB		P-NSB	WLS-RATIO	WLS-RATIO PROM	NBV	MIDPOINT	NPV
1	coquimbensis	53	0	53	26.5	207	0.256039	0.42721	1873.36	26.5	480.923
2	coquimbensis	53	0	53	26.5	207	0.256039			26.5
3	coquimbensis	54	0	54	27	207	0.26087			27
4	coquimbensis	149	2	147	73.5	207	0.710145			75.5
5	coquimbensis	109	1	108	54	207	0.521739			55
6	coquimbensis	56	0	56	28	207	0.270531			28
7	coquimbensis	55	0	55	27.5	207	0.2657			27.5
8	coquimbensis	59	0	59	29.5	207	0.285024			29.5
9	coquimbensis	59	0	59	29.5	207	0.285024			29.5
10	coquimbensis	114	0	114	57	207	0.550725			57
11	coquimbensis	62	0	62	31	207	0.299517			31
12	coquimbensis	57	0	57	28.5	207	0.275362			28.5
13	coquimbensis	55	0	55	27.5	207	0.2657			27.5
14	coquimbensis	51	0	51	25.5	207	0.246377			25.5
15	coquimbensis	73	0	73	36.5	207	0.352657			36.5
16	coquimbensis	51	0	51	25.5	207	0.246377			25.5
17	coquimbensis	52	1	51	25.5	207	0.246377			26.5
18	coquimbensis	46	0	46	23	207	0.222222			23
19	coquimbensis	50	1	49	24.5	207	0.236715			25.5
20	coquimbensis	103	0	103	51.5	207	0.497585			51.5
21	coquimbensis	103	0	103	51.5	207	0.497585			51.5
22	coquimbensis	70	0	70	35	207	0.338164			35
23	coquimbensis	71	0	71	35.5	207	0.342995			35.5
24	coquimbensis	69	0	69	34.5	207	0.333333			34.5
25	coquimbensis	69	0	69	34.5	207	0.333333			34.5
26	coquimbensis	69	0	69	34.5	207	0.333333			34.5
27	coquimbensis	107	0	107	53.5	207	0.516908			53.5
28	coquimbensis	95	1	94	47	207	0.454106			48
29	coquimbensis	118	1	117	58.5	207	0.565217			59.5
30	coquimbensis	71	0	71	35.5	207	0.342995			35.5
31	coquimbensis	95	0	95	47.5	207	0.458937			47.5
32	coquimbensis	157	0	157	78.5	207	0.758454			78.5
33	coquimbensis	107	0	107	53.5	207	0.516908			53.5
34	coquimbensis	171	0	171	85.5	207	0.826087			85.5
35	coquimbensis	207	2	205	102.5	207	0.990338			104.5
36	coquimbensis	138	0	138	69	207	0.666667			69
37	coquimbensis	204	1	203	101.5	207	0.980676			102.5
	coquimbensis	262	1	261	130.5

## Sheet: l_foetida
	SPECIE	b16	b17	P-WL-NB		P-NSB	WLS-RATIO	WLS-RATIO PROM	NBV	MIDPOINT	NPV
	foetida	377	7	370	185	373	0.991957	0.980992	323	192	103.75
	foetida	336	5	331	165.5	353	0.937677	0.977337	116.333	170.5	38.5833
	foetida	357	6	351	175.5	353	0.994334	0.997167	144.5	181.5	55.125
	foetida	338	4	334	167	334	1	1	#DIV/0!	171	#DIV/0!

## Sheet: l_dimor
	SPECIE	b16	b17	P-WL-NB		P-NSB	WLS-RATIO	WLS-RATIO PROM	NBV	MIDPOINT	NPV
1	dimorphopetala	41	0	41	20.5	43	0.953488	0.883721	32	20.5	8
2	dimorphopetala	41	0	41	20.5	43	0.953488			20.5
3	dimorphopetala	43	0	43	21.5	43	1			21.5
4	dimorphopetala	36	0	36	18	43	0.837209			18
5	dimorphopetala	29	0	29	14.5	43	0.674419			14.5
6	dimorphopetala	95	1	94	47	95				48

[truncated: 6 more sheets: l_ixioides, l_macro, l_narci, l_purpurea, l_viola, l_vittata]
