# Supplementary material for: Niches and climate-change refugia in hundreds of species from one of the most arid places on Earth
Source: PeerJ. 2019 Sep 12;7:e7409. doi: 10.7717/peerj.7409 (PMC6745186; doi:10.7717/peerj.7409)
Supplement: Supplemental Information 1 — Each folder represents the data associated with a plant genera, and contains two files: B16_b17 and B5_b6, which describe the climatic variables associated with each location of each species. The former contain the values related to precipitation, while the latter contain the values associated with the temperatures. [file peerj-07-7409-s001.zip › Appendix_2/Leucocoryne_ok/b5_b6_ok.xlsx]

## Sheet: Total
SPECIE	bio05		bio06		P-WL-NB	P-NSB	WLS-RATIO	WLS-RATIO PROM	NBV	MIDPOINT	NPV
alba	226	22.6	82	8.2	14.4	21	0.685714	0.78381	7.138	15.4	0.093
alliacea	124	12.4	-125	-12.5	24.9	42.5	0.585882	0.589969	2.24871	-0.05	18.4915
angustipetala	221	22.1	13	1.3	20.8	24.2	0.859504	0.797521	6.996	11.7	6.28767
appendiculata	251	25.1	81	8.1	17	19.6	0.867347	0.823696	2.0132	16.6	0.481928
conferta	202	20.2	-5	-0.5	20.7	27.7	0.747292	0.717609	0.996944	9.85	9.95257
coquimbensis	225	22.5	56	5.6	16.9	23.6	0.716102	0.703613	3.78646	14.05	0.825242
foetida	235	23.5	50	5	18.5	20.1	0.920398	0.961977	0.0333333	14.25	0.391667
dimorphopetala	216	21.6	27	2.7	18.9	25.1	0.752988	0.750332	0.798667	12.15	7.664
ixioides	202	20.2	-5	-0.5	20.7	31	0.667742	0.723001	11.9932	9.85	2.10247
macropetala	123	12.3	-71	-7.1	19.4	34.3	0.565598	0.52466	3.94596	2.6	10.9776
narcissoides	258	25.8	54	5.4	20.4	22.7	0.898678	0.760121	2.0896	15.6	1.01157
purpurea	223	22.3	-3	-0.3	22.6	27	0.837037	0.626181	2.41781	11	1.59105
violacescens	234	23.4	-5	-0.5	23.9	31.5	0.75873	0.824246	1.89	11.45	6.568
vittata	255	25.5	73	7.3	18.2	200	0.091	194.6	0.192	16.4	0.0144365

## Sheet: Extract_leucoco_bio05
ESPECIE	b5	b6
alliacea	124	-125
alliacea	152	-87
alliacea	186	-56
alliacea	190	-47
alliacea	223	-23
alliacea	233	-31
alliacea	220	-27
alliacea	215	-28
alliacea	212	-28
alliacea	208	-13
alliacea	262	-6
alliacea	262	-6
alliacea	252	18
alliacea	263	2
alliacea	281	12
alliacea	279	13
alliacea	265	30
alliacea	284	14
alliacea	300	35
alba	226	82
alba	233	67
alba	230	82
alba	235	80
alba	262	52
angustipetala	221	13
angustipetala	218	1
angustipetala	218	1
angustipetala	235	41
angustipetala	243	76
angustipetala	243	88
appendiculata	251	81
appendiculata	254	89
appendiculata	252	84
appendiculata	244	97
appendiculata	247	88
appendiculata	252	95
appendiculata	252	95
appendiculata	252	95
appendiculata	253	80
appendiculata	252	69
appendiculata	253	101
appendiculata	260	89
appendiculata	250	107
appendiculata	261	74
appendiculata	264	96
appendiculata	250	123
appendiculata	262	104
appendiculata	265	101
conferta	202	-5
conferta	202	-5
conferta	272	54
conferta	266	75
conferta	265	67
conferta	265	67
conferta	268	78
conferta	269	79
conferta	269	79
coquimbensis	225	56
coquimbensis	225	56
coquimbensis	226	74
coquimbensis	245	35
coquimbensis	251	60
coquimbensis	227	66
coquimbensis	222	75
coquimbensis	225	74
coquimbensis	225	74
coquimbensis	245	64
coquimbensis	225	78
coquimbensis	223	77
coquimbensis	222	79
coquimbensis	224	81
coquimbensis	235	72
coquimbensis	224	81
coquimbensis	226	82
coquimbensis	241	75
coquimbensis	225	82
coquimbensis	233	67
coquimbensis	233	67
coquimbensis	235	82
coquimbensis	234	81
coquimbensis	230	82
coquimbensis	230	82
coquimbensis	230	82
coquimbensis	255	73
coquimbensis	248	65
coquimbensis	248	54
coquimbensis	254	67
coquimbensis	239	87
coquimbensis	246	75
coquimbensis	267	79
coquimbensis	264	81
coquimbensis	266	77
coquimbensis	268	74
coquimbensis	269	79
coquimbensis	271	76
dimorphopetala	216	27
dimorphopetala	216	27
dimorphopetala	208	18
dimorphopetala	248	65
dimorphopetala	269	66
dimorphopetala	266	90
foetida	235	50
foetida	241	57
foetida	247	60
foetida	251	63
ixioides	202	-5
ixioides	252	18
ixioides	229	14
ixioides	283	15
ixioides	223	56
ixioides	272	30
ixioides	273	18
ixioides	234	61
ixioides	298	27
ixioides	298	27
ixioides	257	63
ixioides	257	41
ixioides	233	59
ixioides	271	18
ixioides	280	29
ixioides	280	29
ixioides	280	28
ixioides	299	29
ixioides	299	30
ixioides	283	29
ixioides	277	31
ixioides	280	29
ixioides	300	35
ixioides	280	30
ixioides	278	49
ixioides	305	34
ixioides	250	61
ixioides	253	42
ixioides	260	51
ixioides	269	47
ixioides	243	66
ixioides	258	56
ixioides	239	82
ixioides	280	43
ixioides	283	44
ixioides	262	52
ixioides	240	81
ixioides	264	72
ixioides	297	37
ixioides	265	72
ixioides	305	47
ixioides	262	82
ixioides	264	79
ixioides	272	78
ixioides	292	65
ixioides	288	78
macropetala	123	-71
macropetala	203	13
macropetala	223	50
macropetala	233	37
macropetala	224	11
macropetala	215	39
macropetala	215	39
macropetala	249	35
macropetala	234	50
macropetala	234	70
macropetala	225	74
macropetala	225	82
macropetala	242	59
macropetala	230	82
macropetala	259	61
macropetala	254	76
macropetala	249	76
macropetala	245	84
macropetala	272	96
narcissoides	258	54
narcissoides	244	71
narcissoides	250	62
narcissoides	245	84
narcissoides	257	73
narcissoides	253	81
narcissoides	240	96
narcissoides	262	79
narcissoides	248	94
narcissoides	262	65
narcissoides	266	87
narcissoides	263	92
narcissoides	262	78
narcissoides	260	94
narcissoides	260	89
narcissoides	269	90
narcissoides	250	107
narcissoides	263	78
narcissoides	267	95
narcissoides	266	86
narcissoides	272	96
narcissoides	268	90
narcissoides	261	74
narcissoides	273	96
narcissoides	281	121
pauciflora	259	38
pauciflora	304	72
purpurea	223	-3
purpurea	223	45
purpurea	223	45
purpurea	223	45
purpurea	225	59
purpurea	225	59
purpurea	228	51
purpurea	228	51
purpurea	225	60
purpurea	240	65
purpurea	234	63
purpurea	222	81
purpurea	222	81
purpurea	241	82
purpurea	241	82
purpurea	241	82
purpurea	233	67
purpurea	233	67
purpurea	233	67
purpurea	233	67
purpurea	233	67
purpurea	233	67
purpurea	233	67
purpurea	239	87
purpurea	257	66
purpurea	243	78
purpurea	245	80
purpurea	245	80
purpurea	267	80
talinensis	241	79
violacescens	234	-5
violacescens	296	24
violacescens	297	25
violacescens	310	44
violacescens	310	44
vittata	255	73
vittata	267	76
vittata	268	70
vittata	270	80
vittata	263	80

## Sheet: l_alliacea
	SPECIE	bio05		bio06		P-WL-NB		P-NSB	WLS-RATIO	WLS-RATIO PROM	NBV	MIDPOINT	NPV
1	alliacea	124	12.4	-125	-12.5	24.9	12.45	42.5	0.585882	0.589969	2.24871	-0.05	18.4915
2	alliacea	152	15.2	-87	-8.7	23.9	11.95	42.5	0.562353			3.25
3	alliacea	186	18.6	-56	-5.6	24.2	12.1	42.5	0.569412			6.5
4	alliacea	190	19	-47	-4.7	23.7	11.85	42.5	0.557647			7.15
5	alliacea	223	22.3	-23	-2.3	24.6	12.3	42.5	0.578824			10
6	alliacea	233	23.3	-31	-3.1	26.4	13.2	42.5	0.621176			10.1
7	alliacea	220	22	-27	-2.7	24.7	12.35	42.5	0.581176			9.65
8	alliacea	215	21.5	-28	-2.8	24.3	12.15	42.5	0.571765			9.35
9	alliacea	212	21.2	-28	-2.8	24	12	42.5	0.564706			9.2
10	alliacea	208	20.8	-13	-1.3	22.1	11.05	42.5	0.52			9.75
11	alliacea	262	26.2	-6	-0.6	26.8	13.4	42.5	0.630588			12.8
12	alliacea	262	26.2	-6	-0.6	26.8	13.4	42.5	0.630588			12.8
13	alliacea	252	25.2	18	1.8	23.4	11.7	42.5	0.550588			13.5
14	alliacea	263	26.3	2	0.2	26.1	13.05	42.5	0.614118			13.25
15	alliacea	281	28.1	12	1.2	26.9	13.45	42.5	0.632941			14.65
16	alliacea	279	27.9	13	1.3	26.6	13.3	42.5	0.625882			14.6
17	alliacea	265	26.5	30	3	23.5	11.75	42.5	0.552941			14.75
18	alliacea	284	28.4	14	1.4	27	13.5	42.5	0.635294			14.9
19	alliacea	300	30	35	3.5	26.5	13.25	42.5	0.623529			16.75

## Sheet: l_alba
	SPECIE	bio05		bio06		P-WL-NB		P-NSB	WLS-RATIO	WLS-RATIO PROM	NBV	MIDPOINT	NPV
1	alba	226	22.6	82	8.2	14.4	7.2	21	0.685714	0.78381	7.138	15.4	0.093
2	alba	233	23.3	67	6.7	16.6	8.3	21	0.790476			15
3	alba	230	23	82	8.2	14.8	7.4	21	0.704762			15.6
4	alba	235	23.5	80	8	15.5	7.75	21	0.738095			15.75
5	alba	262	26.2	52	5.2	21	10.5	21	1			15.7

## Sheet: l_angusti
	SPECIE	bio05		bio06		P-WL-NB		P-NSB	WLS-RATIO	WLS-RATIO PROM	NBV	MIDPOINT	NPV
1	angustipetala	221	22.1	13	1.3	20.8	10.4	24.2	0.859504	0.797521	6.996	11.7	6.28767
2	angustipetala	218	21.8	1	0.1	21.7	10.85	24.2	0.896694			10.95
3	angustipetala	218	21.8	1	0.1	21.7	10.85	24.2	0.896694			10.95
4	angustipetala	235	23.5	41	4.1	19.4	9.7	24.2	0.801653			13.8
5	angustipetala	243	24.3	76	7.6	16.7	8.35	24.2	0.690083			15.95
6	angustipetala	243	24.3	88	8.8	15.5	7.75	24.2	0.640496			16.55

## Sheet: l_appendi
SPECIE	bio05		bio06		P-WL-NB		P-NSB	WLS-RATIO	WLS-RATIO PROM	NBV	MIDPOINT	NPV
appendiculata	251	25.1	81	8.1	17		19.6	0.867347	0.823696	2.0132	16.6	0.481928
appendiculata	254	25.4	89	8.9	16.5		19.6	0.841837			17.15
appendiculata	252	25.2	84	8.4	16.8		19.6	0.857143			16.8
appendiculata	244	24.4	97	9.7	14.7		19.6	0.75			17.05
appendiculata	247	24.7	88	8.8	15.9		19.6	0.811224			16.75
appendiculata	252	25.2	95	9.5	15.7		19.6	0.80102			17.35
appendiculata	252	25.2	95	9.5	15.7		19.6	0.80102			17.35
appendiculata	252	25.2	95	9.5	15.7		19.6	0.80102			17.35
appendiculata	253	25.3	80	8	17.3		19.6	0.882653			16.65
appendiculata	252	25.2	69	6.9	18.3		19.6	0.933673			16.05
appendiculata	253	25.3	101	10.1	15.2		19.6	0.77551			17.7
appendiculata	260	26	89	8.9	17.1		19.6	0.872449			17.45
appendiculata	250	25	107	10.7	14.3		19.6	0.729592			17.85
appendiculata	261	26.1	74	7.4	18.7		19.6	0.954082			16.75
appendiculata	264	26.4	96	9.6	16.8		19.6	0.857143			18
appendiculata	250	25	123	12.3	12.7		19.6	0.647959			18.65
appendiculata	262	26.2	104	10.4	15.8		19.6	0.806122			18.3
appendiculata	265	26.5	101	10.1	16.4		19.6	0.836735			18.3
	bio05		bio06		P-WL-NB		P-NSB	WLS-RATIO	WLS-RATIO PROM	NBV	MIDPOINT	NPV

## Sheet: l_conferta
	SPECIE	bio05		bio06		P-WL-NB		P-NSB	WLS-RATIO	WLS-RATIO PROM	NBV	MIDPOINT	NPV
1	conferta	202	20.2	-5	-0.5	20.7	10.35	27.7	0.747292	0.717609	0.996944	9.85	9.95257
2	conferta	202	20.2	-5	-0.5	20.7	10.35	27.7	0.747292			9.85
3	conferta	272	27.2	54	5.4	21.8	10.9	27.7	0.787004			16.3
4	conferta	266	26.6	75	7.5	19.1	9.55	27.7	0.689531			17.05
5	conferta	265	26.5	67	6.7	19.8	9.9	27.7	0.714801			16.6
6	conferta	265	26.5	67	6.7	19.8	9.9	27.7	0.714801			16.6
7	conferta	268	26.8	78	7.8	19	9.5	27.7	0.685921			17.3
8	conferta	269	26.9	79	7.9	19	9.5	27.7	0.685921			17.4
9	conferta	269	26.9	79	7.9	19	9.5	27.7	0.685921			17.4

## Sheet: l_coquim
	SPECIE	bio05		bio06		P-WL-NB		P-NSB	WLS-RATIO	WLS-RATIO PROM	NBV	MIDPOINT	NPV
1	coquimbensis	225	22.5	56	5.6	16.9	8.45	23.6	0.716102	0.703613	3.78646	14.05	0.825242
2	coquimbensis	225	22.5	56	5.6	16.9	8.45	23.6	0.716102			14.05
3	coquimbensis	226	22.6	74	7.4	15.2	7.6	23.6	0.644068			15
4	coquimbensis	245	24.5	35	3.5	21	10.5	23.6	0.889831			14
5	coquimbensis	251	25.1	60	6	19.1	9.55	23.6	0.809322			15.55
6	coquimbensis	227	22.7	66	6.6	16.1	8.05	23.6	0.682203			14.65
7	coquimbensis	222	22.2	75	7.5	14.7	7.35	23.6	0.622881			14.85
8	coquimbensis	225	22.5	74	7.4	15.1	7.55	23.6	0.639831			14.95
9	coquimbensis	225	22.5	74	7.4	15.1	7.55	23.6	0.639831			14.95
10	coquimbensis	245	24.5	64	6.4	18.1	9.05	23.6	0.766949			15.45
11	coquimbensis	225	22.5	78	7.8	14.7	7.35	23.6	0.622881			15.15
12	coquimbensis	223	22.3	77	7.7	14.6	7.3	23.6	0.618644			15
13	coquimbensis	222	22.2	79	7.9	14.3	7.15	23.6	0.605932			15.05
14	coquimbensis	224	22.4	81	8.1	14.3	7.15	23.6	0.605932			15.25
15	coquimbensis	235	23.5	72	7.2	16.3	8.15	23.6	0.690678			15.35
16	coquimbensis	224	22.4	81	8.1	14.3	7.15	23.6	0.605932			15.25
17	coquimbensis	226	22.6	82	8.2	14.4	7.2	23.6	0.610169			15.4
18	coquimbensis	241	24.1	75	7.5	16.6	8.3	23.6	0.70339			15.8
19	coquimbensis	225	22.5	82	8.2	14.3	7.15	23.6	0.605932			15.35
20	coquimbensis	233	23.3	67	6.7	16.6	8.3	23.6	0.70339			15
21	coquimbensis	233	23.3	67	6.7	16.6	8.3	23.6	0.70339			15
22	coquimbensis	235	23.5	82	8.2	15.3	7.65	23.6	0.648305			15.85
23	coquimbensis	234	23.4	81	8.1	15.3	7.65	23.6	0.648305			15.75
24	coquimbensis	230	23	82	8.2	14.8	7.4	23.6	0.627119			15.6
25	coquimbensis	230	23	82	8.2	14.8	7.4	23.6	0.627119			15.6
26	coquimbensis	230	23	82	8.2	14.8	7.4	23.6	0.627119			15.6
27	coquimbensis	255	25.5	73	7.3	18.2	9.1	23.6	0.771186			16.4
28	coquimbensis	248	24.8	65	6.5	18.3	9.15	23.6	0.775424			15.65
29	coquimbensis	248	24.8	54	5.4	19.4	9.7	23.6	0.822034			15.1
30	coquimbensis	254	25.4	67	6.7	18.7	9.35	23.6	0.792373			16.05
31	coquimbensis	239	23.9	87	8.7	15.2	7.6	23.6	0.644068			16.3
32	coquimbensis	246	24.6	75	7.5	17.1	8.55	23.6	0.724576			16.05
33	coquimbensis	267	26.7	79	7.9	18.8	9.4	23.6	0.79661			17.3
34	coquimbensis	264	26.4	81	8.1	18.3	9.15	23.6	0.775424			17.25
35	coquimbensis	266	26.6	77	7.7	18.9	9.45	23.6	0.800847			17.15
36	coquimbensis	268	26.8	74	7.4	19.4	9.7	23.6	0.822034			17.1
37	coquimbensis	269	26.9	79	7.9	19	9.5	23.6	0.805085			17.4
38	coquimbensis	271	27.1	76	7.6	19.5	9.75	23.6	0.826271			17.35

## Sheet: l_foetida
1	angustipetala	221	22.1	13	1.3	20.8	10.4	#VALUE!	#VALUE!	#VALUE!	0.993	11.7	2.53825
	SPECIE	bio05	#VALUE!	bio06	#VALUE!	P-WL-NB	#VALUE!	P-NSB	WLS-RATIO	WLS-RATIO PROM	NBV	MIDPOINT	NPV
	foetida	235	23.5	50	5	18.5	9.25	20.1	0.920398	0.961977	0.0333333	14.25	0.391667
	foetida	241	24.1	57	5.7	18.4	9.2	19.4	0.948454	0.975837	0.0433333	14.9	0.160833
	foetida	247	24.7	60	6	18.7	9.35	19.1	0.979058	0.989529	0.005	15.35	0.06125
	foetida	251	25.1	63	6.3	18.8	9.4	18.8	1	1	#DIV/0!	15.7	#DIV/0!

## Sheet: l_dimor
SPECIE	bio05		bio06		P-WL-NB		P-NSB	WLS-RATIO	WLS-RATIO PROM	NBV	MIDPOINT	NPV
dimorphopetala	216	21.6	27	2.7	18.9	9.45	25.1	0.752988	0.750332	0.798667	12.15	7.664
dimorphopetala	216	21.6	27	2.7	18.9	9.45	25.1	0.752988			12.15
dimorphopetala	208	20.8	18	1.8	19	9.5	25.1	0.756972			11.3
dimorphopetala	248	24.8	65	6.5	18.3	9.15	25.1	0.729084			15.65
dimorphopetala	269	26.9	66	6.6	20.3	10.15	25.1	0.808765			16.75
dimorphopetala	266	26.6	90	9	17.6	8.8	25.1	0.701195			17.8

[truncated: 6 more sheets: l_ixioides, l_macro, l_narci, l_purpurea, l_viola, Hoja3]
