# Supplementary material for: Niches and climate-change refugia in hundreds of species from one of the most arid places on Earth
Source: PeerJ. 2019 Sep 12;7:e7409. doi: 10.7717/peerj.7409 (PMC6745186; doi:10.7717/peerj.7409)
Supplement: Supplemental Information 1 — Each folder represents the data associated with a plant genera, and contains two files: B16_b17 and B5_b6, which describe the climatic variables associated with each location of each species. The former contain the values related to precipitation, while the latter contain the values associated with the temperatures. [file peerj-07-7409-s001.zip › Appendix_2/Malesherbia_ok/b16_b17_ok.xlsx]

## Sheet: Hoja1
SPECIE	b16	b17	P-WL-NB	P-NSB	WLS-RATIO	WLS-RATIO PROM	NBV	MIDPOINT	NPV
M_arequipensis	1	0	1	51	0.0196078	0.360784	570.8	0.5	142.7
M_auristipulata	14	0	14	33	0.424242	0.560606	101.143	7	25.2857
M_campanulata	64	21	43	76	0.565789	0.66886	58.5667	42.5	76.4417
M_densiflora	13	2	11	26	0.423077	0.637652	15.3684	7.5	5.36842
M_deserticola	4	0	4	20	0.2	0.504167	27.7197	2	6.33902
M_fasciculata	46	0	46	223	0.206278	0.410992	2122.9	23	610.385
M_humilis	0	0	0	223	0	0.210799	1241.22	0	338.159
M_lactea	9	2	7	49	0.142857	0.291701	35.7506	5.5	39.1939
M_lanceolata	18	1	17	75	0.226667	0.541176	76.1889	9.5	102.347
M_linearifolia	48	6	42	493	0.0851927	0.381489	10069.5	27	2921.25
M_lirana	6	0	6	280	0.0214286	0.274405	3915.84	3	1485.2
M_obtusa	10	0	10	32	0.3125	0.568892	55.0967	5	13.604
M_paniculata	27	0	27	139	0.194245	0.504345	1225.15	13.5	318.989
M_rugosa	10	2	8	49	0.163265	0.325979	27.4239	6	29.1083
M_tenuifolia	5	0	5	50	0.1	0.428	241.971	2.5	60.4929
				arequipensis
				auristipulata
				campanulata
				densiflora
				deserticola
				fasciculata
				humilis
				lactea
				lanceolata
				linearifolia
				lirana
				obtusa
				rugosa
				tenuifolia

## Sheet: Extract_Maleshe_bio16
SPECIE	b16	b17	P-WL-NB	P-NSB	WLS-RATIO	WLS-RATIO PROM	NBV	MIDPOINT	NPV
M_angustisecta	110	0	110					55
M_angustisecta	37	0	37					18.5
M_angustisecta	15	0	15					7.5
M_ardens	15	0	15					7.5
M_ardens	14	0	14					7
M_ardens	19	0	19					9.5
M_arequipensis	1	0	1					0.5
M_arequipensis	37	0	37					18.5
M_arequipensis	2	0	2					1
M_arequipensis	1	0	1					0.5
M_arequipensis	51	0	51					25.5
M_auristipulata	105	0	105					52.5
M_auristipulata	14	0	14					7
M_auristipulata	14	0	14					7
M_auristipulata	33	0	33					16.5
M_auristipulata	17	0	17					8.5
M_auristipulata	17	0	17					8.5
M_auristipulata	33	0	33					16.5
M_auristipulata	17	0	17					8.5
M_auristipulata	3	0	3					1.5
M_campanulata	64	21	43	76	0.565789	0.66886	58.5667	42.5	76.4417
M_campanulata	52	2	50	76	0.657895			27
M_campanulata	54	4	50	76	0.657895			29
M_campanulata	56	12	44	76	0.578947			34
M_campanulata	74	20	54	76	0.710526			47
M_campanulata	78	14	64	76	0.842105			46
M_corallina	61	0	61					30.5
M_corallina	61	0	61					30.5
M_corallina	51	0	51					25.5
M_densiflora	13	2	11					7.5
M_densiflora	18	1	17					9.5
M_densiflora	18	1	17					9.5
M_densiflora	18	5	13					11.5
M_densiflora	18	3	15					10.5
M_densiflora	18	3	15					10.5
M_densiflora	17	1	16					9
M_densiflora	18	2	16					10
M_densiflora	22	6	16					14
M_densiflora	18	2	16					10
M_densiflora	17	3	14					10
M_densiflora	16	1	15					8.5
M_densiflora	15	0	15					7.5
M_densiflora	15	0	15					7.5
M_densiflora	15	0	15					7.5
M_densiflora	15	0	15					7.5
M_densiflora	26	0	26					13
M_densiflora	26	0	26					13
M_densiflora	26	4	22					15
M_deserticola	4	0	4					2
M_deserticola	7	2	5					4.5
M_deserticola	6	0	6					3
M_deserticola	6	0	6					3
M_deserticola	7	0	7					3.5
M_deserticola	7	0	7					3.5
M_deserticola	11	0	11					5.5
M_deserticola	12	0	12					6
M_deserticola	12	0	12					6
M_deserticola	12	0	12					6
M_deserticola	19	0	19					9.5
M_deserticola	20	0	20					10
M_fasciculata	46	0	46					23
M_fasciculata	46	0	46					23
M_fasciculata	46	0	46					23
M_fasciculata	46	0	46					23
M_fasciculata	48	0	48					24
M_fasciculata	53	0	53					26.5
M_fasciculata	53	0	53					26.5
M_fasciculata	53	0	53					26.5
M_fasciculata	53	0	53					26.5
M_fasciculata	51	0	51					25.5
M_fasciculata	49	0	49					24.5
M_fasciculata	61	0	61					30.5
M_fasciculata	49	0	49					24.5
M_fasciculata	50	0	50					25
M_fasciculata	65	0	65					32.5
M_fasciculata	69	0	69					34.5
M_fasciculata	69	0	69					34.5
M_fasciculata	64	0	64					32
M_fasciculata	82	0	82					41
M_fasciculata	82	0	82					41
M_fasciculata	70	0	70					35
M_fasciculata	72	0	72					36
M_fasciculata	85	2	83					43.5
M_fasciculata	112	1	111					56.5
M_fasciculata	112	1	111					56.5
M_fasciculata	96	2	94					49
M_fasciculata	96	2	94					49
M_fasciculata	85	5	80					45
M_fasciculata	95	2	93					48.5
M_fasciculata	95	2	93					48.5
M_fasciculata	105	2	103					53.5
M_fasciculata	94	3	91					48.5
M_fasciculata	124	1	123					62.5
M_fasciculata	130	1	129					65.5
M_fasciculata	114	0	114					57
M_fasciculata	127	2	125					64.5
M_fasciculata	142	2	140					72
M_fasciculata	150	3	147					76.5
M_fasciculata	143	10	133					76.5
M_fasciculata	161	2	159					81.5
M_fasciculata	215	6	209					110.5
M_fasciculata	221	6	215					113.5
M_fasciculata	223	6	217					114.5
M_haemantha	118	0	118					59
M_humilis	0	0	0					0
M_humilis	0	0	0					0
M_humilis	7	0	7					3.5
M_humilis	8	0	8					4
M_humilis	8	0	8					4
M_humilis	8	0	8					4
M_humilis	14	0	14					7
M_humilis	14	0	14					7
M_humilis	11	0	11					5.5
M_humilis	11	0	11					5.5
M_humilis	11	0	11					5.5
M_humilis	11	0	11					5.5
M_humilis	13	0	13					6.5
M_humilis	13	0	13					6.5
M_humilis	10	0	10					5
M_humilis	11	0	11					5.5
M_humilis	12	0	12					6
M_humilis	12	0	12					6
M_humilis	12	0	12					6
M_humilis	11	0	11					5.5
M_humilis	10	0	10					5
M_humilis	11	1	10					6
M_humilis	10	0	10					5
M_humilis	10	0	10					5
M_humilis	9	0	9					4.5
M_humilis	13	0	13					6.5
M_humilis	11	0	11					5.5
M_humilis	11	0	11					5.5
M_humilis	15	0	15					7.5
M_humilis	14	0	14					7
M_humilis	11	0	11					5.5
M_humilis	12	0	12					6
M_humilis	10	0	10					5
M_humilis	11	0	11					5.5
M_humilis	13	3	10					8
M_humilis	12	0	12					6
M_humilis	13	0	13					6.5
M_humilis	14	1	13					7.5
M_humilis	13	0	13					6.5
M_humilis	20	0	20					10
M_humilis	20	0	20					10
M_humilis	27	0	27					13.5
M_humilis	27	0	27					13.5
M_humilis	31	0	31					15.5
M_humilis	30	0	30					15
M_humilis	27	0	27					13.5
M_humilis	29	0	29					14.5
M_humilis	30	0	30					15
M_humilis	56	2	54					29
M_humilis	14	0	14					7
M_humilis	14	0	14					7
M_humilis	61	2	59					31.5
M_humilis	15	0	15					7.5
M_humilis	14	0	14					7
M_humilis	14	0	14					7
M_humilis	14	0	14					7
M_humilis	31	0	31					15.5
M_humilis	31	0	31					15.5
M_humilis	27	0	27					13.5
M_humilis	27	0	27					13.5
M_humilis	27	0	27					13.5
M_humilis	34	0	34					17
M_humilis	34	0	34					17
M_humilis	34	0	34					17
M_humilis	27	0	27					13.5
M_humilis	27	0	27					13.5
M_humilis	33	0	33					16.5
M_humilis	30	0	30					15
M_humilis	31	0	31					15.5
M_humilis	15	0	15					7.5
M_humilis	15	0	15					7.5
M_humilis	31	0	31					15.5
M_humilis	15	0	15					7.5
M_humilis	15	0	15					7.5
M_humilis	31	0	31					15.5
M_humilis	30	0	30					15
M_humilis	30	0	30					15
M_humilis	24	0	24					12
M_humilis	30	0	30					15
M_humilis	15	0	15					7.5
M_humilis	31	0	31					15.5
M_humilis	15	0	15					7.5
M_humilis	30	0	30					15
M_humilis	26	0	26					13
M_humilis	15	0	15					7.5
M_humilis	15	0	15					7.5
M_humilis	15	0	15					7.5
M_humilis	30	0	30					15
M_humilis	15	0	15					7.5
M_humilis	15	0	15					7.5
M_humilis	29	0	29					14.5
M_humilis	26	0	26					13
M_humilis	25	0	25					12.5
M_humilis	28	0	28					14
M_humilis	25	0	25					12.5
M_humilis	25	0	25					12.5
M_humilis	29	0	29					14.5
M_humilis	16	0	16					8
M_humilis	16	0	16					8
M_humilis	16	0	16					8
M_humilis	20	0	20					10
M_humilis	22	0	22					11
M_humilis	24	0	24					12
M_humilis	25	0	25					12.5
M_humilis	25	0	25					12.5
M_humilis	25	0	25					12.5
M_humilis	26	0	26					13
M_humilis	24	0	24					12
M_humilis	19	4	15					11.5
M_humilis	25	0	25					12.5
M_humilis	25	0	25					12.5
M_humilis	25	0	25					12.5
M_humilis	25	0	25					12.5
M_humilis	20	0	20					10
M_humilis	23	0	23					11.5
M_humilis	25	0	25					12.5
M_humilis	25	0	25					12.5
M_humilis	25	0	25					12.5
M_humilis	25	0	25					12.5
M_humilis	25	0	25					12.5
M_humilis	25	0	25					12.5
M_humilis	24	0	24					12
M_humilis	24	0	24					12
M_humilis	24	0	24					12
M_humilis	24	0	24					12
M_humilis	26	0	26					13
M_humilis	24	0	24					12
M_humilis	23	0	23					11.5
M_humilis	23	0	23					11.5
M_humilis	23	0	23					11.5
M_humilis	22	0	22					11
M_humilis	25	0	25					12.5
M_humilis	24	0	24					12
M_humilis	24	0	24					12
M_humilis	25	0	25					12.5
M_humilis	23	3	20					13
M_humilis	28	0	28					14
M_humilis	21	0	21					10.5
M_humilis	28	0	28					14
M_humilis	28	0	28					14
M_humilis	23	0	23					11.5
M_humilis	28	0	28					14
M_humilis	23	0	23					11.5
M_humilis	28	0	28					14
M_humilis	29	0	29					14.5
M_humilis	29	0	29					14.5
M_humilis	29	0	29					14.5
M_humilis	27	0	27					13.5
M_humilis	27	0	27					13.5
M_humilis	30	0	30					15
M_humilis	30	0	30					15
M_humilis	30	0	30					15
M_humilis	29	0	29					14.5
M_humilis	33	0	33					16.5
M_humilis	33	0	33					16.5
M_humilis	33	0	33					16.5
M_humilis	33	0	33					16.5
M_humilis	33	0	33					16.5
M_humilis	33	0	33					16.5
M_humilis	33	0	33					16.5
M_humilis	33	0	33					16.5
M_humilis	34	0	34					17
M_humilis	34	0	34					17
M_humilis	33	0	33					16.5
M_humilis	35	0	35					17.5
M_humilis	33	0	33					16.5
M_humilis	33	0	33					16.5
M_humilis	33	0	33					16.5
M_humilis	36	0	36					18
M_humilis	36	0	36					18
M_humilis	34	0	34					17
M_humilis	36	0	36					18
M_humilis	33	0	33					16.5
M_humilis	33	0	33					16.5
M_humilis	33	0	33					16.5
M_humilis	33	0	33					16.5
M_humilis	33	0	33					16.5
M_humilis	39	0	39					19.5
M_humilis	39	0	39					19.5
M_humilis	33	0	33					16.5
M_humilis	33	0	33					16.5
M_humilis	35	6	29					20.5
M_humilis	40	9	31					24.5
M_humilis	40	9	31					24.5
M_humilis	34	0	34					17
M_humilis	33	0	33					16.5
M_humilis	35	0	35					17.5
M_humilis	35	0	35					17.5
M_humilis	31	5	26					18
M_humilis	29	0	29					14.5
M_humilis	35	0	35					17.5
M_humilis	42	0	42					21
M_humilis	39	8	31					23.5
M_humilis	29	4	25					16.5
M_humilis	39	8	31					23.5
M_humilis	29	4	25					16.5
M_humilis	41	9	32					25
M_humilis	36	0	36					18
M_humilis	39	6	33					22.5
M_humilis	35	0	35					17.5
M_humilis	42	0	42					21
M_humilis	42	0	42					21
M_humilis	45	0	45					22.5
M_humilis	43	0	43					21.5
M_humilis	43	0	43					21.5
M_humilis	44	0	44					22
M_humilis	43	0	43					21.5
M_humilis	45	0	45					22.5
M_humilis	45	0	45					22.5
M_humilis	41	0	41					20.5
M_humilis	41	0	41					20.5
M_humilis	43	0	43					21.5
M_humilis	42	0	42					21
M_humilis	44	0	44					22
M_humilis	43	0	43					21.5
M_humilis	43	0	43					21.5
M_humilis	44	0	44					22
M_humilis	46	0	46					23
M_humilis	44	0	44					22
M_humilis	44	0	44					22
M_humilis	47	0	47					23.5
M_humilis	48	0	48					24
M_humilis	48	0	48					24
M_humilis	48	0	48					24
M_humilis	51	0	51					25.5
M_humilis	48	0	48					24
M_humilis	48	0	48					24
M_humilis	48	0	48					24
M_humilis	48	0	48					24
M_humilis	51	0	51					25.5
M_humilis	53	10	43					31.5
M_humilis	53	0	53					26.5
M_humilis	53	0	53					26.5
M_humilis	51	0	51					25.5
M_humilis	51	0	51					25.5
M_humilis	61	11	50					36
M_humilis	53	0	53					26.5
M_humilis	48	0	48					24
M_humilis	48	0	48					24
M_humilis	50	0	50					25
M_humilis	54	0	54					27
M_humilis	55	0	55					27.5
M_humilis	52	0	52					26
M_humilis	52	0	52					26
M_humilis	51	0	51					25.5
M_humilis	55	0	55					27.5
M_humilis	51	0	51					25.5
M_humilis	39	1	38					20
M_humilis	39	1	38					20
M_humilis	39	1	38					20
M_humilis	32	0	32					16
M_humilis	54	0	54					27
M_humilis	32	0	32					16
M_humilis	54	1	53					27.5
M_humilis	40	2	38					21
M_humilis	59	0	59					29.5
M_humilis	60	0	60					30
M_humilis	51	0	51					25.5
M_humilis	64	0	64					32
M_humilis	64	0	64					32
M_humilis	64	0	64					32
M_humilis	64	0	64					32
M_humilis	63	0	63					31.5
M_humilis	51	0	51					25.5
M_humilis	64	0	64					32
M_humilis	51	0	51					25.5
M_humilis	62	0	62					31
M_humilis	60	0	60					30
M_humilis	66	0	66					33
M_humilis	60	0	60					30
M_humilis	63	0	63					31.5
M_humilis	53	0	53					26.5
M_humilis	53	0	53					26.5
M_humilis	56	0	56					28
M_humilis	60	0	60					30
M_humilis	48	3	45					25.5
M_humilis	52	0	52					26
M_humilis	52	0	52					26
M_humilis	56	0	56					28
M_humilis	55	0	55					27.5
M_humilis	52	0	52					26
M_humilis	56	0	56					28
M_humilis	55	0	55					27.5
M_humilis	51	4	47					27.5
M_humilis	60	0	60					30
M_humilis	60	0	60					30
M_humilis	60	0	60					30
M_humilis	65	0	65					32.5
M_humilis	59	0	59					29.5
M_humilis	65	0	65					32.5
M_humilis	67	0	67					33.5
M_humilis	60	0	60					30
M_humilis	69	0	69					34.5
M_humilis	67	0	67					33.5
M_humilis	69	0	69					34.5
M_humilis	65	0	65					32.5
M_humilis	69	0	69					34.5
M_humilis	69	0	69					34.5
M_humilis	63	0	63					31.5
M_humilis	70	0	70					35
M_humilis	70	0	70					35
M_humilis	67	0	67					33.5
M_humilis	59	1	58					30
M_humilis	59	1	58					30
M_humilis	73	0	73					36.5
M_humilis	70	0	70					35
M_humilis	76	0	76					38
M_humilis	70	0	70					35
M_humilis	70	0	70					35
M_humilis	69	9	60					39
M_humilis	76	0	76					38
M_humilis	78	0	78					39
M_humilis	81	0	81					40.5
M_humilis	86	0	86					43
M_humilis	85	0	85					42.5
M_humilis	85	0	85					42.5
M_humilis	91	1	90					46
M_humilis	65	7	58					36
M_humilis	97	0	97					48.5
M_humilis	97	1	96					49
M_humilis	95	1	94					48
M_humilis	95	1	94					48
M_humilis	108	0	108					54
M_humilis	100	1	99					50.5
M_humilis	103	0	103					51.5
M_humilis	79	2	77					40.5
M_humilis	77	3	74					40
M_humilis	91	0	91					45.5
M_humilis	71	17	54					44
M_humilis	113	0	113					56.5
M_humilis	112	1	111					56.5
M_humilis	112	1	111					56.5
M_humilis	79	2	77					40.5
M_humilis	116	1	115					58.5
M_humilis	113	0	113					56.5
M_humilis	109	1	108					55
M_humilis	109	1	108					55
M_humilis	117	1	116					59
M_humilis	117	1	116					59
M_humilis	88	2	86					45
M_humilis	122	1	121					61.5
M_humilis	126	0	126					63
M_humilis	86	18	68					52
M_humilis	123	1	122					62
M_humilis	106	0	106					53
M_humilis	95	2	93					48.5
M_humilis	95	2	93					48.5
M_humilis	95	2	93					48.5
M_humilis	105	2	103					53.5
M_humilis	130	1	129					65.5
M_humilis	105	3	102					54
M_humilis	130	1	129					65.5
M_humilis	127	2	125					64.5
M_humilis	144	2	142					73
M_humilis	141	2	139					71.5
M_humilis	138	2	136					70
M_humilis	146	2	144					74
M_humilis	146	2	144					74
M_humilis	148	4	144					76
M_humilis	128	8	120					68
M_humilis	146	5	141					75.5
M_humilis	161	5	156					83
M_humilis	174	7	167					90.5
M_humilis	174	7	167					90.5
M_humilis	177	4	173					90.5
M_humilis	161	2	159					81.5
M_humilis	281	6	275					143.5
M_humilis	215	6	209					110.5
M_humilis	223	6	217					114.5
M_lactea	9	2	7	49	0.142857	0.291701	35.7506	5.5	39.1939
M_lactea	9	2	7	49	0.142857			5.5
M_lactea	10	1	9	49	0.183673			5.5
M_lactea	12	3	9	49	0.183673			7.5
M_lactea	10	2	8	49	0.163265			6
M_lactea	12	3	9	49	0.183673			7.5
M_lactea	10	2	8	49	0.163265			6
M_lactea	11	2	9	49	0.183673			6.5
M_lactea	14	3	11	49	0.22449			8.5
M_lactea	11	1	10	49	0.204082			6
M_lactea	11	1	10	49	0.204082			6
M_lactea	11	1	10	49	0.204082			6
M_lactea	11	2	9	49	0.183673			6.5
M_lactea	11	1	10	49	0.204082			6
M_lactea	11	1	10	49	0.204082			6
M_lactea	11	2	9	49	0.183673			6.5
M_lactea	10	2	8	49	0.163265			6
M_lactea	12	1	11	49	0.22449			6.5
M_lactea	13	1	12	49	0.244898			7
M_lactea	19	4	15	49	0.306122			11.5
M_lactea	16	3	13	49	0.265306			9.5
M_lactea	14	3	11	49	0.22449			8.5
M_lactea	14	3	11	49	0.22449			8.5
M_lactea	13	1	12	49	0.244898			7
M_lactea	12	3	9	49	0.183673			7.5
M_lactea	13	1	12	49	0.244898			7
M_lactea	13	1	12	49	0.244898			7
M_lactea	13	2	11	49	0.22449			7.5
M_lactea	13	2	11	49	0.22449			7.5
M_lactea	12	2	10	49	0.204082			7
M_lactea	13	2	11	49	0.22449			7.5
M_lactea	13	2	11	49	0.22449			7.5
M_lactea	13	2	11	49	0.22449			7.5
M_lactea	13	2	11	49	0.22449			7.5
M_lactea	13	1	12	49	0.244898			7
M_lactea	13	2	11	49	0.22449			7.5
M_lactea	13	1	12	49	0.244898			7
M_lactea	13	1	12	49	0.244898			7
M_lactea	13	2	11	49	0.22449			7.5
M_lactea	13	3	10	49	0.204082			8
M_lactea	13	3	10	49	0.204082			8
M_lactea	16	3	13	49	0.265306			9.5
M_lactea	28	10	18	49	0.367347			19
M_lactea	16	3	13	49	0.265306			9.5
M_lactea	24	7	17	49	0.346939			15.5
M_lactea	17	2	15	49	0.306122			9.5
M_lactea	17	2	15	49	0.306122			9.5
M_lactea	23	7	16	49	0.326531			15
M_lactea	23	7	16	49	0.326531			15
M_lactea	17	3	14	49	0.285714			10
M_lactea	18	2	16	49	0.326531			10
M_lactea	17	3	14	49	0.285714			10
M_lactea	17	3	14	49	0.285714			10
M_lactea	17	3	14	49	0.285714			10
M_lactea	15	0	15	49	0.306122			7.5
M_lactea	18	4	14	49	0.285714			11
M_lactea	18	4	14	49	0.285714			11
M_lactea	18	4	14	49	0.285714			11
M_lactea	18	4	14	49	0.285714			11
M_lactea	26	0	26	49	0.530612			13
M_lactea	26	0	26	49	0.530612			13
M_lactea	19	3	16	49	0.326531			11
M_lactea	25	7	18	49	0.367347			16
M_lactea	23	7	16	49	0.326531			15
M_lactea	32	13	19	49	0.387755			22.5
M_lactea	33	13	20	49	0.408163			23
M_lactea	23	3	20	49	0.408163			13
M_lactea	23	3	20	49	0.408163			13
M_lactea	34	6	28	49	0.571429			20
M_lactea	37	9	28	49	0.571429			23
M_lactea	37	9	28	49	0.571429			23
M_lactea	48	18	30	49	0.612245			33
M_lactea	38	12	26	49	0.530612			25
M_lactea	49	16	33	49	0.673469			32.5
M_lactea	40	13	27	49	0.55102			26.5
M_lanceolata	18	1	17					9.5
M_lanceolata	23	3	20					13
M_lanceolata	35	10	25					22.5
M_lanceolata	42	6	36					24
M_lanceolata	43	7	36					25
M_lanceolata	44	9	35					26.5
M_lanceolata	44	9	35					26.5
M_lanceolata	41	6	35					23.5
M_lanceolata	43	9	34					26
M_lanceolata	48	6	42					27
M_lanceolata	48	12	36					30
M_lanceolata	53	14	39					33.5
M_lanceolata	53	14	39					33.5
M_lanceolata	52	13	39					32.5
M_lanceolata	58	15	43					36.5
M_lanceolata	52	13	39					32.5
M_lanceolata	51	11	40					31
M_lanceolata	44	8	36					26
M_lanceolata	59	15	44					37
M_lanceolata	46	9	37					27.5
M_lanceolata	74	24	50					49
M_lanceolata	61	16	45					38.5
M_lanceolata	74	24	50					49
M_lanceolata	76	22	54					49
M_lanceolata	56	12	44					34
M_lanceolata	63	18	45					40.5
M_lanceolata	63	18	45					40.5
M_lanceolata	74	20	54					47
M_lanceolata	74	20	54					47
M_lanceolata	76	23	53					49.5
M_lanceolata	66	18	48					42
M_lanceolata	62	19	43					40.5
M_lanceolata	62	17	45					39.5
M_lanceolata	62	19	43					40.5
M_linearifolia	48	6	42					27
M_linearifolia	112	1	111					56.5
M_linearifolia	96	0	96					48
M_linearifolia	92	8	84					50
M_linearifolia	92	8	84					50
M_linearifolia	144	2	142					73
M_linearifolia	151	4	147					77.5
M_linearifolia	148	3	145					75.5
M_linearifolia	123	10	113					66.5
M_linearifolia	130	11	119					70.5
M_linearifolia	122	9	113					65.5
M_linearifolia	132	8	124					70
M_linearifolia	137	8	129					72.5
M_linearifolia	174	7	167					90.5
M_linearifolia	180	7	173					93.5
M_linearifolia	162	10	152					86
M_linearifolia	256	5	251					130.5
M_linearifolia	379	8	371					193.5
M_linearifolia	278	16	262					147
M_linearifolia	281	20	261					150.5
M_linearifolia	215	6	209					110.5
M_linearifolia	223	6	217					114.5
M_linearifolia	223	6	217					114.5
M_linearifolia	322	15	307					168.5
M_linearifolia	223	6	217					114.5
M_linearifolia	375	22	353					198.5
M_linearifolia	493	21	472					257
M_lirana	6	0	6					3
M_lirana	12	0	12					6
M_lirana	47	17	30					32
M_lirana	30	12	18					21
M_lirana	31	3	28					17
M_lirana	31	3	28					17
M_lirana	32	7	25					19.5
M_lirana	35	10	25					22.5
M_lirana	35	11	24					23
M_lirana	38	12	26					25
M_lirana	50	18	32					34
M_lirana	56	26	30					41
M_lirana	48	6	42					27
M_lirana	51	0	51					25.5
M_lirana	39	1	38					20
M_lirana	32	0	32					16
M_lirana	43	8	35					25.5
M_lirana	43	8	35					25.5
M_lirana	51	4	47					27.5
M_lirana	72	11	61					41.5
M_lirana	83	12	71					47.5
M_lirana	69	9	60					39
M_lirana	69	9	60					39
M_lirana	74	11	63					42.5
M_lirana	74	13	61					43.5
M_lirana	76	13	63					44.5
M_lirana	65	7	58					36
M_lirana	76	5	71					40.5
M_lirana	80	21	59					50.5
M_lirana	99	20	79					59.5
M_lirana	77	26	51					51.5
M_lirana	84	8	76					46
M_lirana	100	3	97					51.5
M_lirana	100	3	97					51.5
M_lirana	95	2	93					48.5
M_lirana	98	3	95					50.5
M_lirana	90	8	82					49
M_lirana	116	3	113					59.5
M_lirana	116	28	88					72
M_lirana	116	28	88					72
M_lirana	36	21	15					28.5
M_lirana	36	21	15					28.5
M_lirana	131	2	129					66.5
M_lirana	88	16	72					52
M_lirana	106	17	89					61.5
M_lirana	130	11	119					70.5
M_lirana	59	39	20					49
M_lirana	139	8	131					73.5
M_lirana	152	29	123					90.5
M_lirana	97	21	76					59
M_lirana	273	16	257					144.5
M_lirana	280	17	263					148.5
M_lirana	279	15	264					147
M_lirana	220	51	169					135.5
M_lirana	103	47	56					75
M_lirana	259	51	208					155
M_lirana	95	44	51					69.5
M_lirana	71	53	18					62
M_lirana	224	54	170					139
M_lirana	266	51	215					158.5
M_obtusa	10	0	10					5
M_obtusa	10	0	10					5
M_obtusa	11	1	10					6
M_obtusa	10	0	10					5
M_obtusa	10	0	10					5
M_obtusa	10	0	10					5
M_obtusa	8	0	8					4
M_obtusa	8	0	8					4
M_obtusa	8	0	8					4
M_obtusa	11	0	11					5.5
M_obtusa	11	0	11					5.5
M_obtusa	11	0	11					5.5
M_obtusa	12	0	12					6
M_obtusa	11	0	11					5.5
M_obtusa	16	1	15					8.5
M_obtusa	14	2	12					8
M_obtusa	11	0	11					5.5
M_obtusa	11	0	11					5.5
M_obtusa	16	1	15					8.5
M_obtusa	17	2	15					9.5
M_obtusa	31	0	31					15.5
M_obtusa	31	0	31					15.5
M_obtusa	28	0	28					14
M_obtusa	32	0	32					16
M_obtusa	30	0	30					15
M_obtusa	25	0	25					12.5
M_obtusa	25	0	25					12.5
M_obtusa	25	0	25					12.5
M_obtusa	25	0	25					12.5
M_obtusa	25	0	25					12.5
M_obtusa	25	0	25					12.5
M_obtusa	23	0	23					11.5
M_obtusa	22	0	22					11
M_obtusa	22	0	22					11
M_obtusa	22	0	22					11
M_obtusa	22	0	22					11
M_obtusa	24	0	24					12
M_obtusa	23	3	20					13
M_obtusa	20	3	17					11.5
M_obtusa	23	0	23					11.5
M_obtusa	23	0	23					11.5
M_obtusa	18	1	17					9.5
M_obtusa	22	0	22					11
M_obtusa	23	0	23					11.5
M_paniculata	27	0	27					13.5
M_paniculata	27	0	27					13.5
M_paniculata	28	0	28					14
M_paniculata	35	0	35					17.5
M_paniculata	35	0	35					17.5
M_paniculata	31	0	31					15.5
M_paniculata	30	0	30					15
M_paniculata	37	8	29					22.5
M_paniculata	31	0	31					15.5
M_paniculata	31	0	31					15.5
M_paniculata	31	0	31					15.5
M_paniculata	31	5	26					18
M_paniculata	29	0	29					14.5
M_paniculata	39	6	33					22.5
M_paniculata	37	0	37					18.5
M_paniculata	32	0	32					16
M_paniculata	32	0	32					16
M_paniculata	28	0	28					14
M_paniculata	28	0	28					14
M_paniculata	34	0	34					17
M_paniculata	34	0	34					17
M_paniculata	37	1	36					19
M_paniculata	39	0	39					19.5
M_paniculata	39	6	33					22.5
M_paniculata	50	0	50					25
M_paniculata	50	1	49					25.5
M_paniculata	55	0	55					27.5
M_paniculata	50	1	49					25.5
M_paniculata	52	0	52					26
M_paniculata	52	0	52					26
M_paniculata	59	0	59					29.5
M_paniculata	60	0	60					30
M_paniculata	54	1	53					27.5
M_paniculata	59	15	44					37
M_paniculata	64	0	64					32
M_paniculata	71	0	71					35.5
M_paniculata	66	6	60					36
M_paniculata	76	23	53					49.5
M_paniculata	72	0	72					36
M_paniculata	60	4	56					32
M_paniculata	60	4	56					32
M_paniculata	78	0	78					39
M_paniculata	78	0	78					39
M_paniculata	95	1	94					48
M_paniculata	78	20	58					49
M_paniculata	80	8	72					44
M_paniculata	88	0	88					44
M_paniculata	72	4	68					38
M_paniculata	79	2	77					40.5
M_paniculata	79	2	77					40.5
M_paniculata	88	0	88					44
M_paniculata	91	1	90					46
M_paniculata	81	2	79					41.5
M_paniculata	117	1	116					59
M_paniculata	116	1	115					58.5
M_paniculata	108	0	108					54
M_paniculata	118	1	117					59.5
M_paniculata	122	1	121					61.5
M_paniculata	95	2	93					48.5
M_paniculata	95	2	93					48.5
M_paniculata	95	2	93					48.5
M_paniculata	95	2	93					48.5
M_paniculata	120	0	120					60
M_paniculata	100	0	100					50
M_paniculata	99	5	94					52
M_paniculata	130	1	129					65.5
M_paniculata	121	1	120					61
M_paniculata	114	0	114					57
M_paniculata	123	3	120					63
M_paniculata	132	3	129					67.5
M_paniculata	132	3	129					67.5
M_paniculata	136	2	134					69
M_paniculata	106	0	106					53
M_paniculata	118	1	117					59.5
M_paniculata	125	1	124					63
M_paniculata	125	1	124					63
M_paniculata	139	8	131					73.5
M_rugosa	10	2	8					6
M_rugosa	10	0	10					5
M_rugosa	10	0	10					5
M_rugosa	10	0	10					5
M_rugosa	10	0	10					5
M_rugosa	11	1	10					6
M_rugosa	10	0	10					5
M_rugosa	10	0	10					5
M_rugosa	12	0	12					6
M_rugosa	11	0	11					5.5
M_rugosa	12	0	12					6
M_rugosa	10	0	10					5
M_rugosa	11	0	11					5.5
M_rugosa	10	0	10					5
M_rugosa	10	0	10					5
M_rugosa	16	1	15					8.5
M_rugosa	16	1	15					8.5
M_rugosa	12	0	12					6
M_rugosa	11	0	11					5.5
M_rugosa	12	0	12					6
M_rugosa	12	0	12					6
M_rugosa	12	0	12					6
M_rugosa	11	0	11					5.5
M_rugosa	12	0	12					6
M_rugosa	17	2	15					9.5
M_rugosa	17	2	15					9.5
M_rugosa	15	0	15					7.5
M_rugosa	15	0	15					7.5
M_rugosa	15	0	15					7.5
M_rugosa	15	0	15					7.5
M_rugosa	15	0	15					7.5
M_rugosa	15	0	15					7.5
M_rugosa	15	0	15					7.5
M_rugosa	14	0	14					7
M_rugosa	14	0	14					7
M_rugosa	15	0	15					7.5
M_rugosa	14	0	14					7
M_rugosa	15	0	15					7.5
M_rugosa	14	0	14					7
M_rugosa	17	0	17					8.5
M_rugosa	17	0	17					8.5
M_rugosa	17	0	17					8.5
M_rugosa	15	0	15					7.5
M_rugosa	15	0	15					7.5
M_rugosa	15	0	15					7.5
M_rugosa	15	0	15					7.5
M_rugosa	15	0	15					7.5
M_rugosa	17	0	17					8.5
M_rugosa	17	0	17					8.5
M_rugosa	17	0	17					8.5
M_rugosa	19	2	17					10.5
M_rugosa	19	4	15					11.5
M_rugosa	22	3	19					12.5
M_rugosa	20	3	17					11.5
M_rugosa	19	2	17					10.5
M_rugosa	25	7	18					16
M_rugosa	25	7	18					16
M_rugosa	19	1	18					10
M_rugosa	18	0	18					9
M_rugosa	20	3	17					11.5
M_rugosa	20	0	20					10
M_rugosa	20	0	20					10
M_rugosa	20	0	20					10
M_rugosa	22	0	22					11
M_rugosa	22	0	22					11
M_rugosa	27	0	27					13.5
M_rugosa	23	0	23					11.5
M_rugosa	44	17	27					30.5
M_rugosa	23	0	23					11.5
M_rugosa	23	3	20					13
M_rugosa	49	16	33					32.5
M_rugosa	35	10	25					22.5
M_rugosa	39	8	31					23.5
M_rugosa	39	8	31					23.5
M_scarlatiflora	223	0	223					111.5
M_scarlatiflora	240	0	240					120
M_scarlatiflora	198	0	198					99
M_splendens	173	0	173					86.5
M_tenuifolia	5	0	5					2.5
M_tenuifolia	170	0	170					85
M_tenuifolia	12	0	12					6
M_tenuifolia	29	0	29					14.5
M_tenuifolia	18	0	18					9
M_tenuifolia	44	0	44					22
M_tenuifolia	10	0	10					5
M_tenuifolia	0	0	0					0
M_tenuifolia	13	0	13					6.5
M_tenuifolia	50	0	50					25
M_tenuifolia	26	0	26					13
M_tenuifolia	26	0	26					13
M_tenuifolia	24	0	24					12
M_tenuifolia	45	0	45					22.5
M_tenuifolia	16	0	16					8
M_tenuifolia	3	0	3					1.5
M_tocopillana	0	0	0					0
M_tocopillana	3	0	3					1.5
M_tocopillana	3	0	3					1.5
M_tubulosa	150	0	150					75
M_tubulosa	47	0	47					23.5
M_tubulosa	152	0	152					76
M_turbinea	136	0	136					68
M_turbinea	96	0	96					48
M_weberbaurei	358	25	333					191.5
M_weberbaurei	284	27	257					155.5
M_weberbaurei	301	32	269					166.5

## Sheet: are
SPECIE	b16	b17	P-WL-NB		P-NSB	WLS-RATIO	WLS-RATIO PROM	NBV	MIDPOINT	NPV
M_arequipensis	1	0	1	0.5	51	0.0196078	0.360784	570.8	0.5	142.7
M_arequipensis	37	0	37	18.5	51	0.72549			18.5
M_arequipensis	2	0	2	1	51	0.0392157			1
M_arequipensis	1	0	1	0.5	51	0.0196078			0.5
M_arequipensis	51	0	51	25.5	51	1			25.5

## Sheet: auris
SPECIE	b16	b17	P-WL-NB		P-NSB	WLS-RATIO	WLS-RATIO PROM	NBV	MIDPOINT	NPV
M_auristipulata	105	0	105						52.5			OUT LIER
M_auristipulata	14	0	14	7	33	0.424242	0.560606	101.143	7	25.2857
M_auristipulata	14	0	14	7	33	0.424242			7
M_auristipulata	33	0	33	16.5	33	1			16.5
M_auristipulata	17	0	17	8.5	33	0.515152			8.5
M_auristipulata	17	0	17	8.5	33	0.515152			8.5
M_auristipulata	33	0	33	16.5	33	1			16.5
M_auristipulata	17	0	17	8.5	33	0.515152			8.5
M_auristipulata	3	0	3	1.5	33	0.0909091			1.5

## Sheet: campa
SPECIE	b16	b17	P-WL-NB		P-NSB	WLS-RATIO	WLS-RATIO PROM	NBV	MIDPOINT	NPV
M_campanulata	64	21	43	21.5	76	0.565789	0.66886	58.5667	42.5	76.4417
M_campanulata	52	2	50	25	76	0.657895			27
M_campanulata	54	4	50	25	76	0.657895			29
M_campanulata	56	12	44	22	76	0.578947			34
M_campanulata	74	20	54	27	76	0.710526			47
M_campanulata	78	14	64	32	76	0.842105			46

## Sheet: densi
SPECIE	b16	b17	P-WL-NB		P-NSB	WLS-RATIO	WLS-RATIO PROM	NBV	MIDPOINT	NPV
M_densiflora	13	2	11	5.5	26	0.423077	0.637652	15.3684	7.5	5.36842
M_densiflora	18	1	17	8.5	26	0.653846			9.5
M_densiflora	18	1	17	8.5	26	0.653846			9.5
M_densiflora	18	5	13	6.5	26	0.5			11.5
M_densiflora	18	3	15	7.5	26	0.576923			10.5
M_densiflora	18	3	15	7.5	26	0.576923			10.5
M_densiflora	17	1	16	8	26	0.615385			9
M_densiflora	18	2	16	8	26	0.615385			10
M_densiflora	22	6	16	8	26	0.615385			14
M_densiflora	18	2	16	8	26	0.615385			10
M_densiflora	17	3	14	7	26	0.538462			10
M_densiflora	16	1	15	7.5	26	0.576923			8.5
M_densiflora	15	0	15	7.5	26	0.576923			7.5
M_densiflora	15	0	15	7.5	26	0.576923			7.5
M_densiflora	15	0	15	7.5	26	0.576923			7.5
M_densiflora	15	0	15	7.5	26	0.576923			7.5
M_densiflora	26	0	26	13	26	1			13
M_densiflora	26	0	26	13	26	1			13
M_densiflora	26	4	22	11	26	0.846154			15

## Sheet: deser
SPECIE	b16	b17	P-WL-NB		P-NSB	WLS-RATIO	WLS-RATIO PROM	NBV	MIDPOINT	NPV
M_deserticola	4	0	4	2	20	0.2	0.504167	27.7197	2	6.33902
M_deserticola	7	2	5	2.5	20	0.25			4.5
M_deserticola	6	0	6	3	20	0.3			3
M_deserticola	6	0	6	3	20	0.3			3
M_deserticola	7	0	7	3.5	20	0.35			3.5
M_deserticola	7	0	7	3.5	20	0.35			3.5
M_deserticola	11	0	11	5.5	20	0.55			5.5
M_deserticola	12	0	12	6	20	0.6			6
M_deserticola	12	0	12	6	20	0.6			6
M_deserticola	12	0	12	6	20	0.6			6
M_deserticola	19	0	19	9.5	20	0.95			9.5
M_deserticola	20	0	20	10	20	1			10

## Sheet: fasc
	SPECIE	b16	b17	P-WL-NB		P-NSB	WLS-RATIO	WLS-RATIO PROM	NBV	MIDPOINT	NPV
1	M_fasciculata	46	0	46	23	223	0.206278	0.410992	2122.9	23	610.385
2	M_fasciculata	46	0	46	23	223	0.206278			23
3	M_fasciculata	46	0	46	23	223	0.206278			23
4	M_fasciculata	46	0	46	23	223	0.206278			23
5	M_fasciculata	48	0	48	24	223	0.215247			24
6	M_fasciculata	53	0	53	26.5	223	0.237668			26.5
7	M_fasciculata	53	0	53	26.5	223	0.237668			26.5
8	M_fasciculata	53	0	53	26.5	223	0.237668			26.5
9	M_fasciculata	53	0	53	26.5	223	0.237668			26.5
10	M_fasciculata	51	0	51	25.5	223	0.2287			25.5
11	M_fasciculata	49	0	49	24.5	223	0.219731			24.5
12	M_fasciculata	61	0	61	30.5	223	0.273543			30.5
13	M_fasciculata	49	0	49	24.5	223	0.219731			24.5
14	M_fasciculata	50	0	50	25	223	0.224215			25
15	M_fasciculata	65	0	65	32.5	223	0.29148			32.5
16	M_fasciculata	69	0	69	34.5	223	0.309417			34.5
17	M_fasciculata	69	0	69	34.5	223	0.309417			34.5
18	M_fasciculata	64	0	64	32	223	0.286996			32
19	M_fasciculata	82	0	82	41	223	0.367713			41
20	M_fasciculata	82	0	82	41	223	0.367713			41
21	M_fasciculata	70	0	70	35	223	0.313901			35
22	M_fasciculata	72	0	72	36	223	0.32287			36
23	M_fasciculata	85	2	83	41.5	223	0.372197			43.5
24	M_fasciculata	112	1	111	55.5	223	0.497758			56.5
25	M_fasciculata	112	1	111	55.5	223	0.497758			56.5
26	M_fasciculata	96	2	94	47	223	0.421525			49
27	M_fasciculata	96	2	94	47	223	0.421525			49
28	M_fasciculata	85	5	80	40	223	0.358744			45
29	M_fasciculata	95	2	93	46.5	223	0.41704			48.5
30	M_fasciculata	95	2	93	46.5	223	0.41704			48.5
31	M_fasciculata	105	2	103	51.5	223	0.461883			53.5
32	M_fasciculata	94	3	91	45.5	223	0.408072			48.5
33	M_fasciculata	124	1	123	61.5	223	0.55157			62.5
34	M_fasciculata	130	1	129	64.5	223	0.578475			65.5
35	M_fasciculata	114	0	114	57	223	0.511211			57
36	M_fasciculata	127	2	125	62.5	223	0.560538			64.5
37	M_fasciculata	142	2	140	70	223	0.627803			72
38	M_fasciculata	150	3	147	73.5	223	0.659193			76.5
39	M_fasciculata	143	10	133	66.5	223	0.596413			76.5
40	M_fasciculata	161	2	159	79.5	223	0.713004			81.5
41	M_fasciculata	215	6	209	104.5	223	0.93722			110.5
42	M_fasciculata	221	6	215	107.5	223	0.964126			113.5
43	M_fasciculata	223	6	217	108.5	223	0.973094			114.5

## Sheet: humilis
	SPECIE	b16	b17	P-WL-NB		P-NSB	WLS-RATIO	WLS-RATIO PROM	NBV	MIDPOINT	NPV
1	M_humilis	0	0	0	0	223	0	0.210799	1241.22	0	338.159
2	M_humilis	0	0	0	0	223	0			0
3	M_humilis	7	0	7	3.5	223	0.0313901			3.5
4	M_humilis	8	0	8	4	223	0.0358744			4
5	M_humilis	8	0	8	4	223	0.0358744			4
6	M_humilis	8	0	8	4	223	0.0358744			4
7	M_humilis	14	0	14	7	223	0.0627803			7
8	M_humilis	14	0	14	7	223	0.0627803			7
9	M_humilis	11	0	11	5.5	223	0.0493274			5.5
10	M_humilis	11	0	11	5.5	223	0.0493274			5.5
11	M_humilis	11	0	11	5.5	223	0.0493274			5.5
12	M_humilis	11	0	11	5.5	223	0.0493274			5.5
13	M_humilis	13	0	13	6.5	223	0.058296			6.5
14	M_humilis	13	0	13	6.5	223	0.058296			6.5
15	M_humilis	10	0	10	5	223	0.044843			5
16	M_humilis	11	0	11	5.5	223	0.0493274			5.5
17	M_humilis	12	0	12	6	223	0.0538117			6
18	M_humilis	12	0	12	6	223	0.0538117			6
19	M_humilis	12	0	12	6	223	0.0538117			6
20	M_humilis	11	0	11	5.5	223	0.0493274			5.5
21	M_humilis	10	0	10	5	223	0.044843			5
22	M_humilis	11	1	10	5	223	0.044843			6
23	M_humilis	10	0	10	5	223	0.044843			5
24	M_humilis	10	0	10	5	223	0.044843			5
25	M_humilis	9	0	9	4.5	223	0.0403587			4.5
26	M_humilis	13	0	13	6.5	223	0.058296			6.5
27	M_humilis	11	0	11	5.5	223	0.0493274			5.5
28	M_humilis	11	0	11	5.5	223	0.0493274			5.5
29	M_humilis	15	0	15	7.5	223	0.0672646			7.5
30	M_humilis	14	0	14	7	223	0.0627803			7
31	M_humilis	11	0	11	5.5	223	0.0493274			5.5
32	M_humilis	12	0	12	6	223	0.0538117			6
33	M_humilis	10	0	10	5	223	0.044843			5
34	M_humilis	11	0	11	5.5	223	0.0493274			5.5
35	M_humilis	13	3	10	5	223	0.044843			8
36	M_humilis	12	0	12	6	223	0.0538117			6
37	M_humilis	13	0	13	6.5	223	0.058296			6.5
38	M_humilis	14	1	13	6.5	223	0.058296			7.5
39	M_humilis	13	0	13	6.5	223	0.058296			6.5
40	M_humilis	20	0	20	10	223	0.0896861			10
41	M_humilis	20	0	20	10	223	0.0896861			10
42	M_humilis	27	0	27	13.5	223	0.121076			13.5
43	M_humilis	27	0	27	13.5	223	0.121076			13.5
44	M_humilis	31	0	31	15.5	223	0.139013			15.5
45	M_humilis	30	0	30	15	223	0.134529			15
46	M_humilis	27	0	27	13.5	223	0.121076			13.5
47	M_humilis	29	0	29	14.5	223	0.130045			14.5
48	M_humilis	30	0	30	15	223	0.134529			15
49	M_humilis	56	2	54	27	223	0.242152			29
50	M_humilis	14	0	14	7	223	0.0627803			7
51	M_humilis	14	0	14	7	223	0.0627803			7
52	M_humilis	61	2	59	29.5	223	0.264574			31.5
53	M_humilis	15	0	15	7.5	223	0.0672646			7.5
54	M_humilis	14	0	14	7	223	0.0627803			7
55	M_humilis	14	0	14	7	223	0.0627803			7
56	M_humilis	14	0	14	7	223	0.0627803			7
57	M_humilis	31	0	31	15.5	223	0.139013			15.5
58	M_humilis	31	0	31	15.5	223	0.139013			15.5
59	M_humilis	27	0	27	13.5	223	0.121076			13.5
60	M_humilis	27	0	27	13.5	223	0.121076			13.5
61	M_humilis	27	0	27	13.5	223	0.121076			13.5
62	M_humilis	34	0	34	17	223	0.152466			17
63	M_humilis	34	0	34	17	223	0.152466			17
64	M_humilis	34	0	34	17	223	0.152466			17
65	M_humilis	27	0	27	13.5	223	0.121076			13.5
66	M_humilis	27	0	27	13.5	223	0.121076			13.5
67	M_humilis	33	0	33	16.5	223	0.147982			16.5
68	M_humilis	30	0	30	15	223	0.134529			15
69	M_humilis	31	0	31	15.5	223	0.139013			15.5
70	M_humilis	15	0	15	7.5	223	0.0672646			7.5
71	M_humilis	15	0	15	7.5	223	0.0672646			7.5
72	M_humilis	31	0	31	15.5	223	0.139013			15.5
73	M_humilis	15	0	15	7.5	223	0.0672646			7.5
74	M_humilis	15	0	15	7.5	223	0.0672646			7.5
75	M_humilis	31	0	31	15.5	223	0.139013			15.5
76	M_humilis	30	0	30	15	223	0.134529			15
77	M_humilis	30	0	30	15	223	0.134529			15
78	M_humilis	24	0	24	12	223	0.107623			12
79	M_humilis	30	0	30	15	223	0.134529			15
80	M_humilis	15	0	15	7.5	223	0.0672646			7.5
81	M_humilis	31	0	31	15.5	223	0.139013			15.5
82	M_humilis	15	0	15	7.5	223	0.0672646			7.5
83	M_humilis	30	0	30	15	223	0.134529			15
84	M_humilis	26	0	26	13	223	0.116592			13
85	M_humilis	15	0	15	7.5	223	0.0672646			7.5
86	M_humilis	15	0	15	7.5	223	0.0672646			7.5
87	M_humilis	15	0	15	7.5	223	0.0672646			7.5
88	M_humilis	30	0	30	15	223	0.134529			15
89	M_humilis	15	0	15	7.5	223	0.0672646			7.5
90	M_humilis	15	0	15	7.5	223	0.0672646			7.5
91	M_humilis	29	0	29	14.5	223	0.130045			14.5
92	M_humilis	26	0	26	13	223	0.116592			13
93	M_humilis	25	0	25	12.5	223	0.112108			12.5
94	M_humilis	28	0	28	14	223	0.125561			14
95	M_humilis	25	0	25	12.5	223	0.112108			12.5
96	M_humilis	25	0	25	12.5	223	0.112108			12.5
97	M_humilis	29	0	29	14.5	223	0.130045			14.5
98	M_humilis	16	0	16	8	223	0.0717489			8
99	M_humilis	16	0	16	8	223	0.0717489			8
100	M_humilis	16	0	16	8	223	0.0717489			8
101	M_humilis	20	0	20	10	223	0.0896861			10
102	M_humilis	22	0	22	11	223	0.0986547			11
103	M_humilis	24	0	24	12	223	0.107623			12
104	M_humilis	25	0	25	12.5	223	0.112108			12.5
105	M_humilis	25	0	25	12.5	223	0.112108			12.5
106	M_humilis	25	0	25	12.5	223	0.112108			12.5
107	M_humilis	26	0	26	13	223	0.116592			13
108	M_humilis	24	0	24	12	223	0.107623			12
109	M_humilis	19	4	15	7.5	223	0.0672646			11.5
110	M_humilis	25	0	25	12.5	223	0.112108			12.5
111	M_humilis	25	0	25	12.5	223	0.112108			12.5
112	M_humilis	25	0	25	12.5	223	0.112108			12.5
113	M_humilis	25	0	25	12.5	223	0.112108			12.5
114	M_humilis	20	0	20	10	223	0.0896861			10
115	M_humilis	23	0	23	11.5	223	0.103139			11.5
116	M_humilis	25	0	25	12.5	223	0.112108			12.5
117	M_humilis	25	0	25	12.5	223	0.112108			12.5
118	M_humilis	25	0	25	12.5	223	0.112108			12.5
119	M_humilis	25	0	25	12.5	223	0.112108			12.5
120	M_humilis	25	0	25	12.5	223	0.112108			12.5
121	M_humilis	25	0	25	12.5	223	0.112108			12.5
122	M_humilis	24	0	24	12	223	0.107623			12
123	M_humilis	24	0	24	12	223	0.107623			12
124	M_humilis	24	0	24	12	223	0.107623			12
125	M_humilis	24	0	24	12	223	0.107623			12
126	M_humilis	26	0	26	13	223	0.116592			13
127	M_humilis	24	0	24	12	223	0.107623			12
128	M_humilis	23	0	23	11.5	223	0.103139			11.5
129	M_humilis	23	0	23	11.5	223	0.103139			11.5
130	M_humilis	23	0	23	11.5	223	0.103139			11.5
131	M_humilis	22	0	22	11	223	0.0986547			11
132	M_humilis	25	0	25	12.5	223	0.112108			12.5
133	M_humilis	24	0	24	12	223	0.107623			12
134	M_humilis	24	0	24	12	223	0.107623			12
135	M_humilis	25	0	25	12.5	223	0.112108			12.5
136	M_humilis	23	3	20	10	223	0.0896861			13
137	M_humilis	28	0	28	14	223	0.125561			14
138	M_humilis	21	0	21	10.5	223	0.0941704			10.5
139	M_humilis	28	0	28	14	223	0.125561			14
140	M_humilis	28	0	28	14	223	0.125561			14
141	M_humilis	23	0	23	11.5	223	0.103139			11.5
142	M_humilis	28	0	28	14	223	0.125561			14
143	M_humilis	23	0	23	11.5	223	0.103139			11.5
144	M_humilis	28	0	28	14	223	0.125561			14
145	M_humilis	29	0	29	14.5	223	0.130045			14.5
146	M_humilis	29	0	29	14.5	223	0.130045			14.5
147	M_humilis	29	0	29	14.5	223	0.130045			14.5
148	M_humilis	27	0	27	13.5	223	0.121076			13.5
149	M_humilis	27	0	27	13.5	223	0.121076			13.5
150	M_humilis	30	0	30	15	223	0.134529			15
151	M_humilis	30	0	30	15	223	0.134529			15
152	M_humilis	30	0	30	15	223	0.134529			15
153	M_humilis	29	0	29	14.5	223	0.130045			14.5
154	M_humilis	33	0	33	16.5	223	0.147982			16.5
155	M_humilis	33	0	33	16.5	223	0.147982			16.5
156	M_humilis	33	0	33	16.5	223	0.147982			16.5
157	M_humilis	33	0	33	16.5	223	0.147982			16.5
158	M_humilis	33	0	33	16.5	223	0.147982			16.5
159	M_humilis	33	0	33	16.5	223	0.147982			16.5
160	M_humilis	33	0	33	16.5	223	0.147982			16.5
161	M_humilis	33	0	33	16.5	223	0.147982			16.5
162	M_humilis	34	0	34	17	223	0.152466			17
163	M_humilis	34	0	34	17	223	0.152466			17
164	M_humilis	33	0	33	16.5	223	0.147982			16.5
165	M_humilis	35	0	35	17.5	223	0.156951			17.5
166	M_humilis	33	0	33	16.5	223	0.147982			16.5
167	M_humilis	33	0	33	16.5	223	0.147982			16.5
168	M_humilis	33	0	33	16.5	223	0.147982			16.5
169	M_humilis	36	0	36	18	223	0.161435			18
170	M_humilis	36	0	36	18	223	0.161435			18
171	M_humilis	34	0	34	17	223	0.152466			17
172	M_humilis	36	0	36	18	223	0.161435			18
173	M_humilis	33	0	33	16.5	223	0.147982			16.5
174	M_humilis	33	0	33	16.5	223	0.147982			16.5
175	M_humilis	33	0	33	16.5	223	0.147982			16.5
176	M_humilis	33	0	33	16.5	223	0.147982			16.5
177	M_humilis	33	0	33	16.5	223	0.147982			16.5
178	M_humilis	39	0	39	19.5	223	0.174888			19.5
179	M_humilis	39	0	39	19.5	223	0.174888			19.5
180	M_humilis	33	0	33	16.5	223	0.147982			16.5
181	M_humilis	33	0	33	16.5	223	0.147982			16.5
182	M_humilis	35	6	29	14.5	223	0.130045			20.5
183	M_humilis	40	9	31	15.5	223	0.139013			24.5
184	M_humilis	40	9	31	15.5	223	0.139013			24.5
185	M_humilis	34	0	34	17	223	0.152466			17
186	M_humilis	33	0	33	16.5	223	0.147982			16.5
187	M_humilis	35	0	35	17.5	223	0.156951			17.5
188	M_humilis	35	0	35	17.5	223	0.156951			17.5
189	M_humilis	31	5	26	13	223	0.116592			18
190	M_humilis	29	0	29	14.5	223	0.130045			14.5
191	M_humilis	35	0	35	17.5	223	0.156951			17.5
192	M_humilis	42	0	42	21	223	0.188341			21
193	M_humilis	39	8	31	15.5	223	0.139013			23.5
194	M_humilis	29	4	25	12.5	223	0.112108			16.5
195	M_humilis	39	8	31	15.5	223	0.139013			23.5
196	M_humilis	29	4	25	12.5	223	0.112108			16.5
197	M_humilis	41	9	32	16	223	0.143498			25
198	M_humilis	36	0	36	18	223	0.161435			18
199	M_humilis	39	6	33	16.5	223	0.147982			22.5
200	M_humilis	35	0	35	17.5	223	0.156951			17.5
201	M_humilis	42	0	42	21	223	0.188341			21
202	M_humilis	42	0	42	21	223	0.188341			21
203	M_humilis	45	0	45	22.5	223	0.201794			22.5
204	M_humilis	43	0	43	21.5	223	0.192825			21.5
205	M_humilis	43	0	43	21.5	223	0.192825			21.5
206	M_humilis	44	0	44	22	223	0.197309			22
207	M_humilis	43	0	43	21.5	223	0.192825			21.5
208	M_humilis	45	0	45	22.5	223	0.201794			22.5
209	M_humilis	45	0	45	22.5	223	0.201794			22.5
210	M_humilis	41	0	41	20.5	223	0.183857			20.5
211	M_humilis	41	0	41	20.5	223	0.183857			20.5
212	M_humilis	43	0	43	21.5	223	0.192825			21.5
213	M_humilis	42	0	42	21	223	0.188341			21
214	M_humilis	44	0	44	22	223	0.197309			22
215	M_humilis	43	0	43	21.5	223	0.192825			21.5
216	M_humilis	43	0	43	21.5	223	0.192825			21.5
217	M_humilis	44	0	44	22	223	0.197309			22
218	M_humilis	46	0	46	23	223	0.206278			23
219	M_humilis	44	0	44	22	223	0.197309			22
220	M_humilis	44	0	44	22	223	0.197309			22
221	M_humilis	47	0	47	23.5	223	0.210762			23.5
222	M_humilis	48	0	48	24	223	0.215247			24
223	M_humilis	48	0	48	24	223	0.215247			24
224	M_humilis	48	0	48	24	223	0.215247			24
225	M_humilis	51	0	51	25.5	223	0.2287			25.5
226	M_humilis	48	0	48	24	223	0.215247			24
227	M_humilis	48	0	48	24	223	0.215247			24
228	M_humilis	48	0	48	24	223	0.215247			24
229	M_humilis	48	0	48	24	223	0.215247			24
230	M_humilis	51	0	51	25.5	223	0.2287			25.5
231	M_humilis	53	10	43	21.5	223	0.192825			31.5
232	M_humilis	53	0	53	26.5	223	0.237668			26.5
233	M_humilis	53	0	53	26.5	223	0.237668			26.5
234	M_humilis	51	0	51	25.5	223	0.2287			25.5
235	M_humilis	51	0	51	25.5	223	0.2287			25.5
236	M_humilis	61	11	50	25	223	0.224215			36
237	M_humilis	53	0	53	26.5	223	0.237668			26.5
238	M_humilis	48	0	48	24	223	0.215247			24
239	M_humilis	48	0	48	24	223	0.215247			24
240	M_humilis	50	0	50	25	223	0.224215			25
241	M_humilis	54	0	54	27	223	0.242152			27
242	M_humilis	55	0	55	27.5	223	0.246637			27.5
243	M_humilis	52	0	52	26	223	0.233184			26
244	M_humilis	52	0	52	26	223	0.233184			26
245	M_humilis	51	0	51	25.5	223	0.2287			25.5
246	M_humilis	55	0	55	27.5	223	0.246637			27.5
247	M_humilis	51	0	51	25.5	223	0.2287			25.5
248	M_humilis	39	1	38	19	223	0.170404			20
249	M_humilis	39	1	38	19	223	0.170404			20
250	M_humilis	39	1	38	19	223	0.170404			20
251	M_humilis	32	0	32	16	223	0.143498			16
252	M_humilis	54	0	54	27	223	0.242152			27
253	M_humilis	32	0	32	16	223	0.143498			16
254	M_humilis	54	1	53	26.5	223	0.237668			27.5
255	M_humilis	40	2	38	19	223	0.170404			21
256	M_humilis	59	0	59	29.5	223	0.264574			29.5
257	M_humilis	60	0	60	30	223	0.269058			30
258	M_humilis	51	0	51	25.5	223	0.2287			25.5
259	M_humilis	64	0	64	32	223	0.286996			32
260	M_humilis	64	0	64	32	223	0.286996			32
261	M_humilis	64	0	64	32	223	0.286996			32
262	M_humilis	64	0	64	32	223	0.286996			32
263	M_humilis	63	0	63	31.5	223	0.282511			31.5
264	M_humilis	51	0	51	25.5	223	0.2287			25.5
265	M_humilis	64	0	64	32	223	0.286996			32
266	M_humilis	51	0	51	25.5	223	0.2287			25.5
267	M_humilis	62	0	62	31	223	0.278027			31
268	M_humilis	60	0	60	30	223	0.269058			30
269	M_humilis	66	0	66	33	223	0.295964			33
270	M_humilis	60	0	60	30	223	0.269058			30
271	M_humilis	63	0	63	31.5	223	0.282511			31.5
272	M_humilis	53	0	53	26.5	223	0.237668			26.5
273	M_humilis	53	0	53	26.5	223	0.237668			26.5
274	M_humilis	56	0	56	28	223	0.251121			28
275	M_humilis	60	0	60	30	223	0.269058			30
276	M_humilis	48	3	45	22.5	223	0.201794			25.5
277	M_humilis	52	0	52	26	223	0.233184			26
278	M_humilis	52	0	52	26	223	0.233184			26
279	M_humilis	56	0	56	28	223	0.251121			28
280	M_humilis	55	0	55	27.5	223	0.246637			27.5
281	M_humilis	52	0	52	26	223	0.233184			26
282	M_humilis	56	0	56	28	223	0.251121			28
283	M_humilis	55	0	55	27.5	223	0.246637			27.5
284	M_humilis	51	4	47	23.5	223	0.210762			27.5
285	M_humilis	60	0	60	30	223	0.269058			30
286	M_humilis	60	0	60	30	223	0.269058			30
287	M_humilis	60	0	60	30	223	0.269058			30
288	M_humilis	65	0	65	32.5	223	0.29148			32.5
289	M_humilis	59	0	59	29.5	223	0.264574			29.5
290	M_humilis	65	0	65	32.5	223	0.29148			32.5
291	M_humilis	67	0	67	33.5	223	0.300448			33.5
292	M_humilis	60	0	60	30	223	0.269058			30
293	M_humilis	69	0	69	34.5	223	0.309417			34.5
294	M_humilis	67	0	67	33.5	223	0.300448			33.5
295	M_humilis	69	0	69	34.5	223	0.309417			34.5
296	M_humilis	65	0	65	32.5	223	0.29148			32.5
297	M_humilis	69	0	69	34.5	223	0.309417			34.5
298	M_humilis	69	0	69	34.5	223	0.309417			34.5
299	M_humilis	63	0	63	31.5	223	0.282511			31.5
300	M_humilis	70	0	70	35	223	0.313901			35
301	M_humilis	70	0	70	35	223	0.313901			35
302	M_humilis	67	0	67	33.5	223	0.300448			33.5
303	M_humilis	59	1	58	29	223	0.26009			30
304	M_humilis	59	1	58	29	223	0.26009			30
305	M_humilis	73	0	73	36.5	223	0.327354			36.5
306	M_humilis	70	0	70	35	223	0.313901			35
307	M_humilis	76	0	76	38	223	0.340807			38
308	M_humilis	70	0	70	35	223	0.313901			35
309	M_humilis	70	0	70	35	223	0.313901			35
310	M_humilis	69	9	60	30	223	0.269058			39
311	M_humilis	76	0	76	38	223	0.340807			38
312	M_humilis	78	0	78	39	223	0.349776			39
313	M_humilis	81	0	81	40.5	223	0.363229			40.5
314	M_humilis	86	0	86	43	223	0.38565			43
315	M_humilis	85	0	85	42.5	223	0.381166			42.5
316	M_humilis	85	0	85	42.5	223	0.381166			42.5
317	M_humilis	91	1	90	45	223	0.403587			46
318	M_humilis	65	7	58	29	223	0.26009			36
319	M_humilis	97	0	97	48.5	223	0.434978			48.5
320	M_humilis	97	1	96	48	223	0.430493			49
321	M_humilis	95	1	94	47	223	0.421525			48
322	M_humilis	95	1	94	47	223	0.421525			48
323	M_humilis	108	0	108	54	223	0.484305			54
324	M_humilis	100	1	99	49.5	223	0.443946			50.5
325	M_humilis	103	0	103	51.5	223	0.461883			51.5
326	M_humilis	79	2	77	38.5	223	0.345291			40.5
327	M_humilis	77	3	74	37	223	0.331839			40
328	M_humilis	91	0	91	45.5	223	0.408072			45.5
329	M_humilis	71	17	54	27	223	0.242152			44
330	M_humilis	113	0	113	56.5	223	0.506726			56.5
331	M_humilis	112	1	111	55.5	223	0.497758			56.5
332	M_humilis	112	1	111	55.5	223	0.497758			56.5
333	M_humilis	79	2	77	38.5	223	0.345291			40.5
334	M_humilis	116	1	115	57.5	223	0.515695			58.5
335	M_humilis	113	0	113	56.5	223	0.506726			56.5
336	M_humilis	109	1	108	54	223	0.484305			55
337	M_humilis	109	1	108	54	223	0.484305			55
338	M_humilis	117	1	116	58	223	0.520179			59
339	M_humilis	117	1	116	58	223	0.520179			59
340	M_humilis	88	2	86	43	223	0.38565			45
341	M_humilis	122	1	121	60.5	223	0.542601			61.5
342	M_humilis	126	0	126	63	223	0.565022			63
343	M_humilis	86	18	68	34	223	0.304933			52
344	M_humilis	123	1	122	61	223	0.547085			62
345	M_humilis	106	0	106	53	223	0.475336			53
346	M_humilis	95	2	93	46.5	223	0.41704			48.5
347	M_humilis	95	2	93	46.5	223	0.41704			48.5
348	M_humilis	95	2	93	46.5	223	0.41704			48.5
349	M_humilis	105	2	103	51.5	223	0.461883			53.5
350	M_humilis	130	1	129	64.5	223	0.578475			65.5
351	M_humilis	105	3	102	51	223	0.457399			54
352	M_humilis	130	1	129	64.5	223	0.578475			65.5
353	M_humilis	127	2	125	62.5	223	0.560538			64.5
354	M_humilis	144	2	142	71	223	0.636771			73
355	M_humilis	141	2	139	69.5	223	0.623318			71.5
356	M_humilis	138	2	136	68	223	0.609865			70
357	M_humilis	146	2	144	72	223	0.64574			74
358	M_humilis	146	2	144	72	223	0.64574			74
359	M_humilis	148	4	144	72	223	0.64574			76
360	M_humilis	128	8	120	60	223	0.538117			68
361	M_humilis	146	5	141	70.5	223	0.632287			75.5
362	M_humilis	161	5	156	78	223	0.699552			83
363	M_humilis	174	7	167	83.5	223	0.748879			90.5
364	M_humilis	174	7	167	83.5	223	0.748879			90.5
365	M_humilis	177	4	173	86.5	223	0.775785			90.5
366	M_humilis	161	2	159	79.5	223	0.713004			81.5
367	M_humilis	281	6	275	137.5	223	1.23318			143.5			OUTLIER
368	M_humilis	215	6	209	104.5	223	0.93722			110.5
369	M_humilis	223	6	217	108.5	223	0.973094			114.5

## Sheet: lactea
	SPECIE	b16	b17	P-WL-NB		P-NSB	WLS-RATIO	WLS-RATIO PROM	NBV	MIDPOINT
1	M_lactea	9	2	7	3.5	49	0.142857	0.291701	35.7506	5.5	39.1939
2	M_lactea	9	2	7	3.5	49	0.142857			5.5
3	M_lactea	10	1	9	4.5	49	0.183673			5.5
4	M_lactea	12	3	9	4.5	49	0.183673			7.5
5	M_lactea	10	2	8	4	49	0.163265			6
6	M_lactea	12	3	9	4.5	49	0.183673			7.5
7	M_lactea	10	2	8	4	49	0.163265			6
8	M_lactea	11	2	9	4.5	49	0.183673			6.5
9	M_lactea	14	3	11	5.5	49	0.22449			8.5
10	M_lactea	11	1	10	5	49	0.204082			6
11	M_lactea	11	1	10	5	49	0.204082			6
12	M_lactea	11	1	10	5	49	0.204082			6
13	M_lactea	11	2	9	4.5	49	0.183673			6.5
14	M_lactea	11	1	10	5	49	0.204082			6
15	M_lactea	11	1	10	5	49	0.204082			6
16	M_lactea	11	2	9	4.5	49	0.183673			6.5
17	M_lactea	10	2	8	4	49	0.163265			6
18	M_lactea	12	1	11	5.5	49	0.22449			6.5
19	M_lactea	13	1	12	6	49	0.244898			7
20	M_lactea	19	4	15	7.5	49	0.306122			11.5
21	M_lactea	16	3	13	6.5	49	0.265306			9.5
22	M_lactea	14	3	11	5.5	49	0.22449			8.5
23	M_lactea	14	3	11	5.5	49	0.22449			8.5
24	M_lactea	13	1	12	6	49	0.244898			7
25	M_lactea	12	3	9	4.5	49	0.183673			7.5
26	M_lactea	13	1	12	6	49	0.244898			7
27	M_lactea	13	1	12	6	49	0.244898			7
28	M_lactea	13	2	11	5.5	49	0.22449			7.5
29	M_lactea	13	2	11	5.5	49	0.22449			7.5
30	M_lactea	12	2	10	5	49	0.204082			7
31	M_lactea	13	2	11	5.5	49	0.22449			7.5
32	M_lactea	13	2	11	5.5	49	0.22449			7.5
33	M_lactea	13	2	11	5.5	49	0.22449			7.5
34	M_lactea	13	2	11	5.5	49	0.22449			7.5
35	M_lactea	13	1	12	6	49	0.244898			7
36	M_lactea	13	2	11	5.5	49	0.22449			7.5
37	M_lactea	13	1	12	6	49	0.244898			7
38	M_lactea	13	1	12	6	49	0.244898			7
39	M_lactea	13	2	11	5.5	49	0.22449			7.5
40	M_lactea	13	3	10	5	49	0.204082			8
41	M_lactea	13	3	10	5	49	0.204082			8
42	M_lactea	16	3	13	6.5	49	0.265306			9.5
43	M_lactea	28	10	18	9	49	0.367347			19
44	M_lactea	16	3	13	6.5	49	0.265306			9.5
45	M_lactea	24	7	17	8.5	49	0.346939			15.5
46	M_lactea	17	2	15	7.5	49	0.306122			9.5
47	M_lactea	17	2	15	7.5	49	0.306122			9.5
48	M_lactea	23	7	16	8	49	0.326531			15
49	M_lactea	23	7	16	8	49	0.326531			15
50	M_lactea	17	3	14	7	49	0.285714			10
51	M_lactea	18	2	16	8	49	0.326531			10
52	M_lactea	17	3	14	7	49	0.285714			10
53	M_lactea	17	3	14	7	49	0.285714			10
54	M_lactea	17	3	14	7	49	0.285714			10
55	M_lactea	15	0	15	7.5	49	0.306122			7.5
56	M_lactea	18	4	14	7	49	0.285714			11
57	M_lactea	18	4	14	7	49	0.285714			11
58	M_lactea	18	4	14	7	49	0.285714			11
59	M_lactea	18	4	14	7	49	0.285714			11
60	M_lactea	26	0	26	13	49	0.530612			13
61	M_lactea	26	0	26	13	49	0.530612			13
62	M_lactea	19	3	16	8	49	0.326531			11
63	M_lactea	25	7	18	9	49	0.367347			16
64	M_lactea	23	7	16	8	49	0.326531			15
65	M_lactea	32	13	19	9.5	49	0.387755			22.5
66	M_lactea	33	13	20	10	49	0.408163			23
67	M_lactea	23	3	20	10	49	0.408163			13
68	M_lactea	23	3	20	10	49	0.408163			13
69	M_lactea	34	6	28	14	49	0.571429			20
70	M_lactea	37	9	28	14	49	0.571429			23
71	M_lactea	37	9	28	14	49	0.571429			23
72	M_lactea	48	18	30	15	49	0.612245			33
73	M_lactea	38	12	26	13	49	0.530612			25
74	M_lactea	49	16	33	16.5	49	0.673469			32.5
75	M_lactea	40	13	27	13.5	49	0.55102			26.5

[truncated: 7 more sheets: lance, linearifolia, lirana, obtusa, pani, rugo, tenui]
