# Supplementary material for: Niches and climate-change refugia in hundreds of species from one of the most arid places on Earth
Source: PeerJ. 2019 Sep 12;7:e7409. doi: 10.7717/peerj.7409 (PMC6745186; doi:10.7717/peerj.7409)
Supplement: Supplemental Information 1 — Each folder represents the data associated with a plant genera, and contains two files: B16_b17 and B5_b6, which describe the climatic variables associated with each location of each species. The former contain the values related to precipitation, while the latter contain the values associated with the temperatures. [file peerj-07-7409-s001.zip › Appendix_2/Malesherbia_ok/b5_b6_ok.xlsx]

## Sheet: TOTAL
SPECIE	bio05		bio06		P-WL-NB	P-NSB	WLS-RATIO	WLS-RATIO PROM	NBV	MIDPOINT	NPV
M_arequipensis	281	28.1	115	11.5	16.6	22.9	0.724891	0.744978	2.823	19.8	6.31625
M_auristipulata	213	21.3	-19	-1.9	23.2	28	0.828571	0.746825	1.19111	9.7	3.73319
M_campanulata	66	6.6	-132	-13.2	19.8	29.2	0.678082	0.706621	0.538667	-3.3	12.9197
M_densiflora	165	16.5	-2	-0.2	16.7	28.3	0.590106	0.600893	1.7683	8.15	9.52322
M_deserticola	229	22.9	13	1.3	21.6	27.8	0.776978	0.668165	3.71114	12.1	6.05687
M_fasciculata	241	24.1	79	7.9	16.2	32.7	0.495413	0.611905	10.2132	16	4.5159
M_humilis	252	25.2	95	9.5	7.85	39.9	0.393484	0.457893	6.27923	17.35	10.8916
M_lactea	177	17.7	-13	-1.3	19	35.5	0.535211	0.485822	1.29117	8.2	8.96055
M_lanceolata	1	157	15.7	2	0.2	7.75	29.8	0.520134	0.69394	1.43684	7.95
M_linearifolia	154	15.4	-55	-5.5	20.9	35.3	0.592068	0.660476	6.83054	4.95	15.0673
M_lirana	1	194	19.4	10	1	9.2	45.6	0.403509	0.494408	13.0781	10.2
M_obtusa	196	19.6	44	4.4	15.2	27	0.562963	0.647222	2.69308	12	7.54551
M_rugosa	1	156	15.6	-20	-2	8.8	35.2	0.5	0.5043	3.33322	6.8
M_tenuifolia	1	268	26.8	93	9.3	8.75	35.7	0.490196	0.611169	4.50962	18.05
				arequipensis
				auristipulata
				campanulata
				densiflora
				deserticola
				fasciculata
				humilis
				lactea
				lanceolata
				linearifolia
				lirana
				obtusa
				rugosa
				tenuifolia

## Sheet: Hoja2
	bio05		bio06		P-WL-NB	P-NSB	WLS-RATIO	WLS-RATIO PROM	NBV	MIDPOINT	NPV
M_angustisecta	225	22.5	23	2.3		20.2
M_angustisecta	248	24.8	63	6.3		18.5
M_angustisecta	257	25.7	74	7.4		18.3
M_ardens	259	25.9	77	7.7		18.2
M_ardens	254	25.4	70	7		18.4
M_ardens	242	24.2	54	5.4		18.8
M_arequipensis	281	28.1	115	11.5		16.6
M_arequipensis	248	24.8	63	6.3		18.5
M_arequipensis	275	27.5	112	11.2		16.3
M_arequipensis	273	27.3	124	12.4		14.9
M_arequipensis	242	24.2	52	5.2		19
M_auristipulata	213	21.3	-19	-1.9		23.2
M_auristipulata	251	25.1	47	4.7		20.4
M_auristipulata	252	25.2	47	4.7		20.5
M_auristipulata	237	23.7	23	2.3		21.4
M_auristipulata	251	25.1	44	4.4		20.7
M_auristipulata	251	25.1	44	4.4		20.7
M_auristipulata	237	23.7	23	2.3		21.4
M_auristipulata	246	24.6	38	3.8		20.8
M_auristipulata	261	26.1	70	7		19.1
M_campanulata	66	6.6	-132	-13.2		19.8
M_campanulata	160	16	-42	-4.2		20.2
M_campanulata	153	15.3	-47	-4.7		20
M_campanulata	146	14.6	-68	-6.8		21.4
M_campanulata	98	9.8	-111	-11.1		20.9
M_campanulata	132	13.2	-83	-8.3		21.5
M_corallina	211	21.1	-26	-2.6		23.7
M_corallina	211	21.1	-26	-2.6		23.7
M_corallina	216	21.6	-17	-1.7		23.3
M_densiflora	165	16.5	-2	-0.2		16.7
M_densiflora	160	16	6	0.6		15.4
M_densiflora	159	15.9	6	0.6		15.3
M_densiflora	144	14.4	-25	-2.5		16.9
M_densiflora	158	15.8	-5	-0.5		16.3
M_densiflora	158	15.8	-5	-0.5		16.3
M_densiflora	179	17.9	20	2		15.9
M_densiflora	172	17.2	14	1.4		15.8
M_densiflora	146	14.6	-32	-3.2		17.8
M_densiflora	172	17.2	14	1.4		15.8
M_densiflora	155	15.5	-10	-1		16.5
M_densiflora	181	18.1	22	2.2		15.9
M_densiflora	184	18.4	23	2.3		16.1
M_densiflora	222	22.2	36	3.6		18.6
M_densiflora	227	22.7	37	3.7		19
M_densiflora	227	22.7	37	3.7		19
M_densiflora	251	25.1	64	6.4		18.7
M_densiflora	251	25.1	64	6.4		18.7
M_densiflora	155	15.5	-29	-2.9		18.4
M_deserticola	229	22.9	13	1.3		21.6
M_deserticola	214	21.4	0	0		21.4
M_deserticola	214	21.4	19	1.9		19.5
M_deserticola	219	21.9	24	2.4		19.5
M_deserticola	231	23.1	38	3.8		19.3
M_deserticola	210	21	26	2.6		18.4
M_deserticola	278	27.8	115	11.5		16.3
M_deserticola	215	21.5	45	4.5		17
M_deserticola	200	20	43	4.3		15.7
M_deserticola	207	20.7	44	4.4		16.3
M_deserticola	200	20	9	0.9		19.1
M_deserticola	196	19.6	8	0.8		18.8
M_fasciculata	241	24.1	79	7.9		16.2
M_fasciculata	241	24.1	79	7.9		16.2
M_fasciculata	241	24.1	79	7.9		16.2
M_fasciculata	239	23.9	72	7.2		16.7
M_fasciculata	238	23.8	87	8.7		15.1
M_fasciculata	225	22.5	56	5.6		16.9
M_fasciculata	227	22.7	60	6		16.7
M_fasciculata	223	22.3	50	5		17.3
M_fasciculata	227	22.7	60	6		16.7
M_fasciculata	230	23	73	7.3		15.7
M_fasciculata	219	21.9	29	2.9		19
M_fasciculata	240	24	69	6.9		17.1
M_fasciculata	244	24.4	28	2.8		21.6
M_fasciculata	238	23.8	20	2		21.8
M_fasciculata	238	23.8	60	6		17.8
M_fasciculata	226	22.6	47	4.7		17.9
M_fasciculata	226	22.6	47	4.7		17.9
M_fasciculata	244	24.4	62	6.2		18.2
M_fasciculata	233	23.3	63	6.3		17
M_fasciculata	233	23.3	63	6.3		17
M_fasciculata	228	22.8	20	2		20.8
M_fasciculata	222	22.2	14	1.4		20.8
M_fasciculata	230	23	10	1		22
M_fasciculata	255	25.5	54	5.4		20.1
M_fasciculata	255	25.5	54	5.4		20.1
M_fasciculata	215	21.5	0	0		21.5
M_fasciculata	219	21.9	0	0		21.9
M_fasciculata	200	20	-22	-2.2		22.2
M_fasciculata	214	21.4	-4	-0.4		21.8
M_fasciculata	214	21.4	-4	-0.4		21.8
M_fasciculata	215	21.5	2	0.2		21.3
M_fasciculata	213	21.3	-7	-0.7		22
M_fasciculata	231	23.1	26	2.6		20.5
M_fasciculata	232	23.2	26	2.6		20.6
M_fasciculata	245	24.5	64	6.4		18.1
M_fasciculata	222	22.2	10	1		21.2
M_fasciculata	263	26.3	52	5.2		21.1
M_fasciculata	276	27.6	51	5.1		22.5
M_fasciculata	233	23.3	-3	-0.3		23.6
M_fasciculata	305	30.5	37	3.7		26.8
M_fasciculata	295	29.5	29	2.9		26.6
M_fasciculata	298	29.8	28	2.8		27
M_fasciculata	298	29.8	27	2.7		27.1
M_haemantha	225	22.5	23	2.3		20.2
M_humilis	252	25.2	95	9.5		15.7
M_humilis	258	25.8	112	11.2		14.6
M_humilis	261	26.1	77	7.7		18.4
M_humilis	263	26.3	53	5.3		21
M_humilis	263	26.3	53	5.3		21
M_humilis	270	27	59	5.9		21.1
M_humilis	265	26.5	87	8.7		17.8
M_humilis	267	26.7	88	8.8		17.9
M_humilis	256	25.6	82	8.2		17.4
M_humilis	263	26.3	87	8.7		17.6
M_humilis	265	26.5	90	9		17.5
M_humilis	265	26.5	90	9		17.5
M_humilis	271	27.1	106	10.6		16.5
M_humilis	271	27.1	106	10.6		16.5
M_humilis	212	21.2	50	5		16.2
M_humilis	277	27.7	113	11.3		16.4
M_humilis	197	19.7	47	4.7		15
M_humilis	197	19.7	47	4.7		15
M_humilis	193	19.3	46	4.6		14.7
M_humilis	191	19.1	46	4.6		14.5
M_humilis	204	20.4	49	4.9		15.5
M_humilis	182	18.2	29	2.9		15.3
M_humilis	212	21.2	50	5		16.2
M_humilis	213	21.3	50	5		16.3
M_humilis	223	22.3	52	5.2		17.1
M_humilis	275	27.5	113	11.3		16.2
M_humilis	184	18.4	44	4.4		14
M_humilis	259	25.9	74	7.4		18.5
M_humilis	267	26.7	95	9.5		17.2
M_humilis	269	26.9	99	9.9		17
M_humilis	260	26	74	7.4		18.6
M_humilis	190	19	47	4.7		14.3
M_humilis	214	21.4	50	5		16.4
M_humilis	201	20.1	49	4.9		15.2
M_humilis	159	15.9	-13	-1.3		17.2
M_humilis	188	18.8	46	4.6		14.2
M_humilis	189	18.9	46	4.6		14.3
M_humilis	173	17.3	24	2.4		14.9
M_humilis	188	18.8	46	4.6		14.2
M_humilis	270	27	114	11.4		15.6
M_humilis	268	26.8	111	11.1		15.7
M_humilis	261	26.1	109	10.9		15.2
M_humilis	255	25.5	100	10		15.5
M_humilis	256	25.6	104	10.4		15.2
M_humilis	245	24.5	86	8.6		15.9
M_humilis	239	23.9	80	8		15.9
M_humilis	241	24.1	85	8.5		15.6
M_humilis	239	23.9	83	8.3		15.6
M_humilis	243	24.3	97	9.7		14.6
M_humilis	203	20.3	32	3.2		17.1
M_humilis	203	20.3	32	3.2		17.1
M_humilis	239	23.9	97	9.7		14.2
M_humilis	215	21.5	34	3.4		18.1
M_humilis	214	21.4	33	3.3		18.1
M_humilis	214	21.4	33	3.3		18.1
M_humilis	203	20.3	29	2.9		17.4
M_humilis	239	23.9	95	9.5		14.4
M_humilis	239	23.9	95	9.5		14.4
M_humilis	241	24.1	97	9.7		14.4
M_humilis	241	24.1	97	9.7		14.4
M_humilis	241	24.1	97	9.7		14.4
M_humilis	237	23.7	91	9.1		14.6
M_humilis	237	23.7	91	9.1		14.6
M_humilis	237	23.7	91	9.1		14.6
M_humilis	241	24.1	97	9.7		14.4
M_humilis	241	24.1	97	9.7		14.4
M_humilis	236	23.6	90	9		14.6
M_humilis	240	24	95	9.5		14.5
M_humilis	235	23.5	85	8.5		15
M_humilis	227	22.7	37	3.7		19
M_humilis	227	22.7	37	3.7		19
M_humilis	235	23.5	85	8.5		15
M_humilis	227	22.7	37	3.7		19
M_humilis	227	22.7	37	3.7		19
M_humilis	235	23.5	85	8.5		15
M_humilis	240	24	95	9.5		14.5
M_humilis	240	24	95	9.5		14.5
M_humilis	242	24.2	98	9.8		14.4
M_humilis	240	24	95	9.5		14.5
M_humilis	220	22	34	3.4		18.6
M_humilis	239	23.9	92	9.2		14.7
M_humilis	234	23.4	41	4.1		19.3
M_humilis	237	23.7	91	9.1		14.6
M_humilis	240	24	94	9.4		14.6
M_humilis	219	21.9	33	3.3		18.6
M_humilis	235	23.5	42	4.2		19.3
M_humilis	235	23.5	42	4.2		19.3
M_humilis	238	23.8	91	9.1		14.7
M_humilis	236	23.6	42	4.2		19.4
M_humilis	236	23.6	42	4.2		19.4
M_humilis	238	23.8	92	9.2		14.6
M_humilis	240	24	95	9.5		14.5
M_humilis	242	24.2	96	9.6		14.6
M_humilis	239	23.9	92	9.2		14.7
M_humilis	242	24.2	96	9.6		14.6
M_humilis	242	24.2	96	9.6		14.6
M_humilis	239	23.9	92	9.2		14.7
M_humilis	237	23.7	43	4.3		19.4
M_humilis	234	23.4	40	4		19.4
M_humilis	225	22.5	36	3.6		18.9
M_humilis	233	23.3	47	4.7		18.6
M_humilis	241	24.1	52	5.2		18.9
M_humilis	236	23.6	52	5.2		18.4
M_humilis	248	24.8	59	5.9		18.9
M_humilis	248	24.8	59	5.9		18.9
M_humilis	247	24.7	58	5.8		18.9
M_humilis	249	24.9	62	6.2		18.7
M_humilis	245	24.5	56	5.6		18.9
M_humilis	151	15.1	-19	-1.9		17
M_humilis	246	24.6	78	7.8		16.8
M_humilis	236	23.6	51	5.1		18.5
M_humilis	238	23.8	53	5.3		18.5
M_humilis	237	23.7	54	5.4		18.3
M_humilis	221	22.1	29	2.9		19.2
M_humilis	238	23.8	49	4.9		18.9
M_humilis	240	24	54	5.4		18.6
M_humilis	243	24.3	57	5.7		18.6
M_humilis	243	24.3	58	5.8		18.5
M_humilis	242	24.2	57	5.7		18.5
M_humilis	243	24.3	58	5.8		18.5
M_humilis	242	24.2	55	5.5		18.7
M_humilis	241	24.1	55	5.5		18.6
M_humilis	241	24.1	54	5.4		18.7
M_humilis	239	23.9	52	5.2		18.7
M_humilis	250	25	62	6.2		18.8
M_humilis	245	24.5	71	7.1		17.4
M_humilis	251	25.1	64	6.4		18.7
M_humilis	234	23.4	42	4.2		19.2
M_humilis	234	23.4	40	4		19.4
M_humilis	223	22.3	31	3.1		19.2
M_humilis	202	20.2	7	0.7		19.5
M_humilis	255	25.5	67	6.7		18.8
M_humilis	255	25.5	67	6.7		18.8
M_humilis	254	25.4	61	6.1		19.3
M_humilis	253	25.3	59	5.9		19.4
M_humilis	161	16.1	-19	-1.9		18
M_humilis	258	25.8	83	8.3		17.5
M_humilis	219	21.9	8	0.8		21.1
M_humilis	251	25.1	67	6.7		18.4
M_humilis	251	25.1	67	6.7		18.4
M_humilis	209	20.9	2	0.2		20.7
M_humilis	265	26.5	91	9.1		17.4
M_humilis	209	20.9	2	0.2		20.7
M_humilis	267	26.7	93	9.3		17.4
M_humilis	266	26.6	90	9		17.6
M_humilis	266	26.6	90	9		17.6
M_humilis	266	26.6	90	9		17.6
M_humilis	257	25.7	59	5.9		19.8
M_humilis	257	25.7	58	5.8		19.9
M_humilis	261	26.1	65	6.5		19.6
M_humilis	257	25.7	61	6.1		19.6
M_humilis	252	25.2	51	5.1		20.1
M_humilis	225	22.5	26	2.6		19.9
M_humilis	272	27.2	96	9.6		17.6
M_humilis	272	27.2	96	9.6		17.6
M_humilis	272	27.2	96	9.6		17.6
M_humilis	272	27.2	94	9.4		17.8
M_humilis	272	27.2	94	9.4		17.8
M_humilis	272	27.2	94	9.4		17.8
M_humilis	272	27.2	95	9.5		17.7
M_humilis	272	27.2	95	9.5		17.7
M_humilis	270	27	88	8.8		18.2
M_humilis	270	27	92	9.2		17.8
M_humilis	272	27.2	93	9.3		17.9
M_humilis	268	26.8	90	9		17.8
M_humilis	271	27.1	92	9.2		17.9
M_humilis	273	27.3	93	9.3		18
M_humilis	273	27.3	91	9.1		18.2
M_humilis	269	26.9	67	6.7		20.2
M_humilis	269	26.9	66	6.6		20.3
M_humilis	266	26.6	62	6.2		20.4
M_humilis	242	24.2	53	5.3		18.9
M_humilis	257	25.7	54	5.4		20.3
M_humilis	257	25.7	54	5.4		20.3
M_humilis	257	25.7	54	5.4		20.3
M_humilis	255	25.5	52	5.2		20.3
M_humilis	258	25.8	55	5.5		20.3
M_humilis	240	24	62	6.2		17.8
M_humilis	243	24.3	66	6.6		17.7
M_humilis	234	23.4	34	3.4		20
M_humilis	234	23.4	33	3.3		20.1
M_humilis	140	14	-49	-4.9		18.9
M_humilis	117	11.7	-72	-7.2		18.9
M_humilis	116	11.6	-73	-7.3		18.9
M_humilis	224	22.4	27	2.7		19.7
M_humilis	191	19.1	-12	-1.2		20.3
M_humilis	223	22.3	26	2.6		19.7
M_humilis	224	22.4	27	2.7		19.7
M_humilis	156	15.6	-40	-4		19.6
M_humilis	218	21.8	5	0.5		21.3
M_humilis	231	23.1	36	3.6		19.5
M_humilis	257	25.7	95	9.5		16.2
M_humilis	124	12.4	-65	-6.5		18.9
M_humilis	169	16.9	-34	-3.4		20.3
M_humilis	125	12.5	-64	-6.4		18.9
M_humilis	169	16.9	-34	-3.4		20.3
M_humilis	122	12.2	-67	-6.7		18.9
M_humilis	239	23.9	41	4.1		19.8
M_humilis	130	13	-60	-6		19
M_humilis	233	23.3	35	3.5		19.8
M_humilis	247	24.7	72	7.2		17.5
M_humilis	248	24.8	73	7.3		17.5
M_humilis	250	25	88	8.8		16.2
M_humilis	249	24.9	76	7.6		17.3
M_humilis	249	24.9	77	7.7		17.2
M_humilis	247	24.7	84	8.4		16.3
M_humilis	206	20.6	22	2.2		18.4
M_humilis	249	24.9	90	9		15.9
M_humilis	249	24.9	90	9		15.9
M_humilis	218	21.8	27	2.7		19.1
M_humilis	218	21.8	27	2.7		19.1
M_humilis	208	20.8	20	2		18.8
M_humilis	203	20.3	13	1.3		19
M_humilis	203	20.3	15	1.5		18.8
M_humilis	227	22.7	40	4		18.7
M_humilis	229	22.9	41	4.1		18.8
M_humilis	238	23.8	56	5.6		18.2
M_humilis	241	24.1	79	7.9		16.2
M_humilis	243	24.3	63	6.3		18
M_humilis	243	24.3	65	6.5		17.8
M_humilis	240	24	86	8.6		15.4
M_humilis	231	23.1	46	4.6		18.5
M_humilis	231	23.1	46	4.6		18.5
M_humilis	231	23.1	46	4.6		18.5
M_humilis	227	22.7	56	5.6		17.1
M_humilis	238	23.8	87	8.7		15.1
M_humilis	229	22.9	40	4		18.9
M_humilis	229	22.9	40	4		18.9
M_humilis	238	23.8	87	8.7		15.1
M_humilis	229	22.9	64	6.4		16.5
M_humilis	121	12.1	-76	-7.6		19.7
M_humilis	223	22.3	50	5		17.3
M_humilis	223	22.3	50	5		17.3
M_humilis	230	23	73	7.3		15.7
M_humilis	230	23	73	7.3		15.7
M_humilis	106	10.6	-89	-8.9		19.5
M_humilis	229	22.9	63	6.3		16.6
M_humilis	216	21.6	20	2		19.6
M_humilis	216	21.6	20	2		19.6
M_humilis	228	22.8	85	8.5		14.3
M_humilis	224	22.4	75	7.5		14.9
M_humilis	234	23.4	63	6.3		17.1
M_humilis	207	20.7	9	0.9		19.8
M_humilis	207	20.7	9	0.9		19.8
M_humilis	224	22.4	82	8.2		14.2
M_humilis	234	23.4	70	7		16.4
M_humilis	215	21.5	15	1.5		20
M_humilis	200	20	-18	-1.8		21.8
M_humilis	200	20	-18	-1.8		21.8
M_humilis	200	20	-18	-1.8		21.8
M_humilis	230	23	8	0.8		22.2
M_humilis	205	20.5	9	0.9		19.6
M_humilis	230	23	8	0.8		22.2
M_humilis	225	22.5	81	8.1		14.4
M_humilis	206	20.6	-17	-1.7		22.3
M_humilis	242	24.2	59	5.9		18.3
M_humilis	223	22.3	83	8.3		14
M_humilis	224	22.4	11	1.1		21.3
M_humilis	222	22.2	80	8		14.2
M_humilis	222	22.2	80	8		14.2
M_humilis	222	22.2	80	8		14.2
M_humilis	222	22.2	80	8		14.2
M_humilis	221	22.1	81	8.1		14
M_humilis	224	22.4	11	1.1		21.3
M_humilis	222	22.2	80	8		14.2
M_humilis	224	22.4	11	1.1		21.3
M_humilis	223	22.3	79	7.9		14.4
M_humilis	240	24	64	6.4		17.6
M_humilis	224	22.4	80	8		14.4
M_humilis	240	24	71	7.1		16.9
M_humilis	226	22.6	77	7.7		14.9
M_humilis	240	24	28	2.8		21.2
M_humilis	240	24	28	2.8		21.2
M_humilis	260	26	54	5.4		20.6
M_humilis	220	22	21	2.1		19.9
M_humilis	186	18.6	-30	-3		21.6
M_humilis	218	21.8	1	0.1		21.7
M_humilis	218	21.8	1	0.1		21.7
M_humilis	260	26	54	5.4		20.6
M_humilis	259	25.9	55	5.5		20.4
M_humilis	218	21.8	1	0.1		21.7
M_humilis	260	26	54	5.4		20.6
M_humilis	259	25.9	55	5.5		20.4
M_humilis	178	17.8	-35	-3.5		21.3
M_humilis	244	24.4	40	4		20.4
M_humilis	244	24.4	40	4		20.4
M_humilis	232	23.2	27	2.7		20.5
M_humilis	238	23.8	60	6		17.8
M_humilis	252	25.2	53	5.3		19.9
M_humilis	225	22.5	35	3.5		19
M_humilis	230	23	84	8.4		14.6
M_humilis	250	25	49	4.9		20.1
M_humilis	228	22.8	82	8.2		14.6
M_humilis	235	23.5	51	5.1		18.4
M_humilis	229	22.9	82	8.2		14.7
M_humilis	225	22.5	15	1.5		21
M_humilis	234	23.4	68	6.8		16.6
M_humilis	234	23.4	68	6.8		16.6
M_humilis	197	19.7	-8	-0.8		20.5
M_humilis	233	23.3	81	8.1		15.2
M_humilis	233	23.3	75	7.5		15.8
M_humilis	212	21.2	17	1.7		19.5
M_humilis	192	19.2	-19	-1.9		21.1
M_humilis	192	19.2	-21	-2.1		21.3
M_humilis	235	23.5	72	7.2		16.3
M_humilis	220	22	30	3		19
M_humilis	235	23.5	68	6.8		16.7
M_humilis	228	22.8	20	2		20.8
M_humilis	228	22.8	20	2		20.8
M_humilis	138	13.8	-70	-7		20.8
M_humilis	221	22.1	27	2.7		19.4
M_humilis	240	24	76	7.6		16.4
M_humilis	239	23.9	79	7.9		16
M_humilis	241	24.1	48	4.8		19.3
M_humilis	230	23	37	3.7		19.3
M_humilis	230	23	37	3.7		19.3
M_humilis	243	24.3	57	5.7		18.6
M_humilis	173	17.3	-44	-4.4		21.7
M_humilis	242	24.2	70	7		17.2
M_humilis	246	24.6	66	6.6		18
M_humilis	248	24.8	65	6.5		18.3
M_humilis	248	24.8	65	6.5		18.3
M_humilis	226	22.6	59	5.9		16.7
M_humilis	241	24.1	37	3.7		20.4
M_humilis	233	23.3	67	6.7		16.6
M_humilis	222	22.2	0	0		22.2
M_humilis	206	20.6	-13	-1.3		21.9
M_humilis	252	25.2	76	7.6		17.6
M_humilis	146	14.6	-77	-7.7		22.3
M_humilis	226	22.6	34	3.4		19.2
M_humilis	255	25.5	54	5.4		20.1
M_humilis	255	25.5	54	5.4		20.1
M_humilis	215	21.5	-7	-0.7		22.2
M_humilis	236	23.6	37	3.7		19.9
M_humilis	240	24	59	5.9		18.1
M_humilis	251	25.1	60	6		19.1
M_humilis	251	25.1	60	6		19.1
M_humilis	243	24.3	39	3.9		20.4
M_humilis	243	24.3	39	3.9		20.4
M_humilis	223	22.3	0	0		22.3
M_humilis	238	23.8	43	4.3		19.5
M_humilis	226	22.6	37	3.7		18.9
M_humilis	128	12.8	-94	-9.4		22.2
M_humilis	232	23.2	30	3		20.2
M_humilis	246	24.6	71	7.1		17.5
M_humilis	214	21.4	-4	-0.4		21.8
M_humilis	214	21.4	-4	-0.4		21.8
M_humilis	214	21.4	-4	-0.4		21.8
M_humilis	215	21.5	2	0.2		21.3
M_humilis	231	23.1	25	2.5		20.6
M_humilis	205	20.5	-12	-1.2		21.7
M_humilis	232	23.2	26	2.6		20.6
M_humilis	222	22.2	10	1		21.2
M_humilis	239	23.9	29	2.9		21
M_humilis	261	26.1	43	4.3		21.8
M_humilis	262	26.2	52	5.2		21
M_humilis	258	25.8	43	4.3		21.5
M_humilis	258	25.8	43	4.3		21.5
M_humilis	265	26.5	37	3.7		22.8
M_humilis	245	24.5	3	0.3		24.2
M_humilis	269	26.9	26	2.6		24.3
M_humilis	258	25.8	29	2.9		22.9
M_humilis	208	20.8	-13	-1.3		22.1
M_humilis	208	20.8	-13	-1.3		22.1
M_humilis	255	25.5	33	3.3		22.2
M_humilis	305	30.5	37	3.7		26.8
M_humilis	283	28.3	15	1.5		26.8
M_humilis	295	29.5	29	2.9		26.6
M_humilis	290	29	24	2.4		26.6
M_lactea	177	17.7	-13	-1.3		19
M_lactea	177	17.7	-13	-1.3		19
M_lactea	164	16.4	-2	-0.2		16.6
M_lactea	149	14.9	-30	-3		17.9
M_lactea	168	16.8	-5	-0.5		17.3
M_lactea	150	15	-29	-2.9		17.9
M_lactea	164	16.4	-8	-0.8		17.2
M_lactea	154	15.4	-18	-1.8		17.2
M_lactea	147	14.7	-35	-3.5		18.2
M_lactea	171	17.1	6	0.6		16.5
M_lactea	168	16.8	3	0.3		16.5
M_lactea	171	17.1	7	0.7		16.4
M_lactea	164	16.4	-11	-1.1		17.5
M_lactea	178	17.8	18	1.8		16
M_lactea	170	17	9	0.9		16.1
M_lactea	165	16.5	-10	-1		17.5
M_lactea	170	17	-3	-0.3		17.3
M_lactea	167	16.7	4	0.4		16.3
M_lactea	170	17	8	0.8		16.2
M_lactea	138	13.8	-46	-4.6		18.4
M_lactea	149	14.9	-31	-3.1		18
M_lactea	152	15.2	-26	-2.6		17.8
M_lactea	152	15.2	-26	-2.6		17.8
M_lactea	167	16.7	5	0.5		16.2
M_lactea	162	16.2	-12	-1.2		17.4
M_lactea	170	17	8	0.8		16.2
M_lactea	169	16.9	8	0.8		16.1
M_lactea	157	15.7	-6	-0.6		16.3
M_lactea	166	16.6	0	0		16.6
M_lactea	163	16.3	-7	-0.7		17
M_lactea	156	15.6	-9	-0.9		16.5
M_lactea	156	15.6	-9	-0.9		16.5
M_lactea	156	15.6	-9	-0.9		16.5
M_lactea	166	16.6	0	0		16.6
M_lactea	171	17.1	16	1.6		15.5
M_lactea	154	15.4	-11	-1.1		16.5
M_lactea	171	17.1	18	1.8		15.3
M_lactea	171	17.1	18	1.8		15.3
M_lactea	165	16.5	-2	-0.2		16.7
M_lactea	160	16	-9	-0.9		16.9
M_lactea	160	16	-8	-0.8		16.8
M_lactea	154	15.4	-18	-1.8		17.2
M_lactea	84	8.4	-104	-10.4		18.8
M_lactea	153	15.3	-19	-1.9		17.2
M_lactea	99	9.9	-85	-8.5		18.4
M_lactea	171	17.1	16	1.6		15.5
M_lactea	167	16.7	12	1.2		15.5
M_lactea	121	12.1	-58	-5.8		17.9
M_lactea	121	12.1	-58	-5.8		17.9
M_lactea	162	16.2	0	0		16.2
M_lactea	166	16.6	8	0.8		15.8
M_lactea	162	16.2	0	0		16.2
M_lactea	161	16.1	-3	-0.3		16.4
M_lactea	160	16	-5	-0.5		16.5
M_lactea	184	18.4	23	2.3		16.1
M_lactea	147	14.7	-21	-2.1		16.8
M_lactea	147	14.7	-21	-2.1		16.8
M_lactea	149	14.9	-19	-1.9		16.8
M_lactea	149	14.9	-19	-1.9		16.8
M_lactea	251	25.1	64	6.4		18.7
M_lactea	251	25.1	64	6.4		18.7
M_lactea	170	17	1	0.1		16.9
M_lactea	117	11.7	-58	-5.8		17.5
M_lactea	132	13.2	-46	-4.6		17.8
M_lactea	97	9.7	-89	-8.9		18.6
M_lactea	92	9.2	-95	-9.5		18.7
M_lactea	161	16.1	-19	-1.9		18
M_lactea	161	16.1	-19	-1.9		18
M_lactea	131	13.1	-52	-5.2		18.3
M_lactea	116	11.6	-70	-7		18.6
M_lactea	116	11.6	-70	-7		18.6
M_lactea	122	12.2	-80	-8		20.2
M_lactea	111	11.1	-78	-7.8		18.9
M_lactea	151	15.1	-55	-5.5		20.6
M_lactea	106	10.6	-85	-8.5		19.1
M_lanceolata	157	15.7	2	0.2		15.5
M_lanceolata	161	16.1	-19	-1.9		18
M_lanceolata	129	12.9	-63	-6.3		19.2
M_lanceolata	146	14.6	-56	-5.6		20.2
M_lanceolata	145	14.5	-57	-5.7		20.2
M_lanceolata	138	13.8	-63	-6.3		20.1
M_lanceolata	138	13.8	-63	-6.3		20.1
M_lanceolata	152	15.2	-53	-5.3		20.5
M_lanceolata	139	13.9	-64	-6.4		20.3
M_lanceolata	154	15.4	-55	-5.5		20.9
M_lanceolata	142	14.2	-69	-6.9		21.1
M_lanceolata	128	12.8	-80	-8		20.8
M_lanceolata	128	12.8	-80	-8		20.8
M_lanceolata	130	13	-78	-7.8		20.8
M_lanceolata	119	11.9	-88	-8.8		20.7
M_lanceolata	130	13	-78	-7.8		20.8
M_lanceolata	144	14.4	-68	-6.8		21.2
M_lanceolata	175	17.5	-48	-4.8		22.3
M_lanceolata	132	13.2	-80	-8		21.2
M_lanceolata	169	16.9	-54	-5.4		22.3
M_lanceolata	87	8.7	-123	-12.3		21
M_lanceolata	127	12.7	-85	-8.5		21.2
M_lanceolata	87	8.7	-123	-12.3		21
M_lanceolata	89	8.9	-119	-11.9		20.8
M_lanceolata	146	14.6	-68	-6.8		21.4
M_lanceolata	121	12.1	-92	-9.2		21.3
M_lanceolata	121	12.1	-92	-9.2		21.3
M_lanceolata	98	9.8	-111	-11.1		20.9
M_lanceolata	98	9.8	-111	-11.1		20.9
M_lanceolata	90	9	-119	-11.9		20.9
M_lanceolata	116	11.6	-95	-9.5		21.1
M_lanceolata	123	12.3	-92	-9.2		21.5
M_lanceolata	125	12.5	-88	-8.8		21.3
M_lanceolata	123	12.3	-92	-9.2		21.5
M_linearifolia	154	15.4	-55	-5.5		20.9
M_linearifolia	255	25.5	54	5.4		20.1
M_linearifolia	250	25	82	8.2		16.8
M_linearifolia	180	18	-39	-3.9		21.9
M_linearifolia	180	18	-39	-3.9		21.9
M_linearifolia	239	23.9	29	2.9		21
M_linearifolia	258	25.8	33	3.3		22.5
M_linearifolia	268	26.8	44	4.4		22.4
M_linearifolia	185	18.5	-41	-4.1		22.6
M_linearifolia	168	16.8	-55	-5.5		22.3
M_linearifolia	220	22	-13	-1.3		23.3
M_linearifolia	247	24.7	6	0.6		24.1
M_linearifolia	257	25.7	13	1.3		24.4
M_linearifolia	208	20.8	-13	-1.3		22.1
M_linearifolia	188	18.8	-29	-2.9		21.7
M_linearifolia	169	16.9	-54	-5.4		22.3
M_linearifolia	268	26.8	30	3		23.8
M_linearifolia	246	24.6	52	5.2		19.4
M_linearifolia	196	19.6	-47	-4.7		24.3
M_linearifolia	227	22.7	-21	-2.1		24.8
M_linearifolia	295	29.5	29	2.9		26.6
M_linearifolia	290	29	24	2.4		26.6
M_linearifolia	290	29	24	2.4		26.6
M_linearifolia	258	25.8	-3	-0.3		26.1
M_linearifolia	298	29.8	27	2.7		27.1
M_linearifolia	250	25	-18	-1.8		26.8
M_linearifolia	281	28.1	10	1		27.1
M_lirana	194	19.4	10	1		18.4
M_lirana	197	19.7	47	4.7		15
M_lirana	90	9	-105	-10.5		19.5
M_lirana	112	11.2	-73	-7.3		18.5
M_lirana	157	15.7	-34	-3.4		19.1
M_lirana	161	16.1	-33	-3.3		19.4
M_lirana	147	14.7	-46	-4.6		19.3
M_lirana	129	12.9	-63	-6.3		19.2
M_lirana	130	13	-64	-6.4		19.4
M_lirana	126	12.6	-71	-7.1		19.7
M_lirana	102	10.2	-100	-10		20.2
M_lirana	92	9.2	-119	-11.9		21.1
M_lirana	154	15.4	-55	-5.5		20.9
M_lirana	222	22.2	80	8		14.2
M_lirana	200	20	-18	-1.8		21.8
M_lirana	230	23	8	0.8		22.2
M_lirana	171	17.1	-48	-4.8		21.9
M_lirana	171	17.1	-48	-4.8		21.9
M_lirana	178	17.8	-35	-3.5		21.3
M_lirana	129	12.9	-78	-7.8		20.7
M_lirana	105	10.5	-99	-9.9		20.4
M_lirana	138	13.8	-70	-7		20.8
M_lirana	138	13.8	-70	-7		20.8
M_lirana	126	12.6	-84	-8.4		21
M_lirana	124	12.4	-86	-8.6		21
M_lirana	122	12.2	-88	-8.8		21
M_lirana	173	17.3	-44	-4.4		21.7
M_lirana	162	16.2	-49	-4.9		21.1
M_lirana	112	11.2	-104	-10.4		21.6
M_lirana	85	8.5	-124	-12.4		20.9
M_lirana	114	11.4	-108	-10.8		22.2
M_lirana	167	16.7	-49	-4.9		21.6
M_lirana	232	23.2	10	1		22.2
M_lirana	232	23.2	10	1		22.2
M_lirana	214	21.4	-4	-0.4		21.8
M_lirana	230	23	8	0.8		22.2
M_lirana	186	18.6	-35	-3.5		22.1
M_lirana	211	21.1	-3	-0.3		21.4
M_lirana	83	8.3	-140	-14		22.3
M_lirana	83	8.3	-140	-14		22.3
M_lirana	284	28.4	-11	-1.1		29.5
M_lirana	284	28.4	-11	-1.1		29.5
M_lirana	216	21.6	4	0.4		21.2
M_lirana	193	19.3	-45	-4.5		23.8
M_lirana	165	16.5	-69	-6.9		23.4
M_lirana	168	16.8	-55	-5.5		22.3
M_lirana	191	19.1	-65	-6.5		25.6
M_lirana	266	26.6	20	2		24.6
M_lirana	95	9.5	-142	-14.2		23.7
M_lirana	314	31.4	10	1		30.4
M_lirana	158	15.8	-79	-7.9		23.7
M_lirana	162	16.2	-74	-7.4		23.6
M_lirana	178	17.8	-61	-6.1		23.9
M_lirana	142	14.2	-117	-11.7		25.9
M_lirana	283	28.3	-28	-2.8		31.1
M_lirana	239	23.9	-44	-4.4		28.3
M_lirana	279	27.9	-24	-2.4		30.3
M_lirana	283	28.3	-25	-2.5		30.8
M_lirana	234	23.4	-50	-5		28.4
M_lirana	242	24.2	-42	-4.2		28.4
M_obtusa	196	19.6	44	4.4		15.2
M_obtusa	187	18.7	36	3.6		15.1
M_obtusa	177	17.7	20	2		15.7
M_obtusa	218	21.8	50	5		16.8
M_obtusa	210	21	49	4.9		16.1
M_obtusa	206	20.6	49	4.9		15.7
M_obtusa	242	24.2	56	5.6		18.6
M_obtusa	245	24.5	57	5.7		18.8
M_obtusa	242	24.2	56	5.6		18.6
M_obtusa	210	21	50	5		16
M_obtusa	209	20.9	49	4.9		16
M_obtusa	209	20.9	49	4.9		16
M_obtusa	189	18.9	47	4.7		14.2
M_obtusa	198	19.8	48	4.8		15
M_obtusa	182	18.2	33	3.3		14.9
M_obtusa	153	15.3	-10	-1		16.3
M_obtusa	247	24.7	64	6.4		18.3
M_obtusa	241	24.1	58	5.8		18.3
M_obtusa	168	16.8	19	1.9		14.9
M_obtusa	149	14.9	-11	-1.1		16
M_obtusa	241	24.1	82	8.2		15.9
M_obtusa	241	24.1	82	8.2		15.9
M_obtusa	245	24.5	62	6.2		18.3
M_obtusa	249	24.9	66	6.6		18.3
M_obtusa	247	24.7	65	6.5		18.2
M_obtusa	251	25.1	62	6.2		18.9
M_obtusa	250	25	61	6.1		18.9
M_obtusa	247	24.7	57	5.7		19
M_obtusa	250	25	61	6.1		18.9
M_obtusa	250	25	61	6.1		18.9
M_obtusa	250	25	61	6.1		18.9
M_obtusa	237	23.7	49	4.9		18.8
M_obtusa	223	22.3	34	3.4		18.9
M_obtusa	245	24.5	50	5		19.5
M_obtusa	245	24.5	50	5		19.5
M_obtusa	245	24.5	49	4.9		19.6
M_obtusa	254	25.4	88	8.8		16.6
M_obtusa	153	15.3	-16	-1.6		16.9
M_obtusa	166	16.6	-8	-0.8		17.4
M_obtusa	225	22.5	36	3.6		18.9
M_obtusa	234	23.4	42	4.2		19.2
M_obtusa	200	20	3	0.3		19.7
M_obtusa	177	17.7	-3	-0.3		18
M_obtusa	218	21.8	25	2.5		19.3
M_paniculata	251	25.1	48	4.8		20.3
M_paniculata	250	25	47	4.7		20.3
M_paniculata	198	19.8	-2	-0.2		20
M_paniculata	266	26.6	70	7		19.6
M_paniculata	264	26.4	68	6.8		19.6
M_paniculata	249	24.9	41	4.1		20.8
M_paniculata	250	25	38	3.8		21.2
M_paniculata	129	12.9	-61	-6.1		19
M_paniculata	235	23.5	23	2.3		21.2
M_paniculata	235	23.5	23	2.3		21.2
M_paniculata	231	23.1	20	2		21.1
M_paniculata	156	15.6	-40	-4		19.6
M_paniculata	218	21.8	5	0.5		21.3
M_paniculata	131	13.1	-59	-5.9		19
M_paniculata	176	17.6	-20	-2		19.6
M_paniculata	205	20.5	-1	-0.1		20.6
M_paniculata	209	20.9	1	0.1		20.8
M_paniculata	212	21.2	-8	-0.8		22
M_paniculata	212	21.2	-8	-0.8		22
M_paniculata	197	19.7	-9	-0.9		20.6
M_paniculata	197	19.7	-9	-0.9		20.6
M_paniculata	163	16.3	-36	-3.6		19.9
M_paniculata	228	22.8	31	3.1		19.7
M_paniculata	154	15.4	-50	-5		20.4
M_paniculata	231	23.1	66	6.6		16.5
M_paniculata	185	18.5	-25	-2.5		21
M_paniculata	218	21.8	11	1.1		20.7
M_paniculata	200	20	-14	-1.4		21.4
M_paniculata	218	21.8	1	0.1		21.7
M_paniculata	218	21.8	0	0		21.8
M_paniculata	252	25.2	53	5.3		19.9
M_paniculata	250	25	49	4.9		20.1
M_paniculata	205	20.5	-11	-1.1		21.6
M_paniculata	133	13.3	-80	-8		21.3
M_paniculata	226	22.6	22	2.2		20.4
M_paniculata	236	23.6	61	6.1		17.5
M_paniculata	144	14.4	-61	-6.1		20.5
M_paniculata	90	9	-119	-11.9		20.9
M_paniculata	241	24.1	83	8.3		15.8
M_paniculata	175	17.5	-40	-4		21.5
M_paniculata	175	17.5	-40	-4		21.5
M_paniculata	240	24	76	7.6		16.4
M_paniculata	240	24	76	7.6		16.4
M_paniculata	248	24.8	65	6.5		18.3
M_paniculata	122	12.2	-96	-9.6		21.8
M_paniculata	156	15.6	-58	-5.8		21.4
M_paniculata	249	24.9	85	8.5		16.4
M_paniculata	207	20.7	-17	-1.7		22.4
M_paniculata	222	22.2	0	0		22.2
M_paniculata	222	22.2	0	0		22.2
M_paniculata	249	24.9	85	8.5		16.4
M_paniculata	236	23.6	19	1.9		21.7
M_paniculata	224	22.4	0	0		22.4
M_paniculata	247	24.7	44	4.4		20.3
M_paniculata	236	23.6	37	3.7		19.9
M_paniculata	239	23.9	66	6.6		17.3
M_paniculata	238	23.8	50	5		18.8
M_paniculata	238	23.8	43	4.3		19.5
M_paniculata	214	21.4	-4	-0.4		21.8
M_paniculata	214	21.4	-4	-0.4		21.8
M_paniculata	214	21.4	-4	-0.4		21.8
M_paniculata	214	21.4	-4	-0.4		21.8
M_paniculata	235	23.5	56	5.6		17.9
M_paniculata	255	25.5	82	8.2		17.3
M_paniculata	183	18.3	-33	-3.3		21.6
M_paniculata	231	23.1	25	2.5		20.6
M_paniculata	239	23.9	57	5.7		18.2
M_paniculata	245	24.5	64	6.4		18.1
M_paniculata	209	20.9	-3	-0.3		21.2
M_paniculata	202	20.2	-5	-0.5		20.7
M_paniculata	202	20.2	-5	-0.5		20.7
M_paniculata	214	21.4	5	0.5		20.9
M_paniculata	256	25.6	73	7.3		18.3
M_paniculata	254	25.4	67	6.7		18.7
M_paniculata	266	26.6	68	6.8		19.8
M_paniculata	266	26.6	68	6.8		19.8
M_paniculata	266	26.6	20	2		24.6
M_rugosa	156	15.6	-20	-2		17.6
M_rugosa	190	19	39	3.9		15.1
M_rugosa	184	18.4	29	2.9		15.5
M_rugosa	190	19	39	3.9		15.1
M_rugosa	190	19	39	3.9		15.1
M_rugosa	169	16.9	10	1		15.9
M_rugosa	184	18.4	40	4		14.4
M_rugosa	184	18.4	42	4.2		14.2
M_rugosa	190	19	46	4.6		14.4
M_rugosa	186	18.6	44	4.4		14.2
M_rugosa	187	18.7	45	4.5		14.2
M_rugosa	214	21.4	50	5		16.4
M_rugosa	206	20.6	49	4.9		15.7
M_rugosa	217	21.7	49	4.9		16.8
M_rugosa	217	21.7	49	4.9		16.8
M_rugosa	174	17.4	28	2.8		14.6
M_rugosa	171	17.1	24	2.4		14.7
M_rugosa	223	22.3	46	4.6		17.7
M_rugosa	235	23.5	51	5.1		18.4
M_rugosa	223	22.3	46	4.6		17.7
M_rugosa	222	22.2	46	4.6		17.6
M_rugosa	222	22.2	46	4.6		17.6
M_rugosa	227	22.7	47	4.7		18
M_rugosa	224	22.4	45	4.5		17.9
M_rugosa	163	16.3	7	0.7		15.6
M_rugosa	167	16.7	11	1.1		15.6
M_rugosa	195	19.5	27	2.7		16.8
M_rugosa	227	22.7	37	3.7		19
M_rugosa	227	22.7	37	3.7		19
M_rugosa	222	22.2	36	3.6		18.6
M_rugosa	222	22.2	36	3.6		18.6
M_rugosa	227	22.7	37	3.7		19
M_rugosa	227	22.7	37	3.7		19
M_rugosa	206	20.6	29	2.9		17.7
M_rugosa	206	20.6	29	2.9		17.7
M_rugosa	227	22.7	37	3.7		19
M_rugosa	206	20.6	29	2.9		17.7
M_rugosa	227	22.7	37	3.7		19
M_rugosa	206	20.6	29	2.9		17.7
M_rugosa	226	22.6	40	4		18.6
M_rugosa	226	22.6	40	4		18.6
M_rugosa	227	22.7	40	4		18.7
M_rugosa	228	22.8	37	3.7		19.1
M_rugosa	235	23.5	42	4.2		19.3
M_rugosa	235	23.5	42	4.2		19.3
M_rugosa	236	23.6	42	4.2		19.4
M_rugosa	236	23.6	42	4.2		19.4
M_rugosa	238	23.8	43	4.3		19.5
M_rugosa	238	23.8	43	4.3		19.5
M_rugosa	178	17.8	14	1.4		16.4
M_rugosa	166	16.6	5	0.5		16.1
M_rugosa	157	15.7	-12	-1.2		16.9
M_rugosa	147	14.7	-19	-1.9		16.6
M_rugosa	158	15.8	-8	-0.8		16.6
M_rugosa	172	17.2	3	0.3		16.9
M_rugosa	112	11.2	-64	-6.4		17.6
M_rugosa	117	11.7	-58	-5.8		17.5
M_rugosa	178	17.8	2	0.2		17.6
M_rugosa	208	20.8	13	1.3		19.5
M_rugosa	167	16.7	-6	-0.6		17.3
M_rugosa	229	22.9	20	2		20.9
M_rugosa	229	22.9	19	1.9		21
M_rugosa	229	22.9	19	1.9		21
M_rugosa	190	19	-4	-0.4		19.4
M_rugosa	190	19	-4	-0.4		19.4
M_rugosa	255	25.5	60	6		19.5
M_rugosa	209	20.9	2	0.2		20.7
M_rugosa	96	9.6	-97	-9.7		19.3
M_rugosa	209	20.9	2	0.2		20.7
M_rugosa	163	16.3	-18	-1.8		18.1
M_rugosa	157	15.7	-49	-4.9		20.6
M_rugosa	131	13.1	-61	-6.1		19.2
M_rugosa	124	12.4	-65	-6.5		18.9
M_rugosa	125	12.5	-64	-6.4		18.9
M_scarlatiflora	189	18.9	13	1.3		17.6
M_scarlatiflora	171	17.1	-5	-0.5		17.6
M_scarlatiflora	204	20.4	27	2.7		17.7
M_splendens	206	20.6	26	2.6		18
M_tenuifolia	268	26.8	93	9.3		17.5
M_tenuifolia	161	16.1	-89	-8.9		25
M_tenuifolia	247	24.7	43	4.3		20.4
M_tenuifolia	230	23	7	0.7		22.3
M_tenuifolia	239	23.9	23	2.3		21.6
M_tenuifolia	214	21.4	-18	-1.8		23.2
M_tenuifolia	245	24.5	38	3.8		20.7
M_tenuifolia	259	25.9	78	7.8		18.1
M_tenuifolia	239	23.9	25	2.5		21.4
M_tenuifolia	188	18.8	-53	-5.3		24.1
M_tenuifolia	215	21.5	-16	-1.6		23.1
M_tenuifolia	215	21.5	-16	-1.6		23.1
M_tenuifolia	221	22.1	-8	-0.8		22.9
M_tenuifolia	185	18.5	-55	-5.5		24
M_tenuifolia	233	23.3	12	1.2		22.1
M_tenuifolia	257	25.7	61	6.1		19.6
M_tocopillana	256	25.6	91	9.1		16.5
M_tocopillana	283	28.3	136	13.6		14.7
M_tocopillana	283	28.3	136	13.6		14.7
M_tubulosa	230	23	54	5.4		17.6
M_tubulosa	261	26.1	92	9.2		16.9
M_tubulosa	229	22.9	52	5.2		17.7
M_turbinea	203	20.3	-11	-1.1		21.4
M_turbinea	214	21.4	3	0.3		21.1
M_weberbaurei	197	19.7	14	1.4		18.3
M_weberbaurei	243	24.3	41	4.1		20.2
M_weberbaurei	270	27	64	6.4		20.6

## Sheet: angusti
SPECIE	bio05		bio06		P-WL-NB	P-NSB	WLS-RATIO	WLS-RATIO PROM	NBV	MIDPOINT	NPV
M_angustisecta	225	22.5	23	2.3	20.2	23.4	0.863248	0.938952	1.09	12.4	4.69083
M_angustisecta	248	24.8	63	6.3	18.5	19.4	0.953608			15.55
M_angustisecta	257	25.7	74	7.4	18.3	18.3	1			16.55

## Sheet: ardens
SPECIE	bio05		bio06		P-WL-NB	P-NSB	WLS-RATIO	WLS-RATIO PROM	NBV	MIDPOINT	NPV
M_ardens	259	25.9	77	7.7	18.2	20.5	0.887805	0.900813	0.0933333	16.8	1.05333
M_ardens	254	25.4	70	7	18.4	20.5	0.897561			16.2
M_ardens	242	24.2	54	5.4	18.8	20.5	0.917073			14.8

## Sheet: arequ
SPECIE	bio05		bio06		P-WL-NB		T-NSB	WLS-RATIO	WLS-RATIO PROM	NBV	MIDPOINT	NPV	WLS VAR	MIDPOINR(VAR)	MIDPOINT(MED)
M_arequipensis	281	28.1	115	11.5	16.6	8.3	22.9	0.724891	0.744978	2.823	19.8	6.31625	0.00538319	6.31625	19.35
M_arequipensis	248	24.8	63	6.3	18.5	9.25	22.9	0.80786			15.55
M_arequipensis	275	27.5	112	11.2	16.3	8.15	22.9	0.71179			19.35
M_arequipensis	273	27.3	124	12.4	14.9	7.45	22.9	0.650655			19.85
M_arequipensis	242	24.2	52	5.2	19	9.5	22.9	0.829694			14.7

## Sheet: aurist
SPECIE	bio05		bio06		P-WL-NB		P-NSB	WLS-RATIO	WLS-RATIO PROM	NBV	MIDPOINT	NPV	WLS-VAR	MIDPOINT(VAR)	MIDPOINT(MED)
M_auristipulata	213	21.3	-19	-1.9	23.2	11.6	28	0.828571	0.746825	1.19111	9.7	3.73319	0.00151927	3.73319	14.75
M_auristipulata	251	25.1	47	4.7	20.4	10.2	28	0.728571			14.9
M_auristipulata	252	25.2	47	4.7	20.5	10.25	28	0.732143			14.95
M_auristipulata	237	23.7	23	2.3	21.4	10.7	28	0.764286			13
M_auristipulata	251	25.1	44	4.4	20.7	10.35	28	0.739286			14.75
M_auristipulata	251	25.1	44	4.4	20.7	10.35	28	0.739286			14.75
M_auristipulata	237	23.7	23	2.3	21.4	10.7	28	0.764286			13
M_auristipulata	246	24.6	38	3.8	20.8	10.4	28	0.742857			14.2
M_auristipulata	261	26.1	70	7	19.1	9.55	28	0.682143			16.55

## Sheet: campa
SPECIE	bio05		bio06		P-WL-NB		P-NSB	WLS-RATIO	WLS-RATIO PROM	NBV	MIDPOINT	NPV	WLS_VAR	MIDPOINT(VAR)	MIDPOINT(MED)
M_campanulata	66	6.6	-132	-13.2	19.8	9.9	29.2	0.678082	0.706621	0.538667	-3.3	12.9197	0.000631763	12.9197	3.175
M_campanulata	160	16	-42	-4.2	20.2	10.1	29.2	0.691781			5.9
M_campanulata	153	15.3	-47	-4.7	20	10	29.2	0.684932			5.3
M_campanulata	146	14.6	-68	-6.8	21.4	10.7	29.2	0.732877			3.9
M_campanulata	98	9.8	-111	-11.1	20.9	10.45	29.2	0.715753			-0.65
M_campanulata	132	13.2	-83	-8.3	21.5	10.75	29.2	0.736301			2.45

## Sheet: corallina
SPECIE	bio05		bio06		P-WL-NB	P-NSB	WLS-RATIO	WLS-RATIO PROM	NBV	MIDPOINT	NPV
M_corallina	211	21.1	-26	-2.6	23.7	24.2	0.979339	0.973829	0.0533333	9.25	0.163333
M_corallina	211	21.1	-26	-2.6	23.7	24.2	0.979339			9.25
M_corallina	216	21.6	-17	-1.7	23.3	24.2	0.96281			9.95

## Sheet: densi
	SPECIE	bio05		bio06		P-WL-NB		P-NSB	WLS-RATIO	WLS-RATIO PROM	NBV	MIDPOINT	NPV	WLS-VAR	MID(VAR)	MID(MED)
1	M_densiflora	165	16.5	-2	-0.2	16.7	8.35	28.3	0.590106	0.600893	1.7683	8.15	9.52322	0.00220792	9.52322	9.3
2	M_densiflora	160	16	6	0.6	15.4	7.7	28.3	0.54417			8.3
3	M_densiflora	159	15.9	6	0.6	15.3	7.65	28.3	0.540636			8.25
4	M_densiflora	144	14.4	-25	-2.5	16.9	8.45	28.3	0.597173			5.95
5	M_densiflora	158	15.8	-5	-0.5	16.3	8.15	28.3	0.575972			7.65
6	M_densiflora	158	15.8	-5	-0.5	16.3	8.15	28.3	0.575972			7.65
7	M_densiflora	179	17.9	20	2	15.9	7.95	28.3	0.561837			9.95
8	M_densiflora	172	17.2	14	1.4	15.8	7.9	28.3	0.558304			9.3
9	M_densiflora	146	14.6	-32	-3.2	17.8	8.9	28.3	0.628975			5.7
10	M_densiflora	172	17.2	14	1.4	15.8	7.9	28.3	0.558304			9.3
11	M_densiflora	155	15.5	-10	-1	16.5	8.25	28.3	0.583039			7.25
12	M_densiflora	181	18.1	22	2.2	15.9	7.95	28.3	0.561837			10.15
13	M_densiflora	184	18.4	23	2.3	16.1	8.05	28.3	0.568905			10.35
14	M_densiflora	222	22.2	36	3.6	18.6	9.3	28.3	0.657244			12.9
15	M_densiflora	227	22.7	37	3.7	19	9.5	28.3	0.671378			13.2
16	M_densiflora	227	22.7	37	3.7	19	9.5	28.3	0.671378			13.2
17	M_densiflora	251	25.1	64	6.4	18.7	9.35	28.3	0.660777			15.75
18	M_densiflora	251	25.1	64	6.4	18.7	9.35	28.3	0.660777			15.75
19	M_densiflora	155	15.5	-29	-2.9	18.4	9.2	28.3	0.650177			6.3

## Sheet: deser
SPECIE	bio05		bio06		P-WL-NB		P-NSB	WLS-RATIO	WLS-RATIO PROM	NBV	MIDPOINT	NPV	WLS_VAR	MID(VAR)	MID(MED)
M_deserticola	229	22.9	13	1.3	21.6	10.8	27.8	0.776978	0.668165	3.71114	12.1	6.05687	0.00480195	6.05687	12.125
M_deserticola	214	21.4	0	0	21.4	10.7	27.8	0.769784			10.7
M_deserticola	214	21.4	19	1.9	19.5	9.75	27.8	0.701439			11.65
M_deserticola	219	21.9	24	2.4	19.5	9.75	27.8	0.701439			12.15
M_deserticola	231	23.1	38	3.8	19.3	9.65	27.8	0.694245			13.45
M_deserticola	210	21	26	2.6	18.4	9.2	27.8	0.661871			11.8
M_deserticola	278	27.8	115	11.5	16.3	8.15	27.8	0.586331			19.65
M_deserticola	215	21.5	45	4.5	17	8.5	27.8	0.611511			13
M_deserticola	200	20	43	4.3	15.7	7.85	27.8	0.564748			12.15
M_deserticola	207	20.7	44	4.4	16.3	8.15	27.8	0.586331			12.55
M_deserticola	200	20	9	0.9	19.1	9.55	27.8	0.68705			10.45
M_deserticola	196	19.6	8	0.8	18.8	9.4	27.8	0.676259			10.2

[truncated: 14 more sheets: fasci, humi, lactea, lanceo, lineari, lirana, obtusa, paniculata, rugosa, scar, tenui, toco, tubu, webe]
