# Supplementary material for: Niches and climate-change refugia in hundreds of species from one of the most arid places on Earth
Source: PeerJ. 2019 Sep 12;7:e7409. doi: 10.7717/peerj.7409 (PMC6745186; doi:10.7717/peerj.7409)
Supplement: Supplemental Information 1 — Each folder represents the data associated with a plant genera, and contains two files: B16_b17 and B5_b6, which describe the climatic variables associated with each location of each species. The former contain the values related to precipitation, while the latter contain the values associated with the temperatures. [file peerj-07-7409-s001.zip › Appendix_2/Nolana_ok/b5-b6_ok.xlsx]

## Sheet: TOTAL
Localidad	Specie	b5	b5/10	b6	b5/10	T-WL-NB	T-NSB	WLS-RATIO	WLS-RATIO PROM	NBV	MIDPOINT	NPV
andasonii	N_adansonii	258	25.8	112	11.2	17.9	14.6	0.815642	0.785847	1.93765	18.5	0.476536
aplocaryoides	N_aplocaryoides	255	25.5	60	6	28.2	19.5	0.691489	0.581206	3.24498	15.75	1.61481
arenicola	N_arenicola	262	26.2	123	12.3	22.1	13.9	0.628959	0.794872	5.4481	19.25	1.40536
arequipensis	N_arequipensis	283	28.3	113	11.3	18.6	17	0.913978	0.854071	5.13476	19.8	0.203929
aticoana	N_aticoana	276	27.6	109	10.9	18.4	16.7	0.907609	0.817482	3.14447	19.25	0.269754
baccata	N_baccata	243	24.3	74	7.4	24.7	16.9	0.684211	0.702604	3.14501	15.85	1.37418
balsamiflua	N_balsamiflua	257	25.7	105	10.5	17.2	15.2	0.883721	0.865116	0.117	18.1	0.89125
carnosa	N_carnosa	239	23.9	95	9.5	21.6	14.4	0.666667	0.720775	1.61171	16.7	0.321486
cerrateana	N_cerrateana	270	27	138	13.8	16.4	13.2	0.804878	0.877541	1.40083	20.4	0.632481
N_clivicola	N_clivicola	260	26	99	9.9	22.1	16.1	0.728507	0.749321	2.538	17.95	3.6325
1	N_coelestis	222	22.2	80	8	24	14.2	0.591667	0.687162	3.1041	15.1	1.9556
1	N_confinis	269	26.9	77	7.7	23.4	19.2	0.820513	0.762393	4.58989	17.3	0.525237
1	N_divaricata	263	26.3	83	8.3	38.5	18	0.467532	0.430925	2.76955	17.3	2.39502
1	N_elegans	264	26.4	86	8.6	26.4	17.8	0.674242	0.595137	2.42292	17.5	0.973795
1	N_filifolia	231	23.1	76	7.6	26.4	15.5	0.587121	0.67826	2.79381	15.35	2.44435
1	N_flaccida	270	27	95	9.5	29.3	17.5	0.59727	0.582643	0.723277	18.25	5.96376
N_gayana	N_gayana	273	27.3	115	11.5	16.1	15.8	0.981366	0.915373	0.448393	19.4	0.369598
N_glauca	N_glauca	264	26.4	73	7.3	20.9	19.1	0.913876	0.810207	0.760606	16.85	1.3125
1	N_humifusa	274	27.4	118	11.8	21.6	15.6	0.722222	0.712963	1.32296	19.6	0.567725
1	N_incana	263	26.3	83	8.3	27.6	18	0.652174	0.637164	0.964233	17.3	3.54053
N_incospicua	N_incospicua	277	27.7	131	13.1	18.9	14.6	0.772487	0.882312	0.446964	20.4	2.03246
N_inflata	N_inflata	276	27.6	112	11.2	18.5	16.4	0.886486	0.885729	2.76618	19.4	0.368636
N_intonsa	N_intonsa	251	25.1	94	9.4	16.8	15.7	0.934524	0.959866	0.33619	17.25	0.214048
N_leptophylla	N_leptophylla	266	26.6	85	8.5	29.2	18.1	0.619863	0.647839	2.18704	17.55	6.2356
N_linearifolia	N_linearifolia	261	26.1	95	9.5	28.3	16.6	0.586572	0.710178	4.1411	17.8	3.23086
N_lycioides	N_lycioides	258	25.8	113	11.3	18.8	14.5	0.771277	0.894939	3.283	18.55	0.293417
N_mollis	N_mollis	259	25.9	84	8.4	20.4	17.5	0.857843	0.750381	1.06618	17.15	1.04453
N_pallida	N_pallida	274	27.4	126	12.6	22.3	14.8	0.663677	0.879184	6.28205	20	0.264754
N_pallidula	N_pallidula	266	26.6	135	13.5	19.6	13.1	0.668367	0.946385	3.29473	20.05	0.552045
N_paradoxa	N_paradoxa	227	22.7	30	3	24.1	19.7	0.817427	0.696395	3.67411	12.85	1.54139
N_parviflora	N_parviflora	264	26.4	100	10	24.3	16.4	0.674897	0.821797	3.42788	18.2	3.54515
N_peruviana	N_peruviana	261	26.1	91	9.1	21.7	17	0.78341	0.750352	1.94921	17.6	2.8646
N_pilosa	N_pilosa	270	27	139	13.9	22.1	13.1	0.59276	0.842976	7.213	20.45	4.74325
N_plicata	N_plicata	275	27.5	116	11.6	23.9	15.9	0.665272	0.877907	7.25238	19.55	1.06119
N_pterocarpa	N_pterocarpa	250	25	123	12.3	22	12.7	0.577273	0.848069	6.59164	18.65	2.10373
N_ramosissima	N_ramosissima	268	26.8	93	9.3	19.7	17.5	0.888325	0.910037	0.941667	18.05	0.237276
N_rostrata	N_rostrata	257	25.7	62	6.2	37.4	19.5	0.52139	0.546544	7.32671	15.95	11.8508
N_rupicola	N_rupicola	269	26.9	90	9	22.9	17.9	0.781659	0.716882	1.7847	17.95	2.54361
N_salsoloides	N_salsoloides	244	24.4	98	9.8	23.9	14.6	0.610879	0.759996	2.30702	17.1	1.83543
N_scaposa	N_scaposa	265	26.5	121	12.1	16.3	14.4	0.883436	0.923847	1.20167	19.3	0.15575
N_sedifolia	N_sedifolia	265	26.5	87	8.7	21.9	17.8	0.812785	0.674289	2.24004	17.6	0.989349
N_sessiliflora	N_sessiliflora	248	24.8	51	5.1	22.4	19.7	0.879464	0.914179	4.55583	14.95	5.27063
N_tarapacana	N_tarapacana	233	23.3	15	1.5	28.7	21.8	0.759582	0.79069	3.25344	12.4	8.00669
N_thinophila	N_thinophila	270	27	139	13.9	22.3	13.1	0.587444	0.803896	9.95697	20.45	0.488333
N_villosa	N_villosa	265	26.5	87	8.7	39.1	17.8	0.455243	0.555753	3.68444	17.6	11.547
N_werdermannii	N_werdermannii	244	24.4	78	7.8	24.2	16.6	0.68595	0.76587	2.784	16.1	2.18481

## Sheet: Hoja1
Localidad	Specie	b5	b5/10	b6	b5/10	T-WL-NB	T-NSB	WLS-RATIO	WLS-RATIO PROM	NBV	MIDPOINT	NPV
N_acuminata	N_acuminata	229	22.9	82	8.2		14.7
N_acuminata	N_acuminata	230	23	84	8.4		14.6
N_acuminata	N_acuminata	229	22.9	62	6.2		16.7
N_acuminata	N_acuminata	268	26.8	77	7.7		19.1
N_acuminata	N_acuminata	243	24.3	81	8.1		16.2
N_acuminata	N_acuminata	234	23.4	70	7		16.4
N_acuminata	N_acuminata	227	22.7	58	5.8		16.9
N_acuminata	N_acuminata	224	22.4	77	7.7		14.7
N_acuminata	N_acuminata	224	22.4	80	8		14.4
N_acuminata	N_acuminata	222	22.2	80	8		14.2
N_acuminata	N_acuminata	225	22.5	70	7		15.5
N_acuminata	N_acuminata	239	23.9	87	8.7		15.2
N_acuminata	N_acuminata	250	25	68	6.8		18.2
N_acuminata	N_acuminata	241	24.1	70	7		17.1
N_acuminata	N_acuminata	224	22.4	79	7.9		14.5
N_acuminata	N_acuminata	250	25	104	10.4		14.6
N_acuminata	N_acuminata	256	25.6	110	11		14.6
N_acuminata	N_acuminata	263	26.3	106	10.6		15.7
N_acuminata	N_acuminata	263	26.3	80	8		18.3
N_acuminata	N_acuminata	270	27	95	9.5		17.5
N_acuminata	N_acuminata	269	26.9	92	9.2		17.7
N_acuminata	N_acuminata	265	26.5	87	8.7		17.8
N_acuminata	N_acuminata	263	26.3	82	8.2		18.1
N_acuminata	N_acuminata	263	26.3	78	7.8		18.5
N_acuminata	N_acuminata	260	26	89	8.9		17.1
N_acuminata	N_acuminata	272	27.2	106	10.6		16.6
N_acuminata	N_acuminata	258	25.8	85	8.5		17.3
N_acuminata	N_acuminata	238	23.8	80	8		15.8
N_acuminata	N_acuminata	240	24	96	9.6		14.4
N_acuminata	N_acuminata	262	26.2	79	7.9		18.3
N_acuminata	N_acuminata	272	27.2	106	10.6		16.6
N_acuminata	N_acuminata	254	25.4	81	8.1		17.3
N_acuminata	N_acuminata	244	24.4	65	6.5		17.9
N_acuminata	N_acuminata	261	26.1	95	9.5		16.6
N_acuminata	N_acuminata	239	23.9	95	9.5		14.4
N_acuminata	N_acuminata	238	23.8	91	9.1		14.7
N_acuminata	N_acuminata	237	23.7	91	9.1		14.6
N_acuminata	N_acuminata	237	23.7	91	9.1		14.6
N_acuminata	N_acuminata	236	23.6	88	8.8		14.8
N_acuminata	N_acuminata	240	24	95	9.5		14.5
N_acuminata	N_acuminata	242	24.2	98	9.8		14.4
N_acuminata	N_acuminata	242	24.2	98	9.8		14.4
N_acuminata	N_acuminata	242	24.2	98	9.8		14.4
N_acuminata	N_acuminata	236	23.6	88	8.8		14.8
N_acuminata	N_acuminata	259	25.9	87	8.7		17.2
N_acuminata	N_acuminata	282	28.2	120	12		16.2
N_acuminata	N_acuminata	269	26.9	82	8.2		18.7
N_acuminata	N_acuminata	274	27.4	96	9.6		17.8
N_acuminata	N_acuminata	267	26.7	95	9.5		17.2
N_acuminata	N_acuminata	247	24.7	83	8.3		16.4
N_acuminata	N_acuminata	218	21.8	26	2.6		19.2
N_acuminata	N_acuminata	273	27.3	96	9.6		17.7
N_acuminata	N_acuminata	245	24.5	67	6.7		17.8
N_acuminata	N_acuminata	258	25.8	85	8.5		17.3
N_acuminata	N_acuminata	262	26.2	79	7.9		18.3
N_acuminata	N_acuminata	243	24.3	98	9.8		14.5
N_acuminata	N_acuminata	240	24	96	9.6		14.4
N_acuminata	N_acuminata	242	24.2	90	9		15.2
N_acuminata	N_acuminata	279	27.9	116	11.6		16.3
N_acuminata	N_acuminata	271	27.1	107	10.7		16.4
N_adansonii	N_adansonii	258	25.8	112	11.2		14.6
N_adansonii	N_adansonii	264	26.4	128	12.8		13.6
N_adansonii	N_adansonii	262	26.2	119	11.9		14.3
N_adansonii	N_adansonii	268	26.8	130	13		13.8
N_adansonii	N_adansonii	275	27.5	97	9.7		17.8
N_adansonii	N_adansonii	265	26.5	139	13.9		12.6
N_adansonii	N_adansonii	270	27	139	13.9		13.1
N_adansonii	N_adansonii	265	26.5	130	13		13.5
N_adansonii	N_adansonii	275	27.5	120	12		15.5
N_adansonii	N_adansonii	268	26.8	139	13.9		12.9
N_adansonii	N_adansonii	270	27	139	13.9		13.1
N_adansonii	N_adansonii	270	27	139	13.9		13.1
N_adansonii	N_adansonii	263	26.3	107	10.7		15.6
N_adansonii	N_adansonii	276	27.6	128	12.8		14.8
N_adansonii	N_adansonii	263	26.3	133	13.3		13
N_adansonii	N_adansonii	270	27	139	13.9		13.1
N_adansonii	N_adansonii	268	26.8	139	13.9		12.9
N_aengima	N_aengima	274	27.4	118	11.8		15.6
N_albescens	N_albescens	259	25.9	108	10.8		15.1
N_albescens	N_albescens	241	24.1	65	6.5		17.6
N_albescens	N_albescens	238	23.8	87	8.7		15.1
N_albescens	N_albescens	266	26.6	86	8.6		18
N_albescens	N_albescens	268	26.8	59	5.9		20.9
N_albescens	N_albescens	254	25.4	62	6.2		19.2
N_albescens	N_albescens	249	24.9	100	10		14.9
N_albescens	N_albescens	241	24.1	82	8.2		15.9
N_albescens	N_albescens	240	24	96	9.6		14.4
N_albescens	N_albescens	245	24.5	84	8.4		16.1
N_albescens	N_albescens	247	24.7	65	6.5		18.2
N_albescens	N_albescens	251	25.1	66	6.6		18.5
N_albescens	N_albescens	245	24.5	56	5.6		18.9
N_albescens	N_albescens	236	23.6	42	4.2		19.4
N_albescens	N_albescens	234	23.4	50	5		18.4
N_albescens	N_albescens	245	24.5	55	5.5		19
N_albescens	N_albescens	272	27.2	95	9.5		17.7
N_albescens	N_albescens	254	25.4	76	7.6		17.8
N_albescens	N_albescens	255	25.5	54	5.4		20.1
N_albescens	N_albescens	254	25.4	76	7.6		17.8
N_albescens	N_albescens	222	22.2	32	3.2		19
N_albescens	N_albescens	243	24.3	95	9.5		14.8
N_albescens	N_albescens	241	24.1	92	9.2		14.9
N_albescens	N_albescens	239	23.9	95	9.5		14.4
N_albescens	N_albescens	242	24.2	97	9.7		14.5
N_albescens	N_albescens	242	24.2	97	9.7		14.5
N_albescens	N_albescens	239	23.9	92	9.2		14.7
N_albescens	N_albescens	239	23.9	92	9.2		14.7
N_albescens	N_albescens	242	24.2	98	9.8		14.4
N_albescens	N_albescens	239	23.9	92	9.2		14.7
N_albescens	N_albescens	242	24.2	96	9.6		14.6
N_albescens	N_albescens	239	23.9	92	9.2		14.7
N_albescens	N_albescens	243	24.3	95	9.5		14.8
N_albescens	N_albescens	243	24.3	94	9.4		14.9
N_albescens	N_albescens	242	24.2	91	9.1		15.1
N_albescens	N_albescens	243	24.3	92	9.2		15.1
N_albescens	N_albescens	242	24.2	96	9.6		14.6
N_albescens	N_albescens	236	23.6	88	8.8		14.8
N_albescens	N_albescens	227	22.7	33	3.3		19.4
N_albescens	N_albescens	238	23.8	40	4		19.8
N_albescens	N_albescens	250	25	66	6.6		18.4
N_albescens	N_albescens	254	25.4	54	5.4		20
N_albescens	N_albescens	251	25.1	104	10.4		14.7
N_albescens	N_albescens	251	25.1	62	6.2		18.9
N_albescens	N_albescens	236	23.6	43	4.3		19.3
N_albescens	N_albescens	234	23.4	50	5		18.4
N_albescens	N_albescens	238	23.8	95	9.5		14.3
N_albescens	N_albescens	244	24.4	85	8.5		15.9
N_albescens	N_albescens	240	24	96	9.6		14.4
N_albescens	N_albescens	247	24.7	65	6.5		18.2
N_albescens	N_albescens	265	26.5	90	9		17.5
N_albescens	N_albescens	253	25.3	62	6.2		19.1
N_albescens	N_albescens	245	24.5	84	8.4		16.1
N_albescens	N_albescens	246	24.6	57	5.7		18.9
N_albescens	N_albescens	238	23.8	49	4.9		18.9
N_albescens	N_albescens	245	24.5	84	8.4		16.1
N_aplocaryoides	N_aplocaryoides	255	25.5	60	6		19.5
N_aplocaryoides	N_aplocaryoides	268	26.8	96	9.6		17.2
N_aplocaryoides	N_aplocaryoides	268	26.8	96	9.6		17.2
N_aplocaryoides	N_aplocaryoides	264	26.4	86	8.6		17.8
N_aplocaryoides	N_aplocaryoides	270	27	115	11.5		15.5
N_aplocaryoides	N_aplocaryoides	260	26	99	9.9		16.1
N_aplocaryoides	N_aplocaryoides	264	26.4	108	10.8		15.6
N_aplocaryoides	N_aplocaryoides	254	25.4	89	8.9		16.5
N_aplocaryoides	N_aplocaryoides	238	23.8	0	0		23.8
N_aplocaryoides	N_aplocaryoides	258	25.8	116	11.6		14.2
N_aplocaryoides	N_aplocaryoides	249	24.9	106	10.6		14.3
N_aplocaryoides	N_aplocaryoides	248	24.8	107	10.7		14.1
N_aplocaryoides	N_aplocaryoides	245	24.5	99	9.9		14.6
N_aplocaryoides	N_aplocaryoides	250	25	104	10.4		14.6
N_aplocaryoides	N_aplocaryoides	249	24.9	89	8.9		16
N_aplocaryoides	N_aplocaryoides	256	25.6	109	10.9		14.7
N_aplocaryoides	N_aplocaryoides	263	26.3	106	10.6		15.7
N_aplocaryoides	N_aplocaryoides	263	26.3	106	10.6		15.7
N_aplocaryoides	N_aplocaryoides	253	25.3	72	7.2		18.1
N_aplocaryoides	N_aplocaryoides	253	25.3	66	6.6		18.7
N_aplocaryoides	N_aplocaryoides	259	25.9	68	6.8		19.1
N_aplocaryoides	N_aplocaryoides	264	26.4	82	8.2		18.2
N_aplocaryoides	N_aplocaryoides	264	26.4	82	8.2		18.2
N_aplocaryoides	N_aplocaryoides	268	26.8	90	9		17.8
N_aplocaryoides	N_aplocaryoides	267	26.7	86	8.6		18.1
N_aplocaryoides	N_aplocaryoides	270	27	95	9.5		17.5
N_aplocaryoides	N_aplocaryoides	268	26.8	59	5.9		20.9
N_aplocaryoides	N_aplocaryoides	264	26.4	68	6.8		19.6
N_aplocaryoides	N_aplocaryoides	253	25.3	101	10.1		15.2
N_aplocaryoides	N_aplocaryoides	251	25.1	94	9.4		15.7
N_aplocaryoides	N_aplocaryoides	258	25.8	112	11.2		14.6
N_aplocaryoides	N_aplocaryoides	251	25.1	94	9.4		15.7
N_aplocaryoides	N_aplocaryoides	263	26.3	94	9.4		16.9
N_aplocaryoides	N_aplocaryoides	281	28.1	121	12.1		16
N_aplocaryoides	N_aplocaryoides	264	26.4	96	9.6		16.8
N_aplocaryoides	N_aplocaryoides	274	27.4	109	10.9		16.5
N_aplocaryoides	N_aplocaryoides	266	26.6	96	9.6		17
N_aplocaryoides	N_aplocaryoides	254	25.4	105	10.5		14.9
N_aplocaryoides	N_aplocaryoides	268	26.8	111	11.1		15.7
N_aplocaryoides	N_aplocaryoides	254	25.4	104	10.4		15
N_aplocaryoides	N_aplocaryoides	268	26.8	113	11.3		15.5
N_aplocaryoides	N_aplocaryoides	239	23.9	97	9.7		14.2
N_aplocaryoides	N_aplocaryoides	253	25.3	104	10.4		14.9
N_aplocaryoides	N_aplocaryoides	269	26.9	104	10.4		16.5
N_aplocaryoides	N_aplocaryoides	259	25.9	86	8.6		17.3
N_aplocaryoides	N_aplocaryoides	246	24.6	99	9.9		14.7
N_aplocaryoides	N_aplocaryoides	239	23.9	97	9.7		14.2
N_aplocaryoides	N_aplocaryoides	264	26.4	100	10		16.4
N_aplocaryoides	N_aplocaryoides	282	28.2	121	12.1		16.1
N_aplocaryoides	N_aplocaryoides	272	27.2	103	10.3		16.9
N_aplocaryoides	N_aplocaryoides	269	26.9	104	10.4		16.5
N_aplocaryoides	N_aplocaryoides	277	27.7	112	11.2		16.5
N_aplocaryoides	N_aplocaryoides	261	26.1	94	9.4		16.7
N_aplocaryoides	N_aplocaryoides	242	24.2	96	9.6		14.6
N_aplocaryoides	N_aplocaryoides	254	25.4	104	10.4		15
N_aplocaryoides	N_aplocaryoides	282	28.2	122	12.2		16
N_aplocaryoides	N_aplocaryoides	261	26.1	102	10.2		15.9
N_aplocaryoides	N_aplocaryoides	277	27.7	115	11.5		16.2
N_aplocaryoides	N_aplocaryoides	268	26.8	111	11.1		15.7
N_aplocaryoides	N_aplocaryoides	238	23.8	95	9.5		14.3
N_arenicola	N_arenicola	262	26.2	123	12.3		13.9
N_arenicola	N_arenicola	272	27.2	108	10.8		16.4
N_arenicola	N_arenicola	266	26.6	106	10.6		16
N_arenicola	N_arenicola	276	27.6	82	8.2		19.4
N_arenicola	N_arenicola	268	26.8	131	13.1		13.7
N_arenicola	N_arenicola	269	26.9	91	9.1		17.8
N_arenicola	N_arenicola	244	24.4	58	5.8		18.6
N_arenicola	N_arenicola	269	26.9	74	7.4		19.5
N_arenicola	N_arenicola	276	27.6	82	8.2		19.4
N_arenicola	N_arenicola	269	26.9	77	7.7		19.2
N_arenicola	N_arenicola	270	27	84	8.4		18.6
N_arenicola	N_arenicola	268	26.8	119	11.9		14.9
N_arenicola	N_arenicola	265	26.5	103	10.3		16.2
N_arenicola	N_arenicola	272	27.2	93	9.3		17.9
N_arenicola	N_arenicola	279	27.9	59	5.9		22
N_arequipensis	N_arequipensis	283	28.3	113	11.3		17
N_arequipensis	N_arequipensis	267	26.7	134	13.4		13.3
N_arequipensis	N_arequipensis	280	28	126	12.6		15.4
N_arequipensis	N_arequipensis	268	26.8	142	14.2		12.6
N_arequipensis	N_arequipensis	284	28.4	100	10		18.4
N_arequipensis	N_arequipensis	282	28.2	119	11.9		16.3
N_arequipensis	N_arequipensis	286	28.6	104	10.4		18.2
N_aticoana	N_aticoana	276	27.6	109	10.9		16.7
N_aticoana	N_aticoana	274	27.4	104	10.4		17
N_aticoana	N_aticoana	265	26.5	139	13.9		12.6
N_aticoana	N_aticoana	263	26.3	133	13.3		13
N_aticoana	N_aticoana	273	27.3	122	12.2		15.1
N_aticoana	N_aticoana	272	27.2	92	9.2		18
N_aticoana	N_aticoana	273	27.3	122	12.2		15.1
N_aticoana	N_aticoana	263	26.3	133	13.3		13
N_aticoana	N_aticoana	276	27.6	117	11.7		15.9
N_aticoana	N_aticoana	263	26.3	125	12.5		13.8
N_aticoana	N_aticoana	263	26.3	123	12.3		14
N_aticoana	N_aticoana	275	27.5	112	11.2		16.3
N_baccata	N_baccata	243	24.3	74	7.4		16.9
N_baccata	N_baccata	271	27.1	71	7.1		20
N_baccata	N_baccata	239	23.9	87	8.7		15.2
N_baccata	N_baccata	254	25.4	104	10.4		15
N_baccata	N_baccata	241	24.1	82	8.2		15.9
N_baccata	N_baccata	245	24.5	84	8.4		16.1
N_baccata	N_baccata	239	23.9	97	9.7		14.2
N_baccata	N_baccata	240	24	89	8.9		15.1
N_baccata	N_baccata	250	25	63	6.3		18.7
N_baccata	N_baccata	257	25.7	73	7.3		18.4
N_baccata	N_baccata	234	23.4	50	5		18.4
N_baccata	N_baccata	235	23.5	52	5.2		18.3
N_baccata	N_baccata	244	24.4	58	5.8		18.6
N_baccata	N_baccata	265	26.5	86	8.6		17.9
N_baccata	N_baccata	272	27.2	94	9.4		17.8
N_baccata	N_baccata	254	25.4	76	7.6		17.8
N_baccata	N_baccata	255	25.5	60	6		19.5
N_baccata	N_baccata	264	26.4	81	8.1		18.3
N_baccata	N_baccata	262	26.2	67	6.7		19.5
N_baccata	N_baccata	260	26	63	6.3		19.7
N_baccata	N_baccata	249	24.9	76	7.6		17.3
N_baccata	N_baccata	249	24.9	62	6.2		18.7
N_baccata	N_baccata	257	25.7	73	7.3		18.4
N_baccata	N_baccata	265	26.5	86	8.6		17.9
N_baccata	N_baccata	272	27.2	94	9.4		17.8
N_baccata	N_baccata	254	25.4	76	7.6		17.8
N_baccata	N_baccata	266	26.6	100	10		16.6
N_baccata	N_baccata	238	23.8	91	9.1		14.7
N_baccata	N_baccata	236	23.6	90	9		14.6
N_baccata	N_baccata	239	23.9	92	9.2		14.7
N_baccata	N_baccata	238	23.8	91	9.1		14.7
N_baccata	N_baccata	240	24	94	9.4		14.6
N_baccata	N_baccata	241	24.1	92	9.2		14.9
N_baccata	N_baccata	241	24.1	92	9.2		14.9
N_baccata	N_baccata	237	23.7	91	9.1		14.6
N_baccata	N_baccata	242	24.2	98	9.8		14.4
N_baccata	N_baccata	242	24.2	96	9.6		14.6
N_baccata	N_baccata	238	23.8	54	5.4		18.4
N_baccata	N_baccata	234	23.4	50	5		18.4
N_baccata	N_baccata	227	22.7	33	3.3		19.4
N_baccata	N_baccata	218	21.8	25	2.5		19.3
N_baccata	N_baccata	238	23.8	95	9.5		14.3
N_baccata	N_baccata	262	26.2	67	6.7		19.5
N_baccata	N_baccata	257	25.7	73	7.3		18.4
N_baccata	N_baccata	242	24.2	52	5.2		19
N_baccata	N_baccata	239	23.9	97	9.7		14.2
N_baccata	N_baccata	258	25.8	63	6.3		19.5
N_baccata	N_baccata	255	25.5	62	6.2		19.3
N_baccata	N_baccata	260	26	79	7.9		18.1
N_baccata	N_baccata	240	24	55	5.5		18.5
N_baccata	N_baccata	249	24.9	62	6.2		18.7
N_baccata	N_baccata	238	23.8	54	5.4		18.4
N_baccata	N_baccata	260	26	63	6.3		19.7
N_baccata	N_baccata	240	24	89	8.9		15.1
N_baccata	N_baccata	249	24.9	76	7.6		17.3
N_baccata	N_baccata	264	26.4	81	8.1		18.3
N_baccata	N_baccata	247	24.7	83	8.3		16.4
N_baccata	N_baccata	256	25.6	69	6.9		18.7
N_baccata	N_baccata	258	25.8	63	6.3		19.5
N_baccata	N_baccata	254	25.4	60	6		19.4
N_baccata	N_baccata	256	25.6	69	6.9		18.7
N_baccata	N_baccata	240	24	52	5.2		18.8
N_baccata	N_baccata	247	24.7	68	6.8		17.9
N_baccata	N_baccata	241	24.1	96	9.6		14.5
N_baccata	N_baccata	251	25.1	68	6.8		18.3
N_baccata	N_baccata	272	27.2	95	9.5		17.7
N_baccata	N_baccata	236	23.6	55	5.5		18.1
N_baccata	N_baccata	254	25.4	104	10.4		15
N_baccata	N_baccata	234	23.4	50	5		18.4
N_baccata	N_baccata	243	24.3	58	5.8		18.5
N_baccata	N_baccata	257	25.7	71	7.1		18.6
N_baccata	N_baccata	245	24.5	84	8.4		16.1
N_baccata	N_baccata	243	24.3	81	8.1		16.2
N_baccata	N_baccata	234	23.4	50	5		18.4
N_baccata	N_baccata	247	24.7	58	5.8		18.9
N_baccata	N_baccata	243	24.3	54	5.4		18.9
N_baccata	N_baccata	246	24.6	77	7.7		16.9
N_baccata	N_baccata	231	23.1	59	5.9		17.2
N_baccata	N_baccata	268	26.8	94	9.4		17.4
N_baccata	N_baccata	240	24	97	9.7		14.3
N_baccata	N_baccata	246	24.6	80	8		16.6
N_balsamiflua	N_balsamiflua	257	25.7	105	10.5		15.2
N_balsamiflua	N_balsamiflua	269	26.9	116	11.6		15.3
N_balsamiflua	N_balsamiflua	277	27.7	131	13.1		14.6
N_balsamiflua	N_balsamiflua	275	27.5	128	12.8		14.7
N_balsamiflua	N_balsamiflua	274	27.4	128	12.8		14.6
N_carnosa	N_carnosa	239	23.9	95	9.5		14.4
N_carnosa	N_carnosa	224	22.4	80	8		14.4
N_carnosa	N_carnosa	240	24	96	9.6		14.4
N_carnosa	N_carnosa	239	23.9	97	9.7		14.2
N_carnosa	N_carnosa	238	23.8	85	8.5		15.3
N_carnosa	N_carnosa	242	24.2	77	7.7		16.5
N_carnosa	N_carnosa	241	24.1	96	9.6		14.5
N_carnosa	N_carnosa	239	23.9	94	9.4		14.5
N_carnosa	N_carnosa	247	24.7	72	7.2		17.5
N_carnosa	N_carnosa	249	24.9	77	7.7		17.2
N_carnosa	N_carnosa	257	25.7	73	7.3		18.4
N_carnosa	N_carnosa	240	24	96	9.6		14.4
N_carnosa	N_carnosa	249	24.9	77	7.7		17.2
N_carnosa	N_carnosa	244	24.4	69	6.9		17.5
N_carnosa	N_carnosa	241	24.1	92	9.2		14.9
N_carnosa	N_carnosa	243	24.3	94	9.4		14.9
N_carnosa	N_carnosa	245	24.5	99	9.9		14.6
N_carnosa	N_carnosa	242	24.2	98	9.8		14.4
N_carnosa	N_carnosa	241	24.1	92	9.2		14.9
N_carnosa	N_carnosa	239	23.9	92	9.2		14.7
N_carnosa	N_carnosa	241	24.1	92	9.2		14.9
N_carnosa	N_carnosa	241	24.1	92	9.2		14.9
N_carnosa	N_carnosa	240	24	92	9.2		14.8
N_carnosa	N_carnosa	241	24.1	93	9.3		14.8
N_carnosa	N_carnosa	242	24.2	93	9.3		14.9
N_carnosa	N_carnosa	243	24.3	94	9.4		14.9
N_carnosa	N_carnosa	243	24.3	94	9.4		14.9
N_carnosa	N_carnosa	243	24.3	94	9.4		14.9
N_carnosa	N_carnosa	243	24.3	94	9.4		14.9
N_carnosa	N_carnosa	243	24.3	95	9.5		14.8
N_carnosa	N_carnosa	243	24.3	94	9.4		14.9
N_carnosa	N_carnosa	243	24.3	94	9.4		14.9
N_carnosa	N_carnosa	243	24.3	92	9.2		15.1
N_carnosa	N_carnosa	245	24.5	94	9.4		15.1
N_carnosa	N_carnosa	242	24.2	91	9.1		15.1
N_carnosa	N_carnosa	243	24.3	92	9.2		15.1
N_carnosa	N_carnosa	242	24.2	92	9.2		15
N_carnosa	N_carnosa	242	24.2	92	9.2		15
N_carnosa	N_carnosa	241	24.1	93	9.3		14.8
N_carnosa	N_carnosa	242	24.2	96	9.6		14.6
N_carnosa	N_carnosa	242	24.2	98	9.8		14.4
N_carnosa	N_carnosa	238	23.8	75	7.5		16.3
N_carnosa	N_carnosa	239	23.9	89	8.9		15
N_carnosa	N_carnosa	239	23.9	97	9.7		14.2
N_carnosa	N_carnosa	257	25.7	73	7.3		18.4
N_carnosa	N_carnosa	264	26.4	93	9.3		17.1
N_carnosa	N_carnosa	255	25.5	91	9.1		16.4
N_carnosa	N_carnosa	239	23.9	89	8.9		15
N_carnosa	N_carnosa	242	24.2	77	7.7		16.5
N_carnosa	N_carnosa	239	23.9	83	8.3		15.6
N_carnosa	N_carnosa	265	26.5	89	8.9		17.6
N_carnosa	N_carnosa	247	24.7	70	7		17.7
N_carnosa	N_carnosa	254	25.4	76	7.6		17.8
N_carnosa	N_carnosa	239	23.9	95	9.5		14.4
N_carnosa	N_carnosa	255	25.5	91	9.1		16.4
N_carnosa	N_carnosa	238	23.8	95	9.5		14.3
N_carnosa	N_carnosa	249	24.9	77	7.7		17.2
N_carnosa	N_carnosa	241	24.1	96	9.6		14.5
N_carnosa	N_carnosa	240	24	96	9.6		14.4
N_carnosa	N_carnosa	247	24.7	72	7.2		17.5
N_carnosa	N_carnosa	255	25.5	91	9.1		16.4
N_carnosa	N_carnosa	265	26.5	95	9.5		17
N_carnosa	N_carnosa	253	25.3	90	9		16.3
N_carnosa	N_carnosa	238	23.8	49	4.9		18.9
N_cerrateana	N_cerrateana	270	27	138	13.8		13.2
N_cerrateana	N_cerrateana	265	26.5	139	13.9		12.6
N_cerrateana	N_cerrateana	270	27	138	13.8		13.2
N_cerrateana	N_cerrateana	265	26.5	115	11.5		15
N_cerrateana	N_cerrateana	264	26.4	111	11.1		15.3
N_cerrateana	N_cerrateana	264	26.4	111	11.1		15.3
N_cerrateana	N_cerrateana	268	26.8	136	13.6		13.2
N_cerrateana	N_cerrateana	267	26.7	133	13.3		13.4
N_cerrateana	N_cerrateana	263	26.3	106	10.6		15.7
N_cerrateana	N_cerrateana	262	26.2	107	10.7		15.5
N_cerrateana	N_cerrateana	265	26.5	120	12		14.5
N_cerrateana	N_cerrateana	266	26.6	108	10.8		15.8
N_chancoana	N_chancoana	273	27.3	124	12.4		14.9
N_chancoana	N_chancoana	276	27.6	128	12.8		14.8
N_chapiensis	N_chapiensis	232	23.2	40	4		19.2
N_clivicola	N_clivicola	260	26	99	9.9		16.1
N_clivicola	N_clivicola	259	25.9	95	9.5		16.4
N_clivicola	N_clivicola	283	28.3	136	13.6		14.7
N_clivicola	N_clivicola	254	25.4	89	8.9		16.5
N_clivicola	N_clivicola	253	25.3	62	6.2		19.1
N_coelestis	N_coelestis	222	22.2	80	8		14.2
N_coelestis	N_coelestis	234	23.4	81	8.1		15.3
N_coelestis	N_coelestis	229	22.9	80	8		14.9
N_coelestis	N_coelestis	231	23.1	82	8.2		14.9
N_coelestis	N_coelestis	223	22.3	81	8.1		14.2
N_coelestis	N_coelestis	248	24.8	65	6.5		18.3
N_coelestis	N_coelestis	233	23.3	64	6.4		16.9
N_coelestis	N_coelestis	229	22.9	80	8		14.9
N_coelestis	N_coelestis	229	22.9	81	8.1		14.8
N_coelestis	N_coelestis	221	22.1	80	8		14.1
N_coelestis	N_coelestis	244	24.4	85	8.5		15.9
N_coelestis	N_coelestis	231	23.1	63	6.3		16.8
N_coelestis	N_coelestis	216	21.6	40	4		17.6
N_coelestis	N_coelestis	222	22.2	34	3.4		18.8
N_coelestis	N_coelestis	227	22.7	69	6.9		15.8
N_coelestis	N_coelestis	225	22.5	80	8		14.5
N_coelestis	N_coelestis	224	22.4	77	7.7		14.7
N_coelestis	N_coelestis	226	22.6	81	8.1		14.5
N_coelestis	N_coelestis	224	22.4	80	8		14.4
N_coelestis	N_coelestis	235	23.5	69	6.9		16.6
N_coelestis	N_coelestis	248	24.8	65	6.5		18.3
N_coelestis	N_coelestis	250	25	75	7.5		17.5
N_coelestis	N_coelestis	238	23.8	64	6.4		17.4
N_coelestis	N_coelestis	224	22.4	79	7.9		14.5
N_coelestis	N_coelestis	222	22.2	81	8.1		14.1
N_coelestis	N_coelestis	238	23.8	87	8.7		15.1
N_coelestis	N_coelestis	234	23.4	50	5		18.4
N_coelestis	N_coelestis	272	27.2	94	9.4		17.8
N_coelestis	N_coelestis	273	27.3	96	9.6		17.7
N_coelestis	N_coelestis	250	25	64	6.4		18.6
N_coelestis	N_coelestis	252	25.2	65	6.5		18.7
N_coelestis	N_coelestis	256	25.6	69	6.9		18.7
N_coelestis	N_coelestis	269	26.9	69	6.9		20
N_coelestis	N_coelestis	272	27.2	94	9.4		17.8
N_coelestis	N_coelestis	274	27.4	95	9.5		17.9
N_coelestis	N_coelestis	273	27.3	94	9.4		17.9
N_coelestis	N_coelestis	272	27.2	95	9.5		17.7
N_confinis	N_confinis	269	26.9	77	7.7		19.2
N_confinis	N_confinis	272	27.2	93	9.3		17.9
N_confinis	N_confinis	269	26.9	91	9.1		17.8
N_confinis	N_confinis	276	27.6	89	8.9		18.7
N_confinis	N_confinis	276	27.6	82	8.2		19.4
N_confinis	N_confinis	270	27	84	8.4		18.6
N_confinis	N_confinis	276	27.6	90	9		18.6
N_confinis	N_confinis	276	27.6	94	9.4		18.2
N_confinis	N_confinis	267	26.7	74	7.4		19.3
N_confinis	N_confinis	302	30.2	68	6.8		23.4
N_confinis	N_confinis	265	26.5	120	12		14.5
N_confinis	N_confinis	272	27.2	102	10.2		17
N_confinis	N_confinis	270	27	88	8.8		18.2
N_confinis	N_confinis	266	26.6	80	8		18.6
N_confinis	N_confinis	272	27.2	93	9.3		17.9
N_confinis	N_confinis	272	27.2	93	9.3		17.9
N_confinis	N_confinis	267	26.7	134	13.4		13.3
N_confinis	N_confinis	275	27.5	96	9.6		17.9
N_confinis	N_confinis	266	26.6	108	10.8		15.8
N_confinis	N_confinis	267	26.7	121	12.1		14.6
N_coronata	N_coronata	270	27	138	13.8		13.2
N_crassulifolia	N_crassulifolia	255	25.5	82	8.2		17.3
N_crassulifolia	N_crassulifolia	240	24	75	7.5		16.5
N_crassulifolia	N_crassulifolia	229	22.9	62	6.2		16.7
N_crassulifolia	N_crassulifolia	245	24.5	91	9.1		15.4
N_crassulifolia	N_crassulifolia	242	24.2	86	8.6		15.6
N_crassulifolia	N_crassulifolia	223	22.3	81	8.1		14.2
N_crassulifolia	N_crassulifolia	266	26.6	79	7.9		18.7
N_crassulifolia	N_crassulifolia	264	26.4	73	7.3		19.1
N_crassulifolia	N_crassulifolia	269	26.9	79	7.9		19
N_crassulifolia	N_crassulifolia	227	22.7	50	5		17.7
N_crassulifolia	N_crassulifolia	251	25.1	70	7		18.1
N_crassulifolia	N_crassulifolia	249	24.9	85	8.5		16.4
N_crassulifolia	N_crassulifolia	243	24.3	88	8.8		15.5
N_crassulifolia	N_crassulifolia	242	24.2	88	8.8		15.4
N_crassulifolia	N_crassulifolia	255	25.5	82	8.2		17.3
N_crassulifolia	N_crassulifolia	248	24.8	65	6.5		18.3
N_crassulifolia	N_crassulifolia	243	24.3	76	7.6		16.7
N_crassulifolia	N_crassulifolia	243	24.3	82	8.2		16.1
N_crassulifolia	N_crassulifolia	242	24.2	86	8.6		15.6
N_crassulifolia	N_crassulifolia	236	23.6	58	5.8		17.8
N_crassulifolia	N_crassulifolia	241	24.1	53	5.3		18.8
N_crassulifolia	N_crassulifolia	227	22.7	52	5.2		17.5
N_crassulifolia	N_crassulifolia	235	23.5	68	6.8		16.7
N_crassulifolia	N_crassulifolia	227	22.7	50	5		17.7
N_crassulifolia	N_crassulifolia	231	23.1	70	7		16.1
N_crassulifolia	N_crassulifolia	232	23.2	47	4.7		18.5
N_crassulifolia	N_crassulifolia	221	22.1	80	8		14.1
N_crassulifolia	N_crassulifolia	223	22.3	81	8.1		14.2
N_crassulifolia	N_crassulifolia	239	23.9	87	8.7		15.2
N_crassulifolia	N_crassulifolia	240	24	47	4.7		19.3
N_crassulifolia	N_crassulifolia	263	26.3	74	7.4		18.9
N_crassulifolia	N_crassulifolia	262	26.2	65	6.5		19.7
N_crassulifolia	N_crassulifolia	231	23.1	76	7.6		15.5
N_crassulifolia	N_crassulifolia	231	23.1	82	8.2		14.9
N_crassulifolia	N_crassulifolia	250	25	75	7.5		17.5
N_crassulifolia	N_crassulifolia	242	24.2	72	7.2		17
N_crassulifolia	N_crassulifolia	246	24.6	78	7.8		16.8
N_crassulifolia	N_crassulifolia	257	25.7	72	7.2		18.5
N_crassulifolia	N_crassulifolia	266	26.6	77	7.7		18.9
N_crassulifolia	N_crassulifolia	271	27.1	81	8.1		19
N_crassulifolia	N_crassulifolia	245	24.5	91	9.1		15.4
N_crassulifolia	N_crassulifolia	244	24.4	63	6.3		18.1
N_crassulifolia	N_crassulifolia	257	25.7	76	7.6		18.1
N_crassulifolia	N_crassulifolia	264	26.4	91	9.1		17.3
N_crassulifolia	N_crassulifolia	282	28.2	122	12.2		16
N_crassulifolia	N_crassulifolia	269	26.9	67	6.7		20.2
N_crassulifolia	N_crassulifolia	257	25.7	71	7.1		18.6
N_crassulifolia	N_crassulifolia	251	25.1	62	6.2		18.9
N_crassulifolia	N_crassulifolia	270	27	76	7.6		19.4
N_crassulifolia	N_crassulifolia	242	24.2	48	4.8		19.4
N_crassulifolia	N_crassulifolia	271	27.1	92	9.2		17.9
N_crassulifolia	N_crassulifolia	254	25.4	83	8.3		17.1
N_crassulifolia	N_crassulifolia	249	24.9	77	7.7		17.2
N_crassulifolia	N_crassulifolia	249	24.9	75	7.5		17.4
N_crassulifolia	N_crassulifolia	244	24.4	69	6.9		17.5
N_crassulifolia	N_crassulifolia	249	24.9	74	7.4		17.5
N_crassulifolia	N_crassulifolia	254	25.4	80	8		17.4
N_crassulifolia	N_crassulifolia	253	25.3	76	7.6		17.7
N_crassulifolia	N_crassulifolia	268	26.8	78	7.8		19
N_crassulifolia	N_crassulifolia	268	26.8	82	8.2		18.6
N_crassulifolia	N_crassulifolia	255	25.5	69	6.9		18.6
N_crassulifolia	N_crassulifolia	265	26.5	77	7.7		18.8
N_crassulifolia	N_crassulifolia	257	25.7	67	6.7		19
N_crassulifolia	N_crassulifolia	248	24.8	57	5.7		19.1
N_crassulifolia	N_crassulifolia	260	26	70	7		19
N_crassulifolia	N_crassulifolia	257	25.7	64	6.4		19.3
N_crassulifolia	N_crassulifolia	252	25.2	57	5.7		19.5
N_crassulifolia	N_crassulifolia	249	24.9	52	5.2		19.7
N_crassulifolia	N_crassulifolia	262	26.2	68	6.8		19.4
N_crassulifolia	N_crassulifolia	265	26.5	86	8.6		17.9
N_crassulifolia	N_crassulifolia	261	26.1	84	8.4		17.7
N_crassulifolia	N_crassulifolia	267	26.7	93	9.3		17.4
N_crassulifolia	N_crassulifolia	248	24.8	66	6.6		18.2
N_crassulifolia	N_crassulifolia	242	24.2	61	6.1		18.1
N_crassulifolia	N_crassulifolia	275	27.5	109	10.9		16.6
N_crassulifolia	N_crassulifolia	269	26.9	99	9.9		17
N_crassulifolia	N_crassulifolia	261	26.1	87	8.7		17.4
N_crassulifolia	N_crassulifolia	261	26.1	89	8.9		17.2
N_crassulifolia	N_crassulifolia	260	26	89	8.9		17.1
N_crassulifolia	N_crassulifolia	263	26.3	94	9.4		16.9
N_crassulifolia	N_crassulifolia	262	26.2	91	9.1		17.1
N_crassulifolia	N_crassulifolia	263	26.3	94	9.4		16.9
N_crassulifolia	N_crassulifolia	263	26.3	96	9.6		16.7
N_crassulifolia	N_crassulifolia	247	24.7	71	7.1		17.6
N_crassulifolia	N_crassulifolia	260	26	90	9		17
N_crassulifolia	N_crassulifolia	261	26.1	95	9.5		16.6
N_crassulifolia	N_crassulifolia	249	24.9	90	9		15.9
N_crassulifolia	N_crassulifolia	247	24.7	85	8.5		16.2
N_crassulifolia	N_crassulifolia	222	22.2	32	3.2		19
N_crassulifolia	N_crassulifolia	238	23.8	55	5.5		18.3
N_crassulifolia	N_crassulifolia	238	23.8	55	5.5		18.3
N_crassulifolia	N_crassulifolia	239	23.9	55	5.5		18.4
N_crassulifolia	N_crassulifolia	245	24.5	94	9.4		15.1
N_crassulifolia	N_crassulifolia	243	24.3	97	9.7		14.6
N_crassulifolia	N_crassulifolia	236	23.6	55	5.5		18.1
N_crassulifolia	N_crassulifolia	243	24.3	62	6.2		18.1
N_crassulifolia	N_crassulifolia	248	24.8	69	6.9		17.9
N_crassulifolia	N_crassulifolia	272	27.2	91	9.1		18.1
N_crassulifolia	N_crassulifolia	264	26.4	93	9.3		17.1
N_crassulifolia	N_crassulifolia	248	24.8	87	8.7		16.1
N_crassulifolia	N_crassulifolia	200	20	13	1.3		18.7
N_crassulifolia	N_crassulifolia	249	24.9	89	8.9		16
N_crassulifolia	N_crassulifolia	202	20.2	14	1.4		18.8
N_crassulifolia	N_crassulifolia	267	26.7	95	9.5		17.2
N_crassulifolia	N_crassulifolia	256	25.6	77	7.7		17.9
N_crassulifolia	N_crassulifolia	265	26.5	92	9.2		17.3
N_crassulifolia	N_crassulifolia	273	27.3	107	10.7		16.6
N_crassulifolia	N_crassulifolia	262	26.2	95	9.5		16.7
N_crassulifolia	N_crassulifolia	282	28.2	121	12.1		16.1
N_crassulifolia	N_crassulifolia	239	23.9	97	9.7		14.2
N_crassulifolia	N_crassulifolia	264	26.4	68	6.8		19.6
N_crassulifolia	N_crassulifolia	267	26.7	70	7		19.7
N_crassulifolia	N_crassulifolia	262	26.2	73	7.3		18.9
N_crassulifolia	N_crassulifolia	267	26.7	79	7.9		18.8
N_crassulifolia	N_crassulifolia	267	26.7	80	8		18.7
N_deflexa	N_deflexa	263	26.3	86	8.6		17.7
N_deflexa	N_deflexa	264	26.4	82	8.2		18.2
N_dianae	N_dianae	255	25.5	97	9.7		15.8
N_diffusa	N_diffusa	257	25.7	88	8.8		16.9
N_diffusa	N_diffusa	261	26.1	95	9.5		16.6
N_diffusa	N_diffusa	257	25.7	88	8.8		16.9
N_diffusa	N_diffusa	265	26.5	94	9.4		17.1
N_diffusa	N_diffusa	266	26.6	86	8.6		18
N_diffusa	N_diffusa	263	26.3	80	8		18.3
N_divaricata	N_divaricata	263	26.3	83	8.3		18
N_divaricata	N_divaricata	263	26.3	83	8.3		18
N_divaricata	N_divaricata	239	23.9	91	9.1		14.8
N_divaricata	N_divaricata	222	22.2	80	8		14.2
N_divaricata	N_divaricata	231	23.1	82	8.2		14.9
N_divaricata	N_divaricata	243	24.3	89	8.9		15.4
N_divaricata	N_divaricata	230	23	84	8.4		14.6
N_divaricata	N_divaricata	229	22.9	62	6.2		16.7
N_divaricata	N_divaricata	249	24.9	86	8.6		16.3
N_divaricata	N_divaricata	244	24.4	89	8.9		15.5
N_divaricata	N_divaricata	242	24.2	86	8.6		15.6
N_divaricata	N_divaricata	245	24.5	91	9.1		15.4
N_divaricata	N_divaricata	225	22.5	82	8.2		14.3
N_divaricata	N_divaricata	244	24.4	85	8.5		15.9
N_divaricata	N_divaricata	230	23	73	7.3		15.7
N_divaricata	N_divaricata	225	22.5	83	8.3		14.2
N_divaricata	N_divaricata	241	24.1	70	7		17.1
N_divaricata	N_divaricata	270	27	95	9.5		17.5
N_divaricata	N_divaricata	263	26.3	79	7.9		18.4
N_divaricata	N_divaricata	263	26.3	81	8.1		18.2
N_divaricata	N_divaricata	263	26.3	79	7.9		18.4
N_divaricata	N_divaricata	151	15.1	-103	-10.3		25.4
N_divaricata	N_divaricata	264	26.4	100	10		16.4
N_divaricata	N_divaricata	281	28.1	121	12.1		16
N_divaricata	N_divaricata	274	27.4	109	10.9		16.5
N_divaricata	N_divaricata	259	25.9	86	8.6		17.3
N_divaricata	N_divaricata	260	26	82	8.2		17.8
N_divaricata	N_divaricata	267	26.7	95	9.5		17.2
N_divaricata	N_divaricata	241	24.1	82	8.2		15.9
N_divaricata	N_divaricata	253	25.3	74	7.4		17.9
N_divaricata	N_divaricata	251	25.1	61	6.1		19
N_divaricata	N_divaricata	257	25.7	73	7.3		18.4
N_divaricata	N_divaricata	234	23.4	50	5		18.4
N_divaricata	N_divaricata	248	24.8	57	5.7		19.1
N_divaricata	N_divaricata	254	25.4	76	7.6		17.8
N_divaricata	N_divaricata	272	27.2	94	9.4		17.8
N_divaricata	N_divaricata	264	26.4	91	9.1		17.3
N_divaricata	N_divaricata	261	26.1	64	6.4		19.7
N_divaricata	N_divaricata	256	25.6	56	5.6		20
N_divaricata	N_divaricata	246	24.6	85	8.5		16.1
N_divaricata	N_divaricata	257	25.7	73	7.3		18.4
N_divaricata	N_divaricata	269	26.9	104	10.4		16.5
N_divaricata	N_divaricata	259	25.9	86	8.6		17.3
N_divaricata	N_divaricata	279	27.9	117	11.7		16.2
N_divaricata	N_divaricata	265	26.5	92	9.2		17.3
N_divaricata	N_divaricata	248	24.8	58	5.8		19
N_divaricata	N_divaricata	240	24	52	5.2		18.8
N_divaricata	N_divaricata	253	25.3	82	8.2		17.1
N_divaricata	N_divaricata	254	25.4	83	8.3		17.1
N_divaricata	N_divaricata	249	24.9	77	7.7		17.2
N_divaricata	N_divaricata	249	24.9	75	7.5		17.4
N_divaricata	N_divaricata	244	24.4	69	6.9		17.5
N_divaricata	N_divaricata	249	24.9	74	7.4		17.5
N_divaricata	N_divaricata	254	25.4	80	8		17.4
N_divaricata	N_divaricata	253	25.3	76	7.6		17.7
N_divaricata	N_divaricata	270	27	82	8.2		18.8
N_divaricata	N_divaricata	273	27.3	91	9.1		18.2
N_divaricata	N_divaricata	260	26	70	7		19
N_divaricata	N_divaricata	260	26	70	7		19
N_divaricata	N_divaricata	257	25.7	64	6.4		19.3
N_divaricata	N_divaricata	262	26.2	68	6.8		19.4
N_divaricata	N_divaricata	265	26.5	86	8.6		17.9
N_divaricata	N_divaricata	261	26.1	84	8.4		17.7
N_divaricata	N_divaricata	275	27.5	109	10.9		16.6
N_divaricata	N_divaricata	271	27.1	104	10.4		16.7
N_divaricata	N_divaricata	263	26.3	94	9.4		16.9
N_divaricata	N_divaricata	262	26.2	91	9.1		17.1
N_divaricata	N_divaricata	264	26.4	93	9.3		17.1
N_divaricata	N_divaricata	260	26	90	9		17
N_divaricata	N_divaricata	261	26.1	95	9.5		16.6
N_divaricata	N_divaricata	245	24.5	75	7.5		17
N_divaricata	N_divaricata	249	24.9	84	8.4		16.5
N_divaricata	N_divaricata	249	24.9	90	9		15.9
N_divaricata	N_divaricata	245	24.5	85	8.5		16
N_divaricata	N_divaricata	248	24.8	91	9.1		15.7
N_divaricata	N_divaricata	246	24.6	89	8.9		15.7
N_divaricata	N_divaricata	242	24.2	82	8.2		16
N_divaricata	N_divaricata	241	24.1	96	9.6		14.5
N_divaricata	N_divaricata	239	23.9	92	9.2		14.7
N_divaricata	N_divaricata	236	23.6	90	9		14.6
N_divaricata	N_divaricata	239	23.9	95	9.5		14.4
N_divaricata	N_divaricata	249	24.9	103	10.3		14.6
N_divaricata	N_divaricata	245	24.5	94	9.4		15.1
N_divaricata	N_divaricata	245	24.5	97	9.7		14.8
N_divaricata	N_divaricata	245	24.5	96	9.6		14.9
N_divaricata	N_divaricata	244	24.4	95	9.5		14.9
N_divaricata	N_divaricata	245	24.5	99	9.9		14.6
N_divaricata	N_divaricata	239	23.9	77	7.7		16.2
N_divaricata	N_divaricata	236	23.6	90	9		14.6
N_divaricata	N_divaricata	237	23.7	91	9.1		14.6
N_divaricata	N_divaricata	242	24.2	97	9.7		14.5
N_divaricata	N_divaricata	242	24.2	97	9.7		14.5
N_divaricata	N_divaricata	241	24.1	96	9.6		14.5
N_divaricata	N_divaricata	241	24.1	97	9.7		14.4
N_divaricata	N_divaricata	241	24.1	97	9.7		14.4
N_divaricata	N_divaricata	240	24	95	9.5		14.5
N_divaricata	N_divaricata	239	23.9	92	9.2		14.7
N_divaricata	N_divaricata	242	24.2	96	9.6		14.6
N_divaricata	N_divaricata	241	24.1	92	9.2		14.9
N_divaricata	N_divaricata	239	23.9	92	9.2		14.7
N_divaricata	N_divaricata	243	24.3	96	9.6		14.7
N_divaricata	N_divaricata	243	24.3	94	9.4		14.9
N_divaricata	N_divaricata	243	24.3	94	9.4		14.9
N_divaricata	N_divaricata	243	24.3	95	9.5		14.8
N_divaricata	N_divaricata	243	24.3	94	9.4		14.9
N_divaricata	N_divaricata	243	24.3	92	9.2		15.1
N_divaricata	N_divaricata	245	24.5	94	9.4		15.1
N_divaricata	N_divaricata	242	24.2	91	9.1		15.1
N_divaricata	N_divaricata	243	24.3	92	9.2		15.1
N_divaricata	N_divaricata	242	24.2	92	9.2		15
N_divaricata	N_divaricata	242	24.2	92	9.2		15
N_divaricata	N_divaricata	242	24.2	92	9.2		15
N_divaricata	N_divaricata	240	24	95	9.5		14.5
N_divaricata	N_divaricata	241	24.1	96	9.6		14.5
N_divaricata	N_divaricata	241	24.1	97	9.7		14.4
N_divaricata	N_divaricata	240	24	95	9.5		14.5
N_divaricata	N_divaricata	242	24.2	96	9.6		14.6
N_divaricata	N_divaricata	243	24.3	96	9.6		14.7
N_divaricata	N_divaricata	241	24.1	96	9.6		14.5
N_divaricata	N_divaricata	245	24.5	94	9.4		15.1
N_divaricata	N_divaricata	245	24.5	94	9.4		15.1
N_divaricata	N_divaricata	246	24.6	98	9.8		14.8
N_divaricata	N_divaricata	245	24.5	97	9.7		14.8
N_divaricata	N_divaricata	245	24.5	96	9.6		14.9
N_divaricata	N_divaricata	245	24.5	96	9.6		14.9
N_divaricata	N_divaricata	244	24.4	95	9.5		14.9
N_divaricata	N_divaricata	245	24.5	96	9.6		14.9
N_divaricata	N_divaricata	245	24.5	99	9.9		14.6
N_divaricata	N_divaricata	241	24.1	91	9.1		15
N_divaricata	N_divaricata	243	24.3	95	9.5		14.8
N_divaricata	N_divaricata	244	24.4	65	6.5		17.9
N_divaricata	N_divaricata	245	24.5	65	6.5		18
N_divaricata	N_divaricata	244	24.4	64	6.4		18
N_divaricata	N_divaricata	245	24.5	66	6.6		17.9
N_divaricata	N_divaricata	242	24.2	62	6.2		18
N_divaricata	N_divaricata	245	24.5	99	9.9		14.6
N_divaricata	N_divaricata	247	24.7	68	6.8		17.9
N_divaricata	N_divaricata	238	23.8	95	9.5		14.3
N_divaricata	N_divaricata	234	23.4	50	5		18.4
N_divaricata	N_divaricata	281	28.1	121	12.1		16
N_divaricata	N_divaricata	250	25	74	7.4		17.6
N_divaricata	N_divaricata	264	26.4	93	9.3		17.1
N_divaricata	N_divaricata	249	24.9	85	8.5		16.4
N_divaricata	N_divaricata	253	25.3	86	8.6		16.7
N_divaricata	N_divaricata	255	25.5	91	9.1		16.4
N_divaricata	N_divaricata	238	23.8	63	6.3		17.5
N_divaricata	N_divaricata	247	24.7	75	7.5		17.2
N_divaricata	N_divaricata	240	24	63	6.3		17.7
N_divaricata	N_divaricata	235	23.5	61	6.1		17.4
N_divaricata	N_divaricata	249	24.9	72	7.2		17.7
N_divaricata	N_divaricata	253	25.3	79	7.9		17.4
N_divaricata	N_divaricata	253	25.3	80	8		17.3
N_divaricata	N_divaricata	255	25.5	84	8.4		17.1
N_divaricata	N_divaricata	265	26.5	95	9.5		17
N_divaricata	N_divaricata	261	26.1	64	6.4		19.7
N_divaricata	N_divaricata	269	26.9	99	9.9		17
N_divaricata	N_divaricata	246	24.6	85	8.5		16.1
N_divaricata	N_divaricata	261	26.1	83	8.3		17.8
N_divaricata	N_divaricata	272	27.2	94	9.4		17.8
N_divaricata	N_divaricata	267	26.7	95	9.5		17.2
N_divaricata	N_divaricata	254	25.4	60	6		19.4
N_divaricata	N_divaricata	256	25.6	73	7.3		18.3
N_divaricata	N_divaricata	261	26.1	84	8.4		17.7
N_divaricata	N_divaricata	256	25.6	82	8.2		17.4
N_divaricata	N_divaricata	259	25.9	89	8.9		17
N_divaricata	N_divaricata	278	27.8	119	11.9		15.9
N_divaricata	N_divaricata	268	26.8	107	10.7		16.1
N_divaricata	N_divaricata	251	25.1	61	6.1		19
N_divaricata	N_divaricata	254	25.4	76	7.6		17.8
N_divaricata	N_divaricata	246	24.6	85	8.5		16.1
N_divaricata	N_divaricata	256	25.6	56	5.6		20
N_divaricata	N_divaricata	253	25.3	72	7.2		18.1
N_divaricata	N_divaricata	227	22.7	33	3.3		19.4
N_divaricata	N_divaricata	248	24.8	57	5.7		19.1
N_divaricata	N_divaricata	260	26	90	9		17
N_divaricata	N_divaricata	267	26.7	99	9.9		16.8
N_divaricata	N_divaricata	273	27.3	107	10.7		16.6
N_divaricata	N_divaricata	262	26.2	95	9.5		16.7
N_divaricata	N_divaricata	255	25.5	91	9.1		16.4
N_divaricata	N_divaricata	252	25.2	86	8.6		16.6
N_divaricata	N_divaricata	248	24.8	86	8.6		16.2
N_divaricata	N_divaricata	265	26.5	95	9.5		17
N_divaricata	N_divaricata	234	23.4	58	5.8		17.6
N_divaricata	N_divaricata	237	23.7	76	7.6		16.1
N_divaricata	N_divaricata	282	28.2	121	12.1		16.1
N_divaricata	N_divaricata	237	23.7	76	7.6		16.1
N_divaricata	N_divaricata	238	23.8	52	5.2		18.6
N_divaricata	N_divaricata	257	25.7	73	7.3		18.4
N_divaricata	N_divaricata	237	23.7	76	7.6		16.1
N_divaricata	N_divaricata	234	23.4	50	5		18.4
N_divaricata	N_divaricata	225	22.5	37	3.7		18.8
N_divaricata	N_divaricata	232	23.2	46	4.6		18.6
N_elegans	N_elegans	264	26.4	86	8.6		17.8
N_elegans	N_elegans	264	26.4	86	8.6		17.8
N_elegans	N_elegans	283	28.3	136	13.6		14.7
N_elegans	N_elegans	250	25	104	10.4		14.6
N_elegans	N_elegans	262	26.2	88	8.8		17.4
N_elegans	N_elegans	265	26.5	94	9.4		17.1
N_elegans	N_elegans	268	26.8	97	9.7		17.1
N_elegans	N_elegans	262	26.2	84	8.4		17.8
N_elegans	N_elegans	263	26.3	80	8		18.3
N_elegans	N_elegans	268	26.8	89	8.9		17.9
N_elegans	N_elegans	268	26.8	111	11.1		15.7
N_elegans	N_elegans	249	24.9	100	10		14.9
N_elegans	N_elegans	253	25.3	103	10.3		15
N_elegans	N_elegans	243	24.3	94	9.4		14.9
N_elegans	N_elegans	242	24.2	98	9.8		14.4
N_elegans	N_elegans	240	24	96	9.6		14.4
N_elegans	N_elegans	263	26.3	79	7.9		18.4
N_elegans	N_elegans	251	25.1	104	10.4		14.7
N_elegans	N_elegans	255	25.5	66	6.6		18.9
N_elegans	N_elegans	252	25.2	76	7.6		17.6
N_elegans	N_elegans	239	23.9	95	9.5		14.4
N_elegans	N_elegans	242	24.2	95	9.5		14.7
N_elegans	N_elegans	241	24.1	92	9.2		14.9
N_elegans	N_elegans	243	24.3	97	9.7		14.6
N_elegans	N_elegans	241	24.1	92	9.2		14.9
N_elegans	N_elegans	240	24	87	8.7		15.3
N_elegans	N_elegans	239	23.9	77	7.7		16.2
N_elegans	N_elegans	239	23.9	80	8		15.9
N_elegans	N_elegans	236	23.6	69	6.9		16.7
N_elegans	N_elegans	230	23	60	6		17
N_elegans	N_elegans	237	23.7	91	9.1		14.6
N_elegans	N_elegans	236	23.6	90	9		14.6
N_elegans	N_elegans	237	23.7	91	9.1		14.6
N_elegans	N_elegans	237	23.7	91	9.1		14.6
N_elegans	N_elegans	241	24.1	97	9.7		14.4
N_elegans	N_elegans	237	23.7	91	9.1		14.6
N_elegans	N_elegans	238	23.8	91	9.1		14.7
N_elegans	N_elegans	242	24.2	97	9.7		14.5
N_elegans	N_elegans	241	24.1	96	9.6		14.5
N_elegans	N_elegans	241	24.1	97	9.7		14.4
N_elegans	N_elegans	241	24.1	97	9.7		14.4
N_elegans	N_elegans	240	24	95	9.5		14.5
N_elegans	N_elegans	240	24	95	9.5		14.5
N_elegans	N_elegans	240	24	95	9.5		14.5
N_elegans	N_elegans	236	23.6	88	8.8		14.8
N_elegans	N_elegans	239	23.9	92	9.2		14.7
N_elegans	N_elegans	239	23.9	92	9.2		14.7
N_elegans	N_elegans	238	23.8	91	9.1		14.7
N_elegans	N_elegans	236	23.6	88	8.8		14.8
N_elegans	N_elegans	242	24.2	96	9.6		14.6
N_elegans	N_elegans	240	24	92	9.2		14.8
N_elegans	N_elegans	241	24.1	92	9.2		14.9
N_elegans	N_elegans	240	24	91	9.1		14.9
N_elegans	N_elegans	240	24	91	9.1		14.9
N_elegans	N_elegans	239	23.9	92	9.2		14.7
N_elegans	N_elegans	239	23.9	92	9.2		14.7
N_elegans	N_elegans	239	23.9	91	9.1		14.8
N_elegans	N_elegans	240	24	95	9.5		14.5
N_elegans	N_elegans	241	24.1	96	9.6		14.5
N_elegans	N_elegans	241	24.1	97	9.7		14.4
N_elegans	N_elegans	237	23.7	91	9.1		14.6
N_elegans	N_elegans	241	24.1	96	9.6		14.5
N_elegans	N_elegans	242	24.2	98	9.8		14.4
N_elegans	N_elegans	242	24.2	96	9.6		14.6
N_elegans	N_elegans	242	24.2	95	9.5		14.7
N_elegans	N_elegans	241	24.1	92	9.2		14.9
N_elegans	N_elegans	241	24.1	92	9.2		14.9
N_elegans	N_elegans	255	25.5	88	8.8		16.7
N_elegans	N_elegans	259	25.9	87	8.7		17.2
N_elegans	N_elegans	271	27.1	91	9.1		18
N_elegans	N_elegans	253	25.3	104	10.4		14.9
N_elegans	N_elegans	279	27.9	116	11.6		16.3
N_elegans	N_elegans	269	26.9	104	10.4		16.5
N_elegans	N_elegans	256	25.6	82	8.2		17.4
N_elegans	N_elegans	255	25.5	62	6.2		19.3
N_elegans	N_elegans	261	26.1	102	10.2		15.9
N_elegans	N_elegans	242	24.2	98	9.8		14.4
N_elegans	N_elegans	244	24.4	98	9.8		14.6
N_elegans	N_elegans	240	24	96	9.6		14.4
N_elegans	N_elegans	255	25.5	62	6.2		19.3
N_elegans	N_elegans	261	26.1	82	8.2		17.9
N_elegans	N_elegans	258	25.8	72	7.2		18.6
N_elegans	N_elegans	232	23.2	44	4.4		18.8
N_elegans	N_elegans	243	24.3	54	5.4		18.9
N_elegans	N_elegans	256	25.6	61	6.1		19.5
N_elegans	N_elegans	231	23.1	59	5.9		17.2
N_filifolia	N_filifolia	231	23.1	76	7.6		15.5
N_filifolia	N_filifolia	244	24.4	78	7.8		16.6
N_filifolia	N_filifolia	243	24.3	51	5.1		19.2
N_filifolia	N_filifolia	231	23.1	77	7.7		15.4
N_filifolia	N_filifolia	238	23.8	87	8.7		15.1
N_filifolia	N_filifolia	240	24	75	7.5		16.5
N_filifolia	N_filifolia	229	22.9	62	6.2		16.7
N_filifolia	N_filifolia	227	22.7	47	4.7		18
N_filifolia	N_filifolia	233	23.3	64	6.4		16.9
N_filifolia	N_filifolia	246	24.6	57	5.7		18.9
N_filifolia	N_filifolia	225	22.5	56	5.6		16.9
N_filifolia	N_filifolia	227	22.7	69	6.9		15.8
N_filifolia	N_filifolia	226	22.6	81	8.1		14.5
N_filifolia	N_filifolia	269	26.9	80	8		18.9
N_filifolia	N_filifolia	217	21.7	18	1.8		19.9
N_filifolia	N_filifolia	250	25	77	7.7		17.3
N_filifolia	N_filifolia	266	26.6	77	7.7		18.9
N_filifolia	N_filifolia	227	22.7	69	6.9		15.8
N_filifolia	N_filifolia	246	24.6	61	6.1		18.5
N_filifolia	N_filifolia	248	24.8	75	7.5		17.3
N_filifolia	N_filifolia	251	25.1	70	7		18.1
N_filifolia	N_filifolia	245	24.5	65	6.5		18
N_filifolia	N_filifolia	228	22.8	33	3.3		19.5
N_filifolia	N_filifolia	217	21.7	20	2		19.7
N_filifolia	N_filifolia	236	23.6	62	6.2		17.4
N_filifolia	N_filifolia	239	23.9	87	8.7		15.2
N_filifolia	N_filifolia	227	22.7	33	3.3		19.4
N_filifolia	N_filifolia	238	23.8	45	4.5		19.3
N_filifolia	N_filifolia	228	22.8	23	2.3		20.5
N_filifolia	N_filifolia	243	24.3	76	7.6		16.7
N_filifolia	N_filifolia	223	22.3	79	7.9		14.4
N_filifolia	N_filifolia	230	23	84	8.4		14.6
N_filifolia	N_filifolia	235	23.5	79	7.9		15.6
N_filifolia	N_filifolia	229	22.9	21	2.1		20.8
N_filifolia	N_filifolia	242	24.2	78	7.8		16.4
N_filifolia	N_filifolia	245	24.5	72	7.2		17.3
N_filifolia	N_filifolia	240	24	75	7.5		16.5
N_filifolia	N_filifolia	246	24.6	75	7.5		17.1
N_filifolia	N_filifolia	242	24.2	69	6.9		17.3
N_filifolia	N_filifolia	237	23.7	64	6.4		17.3
N_filifolia	N_filifolia	248	24.8	75	7.5		17.3
N_filifolia	N_filifolia	244	24.4	66	6.6		17.8
N_filifolia	N_filifolia	265	26.5	77	7.7		18.8
N_filifolia	N_filifolia	266	26.6	77	7.7		18.9
N_filifolia	N_filifolia	264	26.4	77	7.7		18.7
N_filifolia	N_filifolia	232	23.2	25	2.5		20.7
N_filifolia	N_filifolia	214	21.4	39	3.9		17.5
N_filifolia	N_filifolia	248	24.8	78	7.8		17
N_filifolia	N_filifolia	253	25.3	58	5.8		19.5
N_filifolia	N_filifolia	249	24.9	48	4.8		20.1
N_filifolia	N_filifolia	217	21.7	8	0.8		20.9
N_filifolia	N_filifolia	257	25.7	76	7.6		18.1
N_filifolia	N_filifolia	249	24.9	77	7.7		17.2
N_filifolia	N_filifolia	257	25.7	73	7.3		18.4
N_filifolia	N_filifolia	245	24.5	55	5.5		19
N_filifolia	N_filifolia	272	27.2	93	9.3		17.9
N_filifolia	N_filifolia	258	25.8	55	5.5		20.3
N_filifolia	N_filifolia	269	26.9	66	6.6		20.3
N_filifolia	N_filifolia	257	25.7	73	7.3		18.4
N_filifolia	N_filifolia	255	25.5	52	5.2		20.3
N_filifolia	N_filifolia	271	27.1	92	9.2		17.9
N_filifolia	N_filifolia	207	20.7	20	2		18.7
N_filifolia	N_filifolia	256	25.6	77	7.7		17.9
N_filifolia	N_filifolia	249	24.9	77	7.7		17.2
N_filifolia	N_filifolia	246	24.6	57	5.7		18.9
N_filifolia	N_filifolia	266	26.6	62	6.2		20.4
N_flaccida	N_flaccida	270	27	95	9.5		17.5
N_flaccida	N_flaccida	263	26.3	78	7.8		18.5
N_flaccida	N_flaccida	260	26	81	8.1		17.9
N_flaccida	N_flaccida	260	26	99	9.9		16.1
N_flaccida	N_flaccida	278	27.8	114	11.4		16.4
N_flaccida	N_flaccida	264	26.4	104	10.4		16
N_flaccida	N_flaccida	260	26	88	8.8		17.2
N_flaccida	N_flaccida	265	26.5	90	9		17.5
N_flaccida	N_flaccida	260	26	83	8.3		17.7
N_flaccida	N_flaccida	263	26.3	92	9.2		17.1
N_flaccida	N_flaccida	263	26.3	87	8.7		17.6
N_flaccida	N_flaccida	259	25.9	86	8.6		17.3
N_flaccida	N_flaccida	251	25.1	66	6.6		18.5
N_flaccida	N_flaccida	210	21	20	2		19
N_flaccida	N_flaccida	265	26.5	90	9		17.5
N_flaccida	N_flaccida	259	25.9	86	8.6		17.3
N_flaccida	N_flaccida	260	26	88	8.8		17.2
N_flaccida	N_flaccida	259	25.9	86	8.6		17.3
N_flaccida	N_flaccida	259	25.9	86	8.6		17.3
N_flaccida	N_flaccida	265	26.5	96	9.6		16.9
N_flaccida	N_flaccida	262	26.2	86	8.6		17.6
N_flaccida	N_flaccida	273	27.3	107	10.7		16.6
N_flaccida	N_flaccida	265	26.5	90	9		17.5
N_flaccida	N_flaccida	278	27.8	116	11.6		16.2
N_flaccida	N_flaccida	281	28.1	121	12.1		16
N_flaccida	N_flaccida	278	27.8	114	11.4		16.4
N_flaccida	N_flaccida	259	25.9	81	8.1		17.8
N_flaccida	N_flaccida	262	26.2	101	10.1		16.1
N_flaccida	N_flaccida	265	26.5	90	9		17.5
N_flaccida	N_flaccida	259	25.9	100	10		15.9
N_flaccida	N_flaccida	262	26.2	86	8.6		17.6
N_flaccida	N_flaccida	200	20	48	4.8		15.2
N_flaccida	N_flaccida	153	15.3	-12	-1.2		16.5
N_flaccida	N_flaccida	267	26.7	96	9.6		17.1
N_flaccida	N_flaccida	273	27.3	116	11.6		15.7
N_galapagensis	N_galapagensis	301	30.1	180	18		12.1
N_gayana	N_gayana	273	27.3	115	11.5		15.8
N_gayana	N_gayana	276	27.6	135	13.5		14.1
N_gayana	N_gayana	262	26.2	118	11.8		14.4
N_gayana	N_gayana	262	26.2	118	11.8		14.4
N_gayana	N_gayana	262	26.2	118	11.8		14.4
N_gayana	N_gayana	273	27.3	115	11.5		15.8
N_gayana	N_gayana	275	27.5	129	12.9		14.6
N_gayana	N_gayana	262	26.2	118	11.8		14.4
N_glauca	N_glauca	264	26.4	73	7.3		19.1
N_glauca	N_glauca	264	26.4	100	10		16.4
N_glauca	N_glauca	266	26.6	96	9.6		17
N_glauca	N_glauca	258	25.8	85	8.5		17.3
N_glauca	N_glauca	269	26.9	103	10.3		16.6
N_glauca	N_glauca	254	25.4	81	8.1		17.3
N_glauca	N_glauca	262	26.2	96	9.6		16.6
N_glauca	N_glauca	281	28.1	121	12.1		16
N_glauca	N_glauca	268	26.8	107	10.7		16.1
N_glauca	N_glauca	258	25.8	85	8.5		17.3
N_glauca	N_glauca	265	26.5	90	9		17.5
N_glauca	N_glauca	282	28.2	122	12.2		16
N_gracillima	N_gracillima	275	27.5	96	9.6		17.9
N_humifusa	N_humifusa	274	27.4	118	11.8		15.6
N_humifusa	N_humifusa	282	28.2	119	11.9		16.3
N_humifusa	N_humifusa	262	26.2	108	10.8		15.4
N_humifusa	N_humifusa	273	27.3	115	11.5		15.8
N_humifusa	N_humifusa	274	27.4	118	11.8		15.6
N_humifusa	N_humifusa	263	26.3	120	12		14.3
N_humifusa	N_humifusa	258	25.8	107	10.7		15.1
N_humifusa	N_humifusa	267	26.7	129	12.9		13.8
N_humifusa	N_humifusa	273	27.3	131	13.1		14.2
N_humifusa	N_humifusa	274	27.4	118	11.8		15.6
N_humifusa	N_humifusa	288	28.8	111	11.1		17.7
N_humifusa	N_humifusa	273	27.3	115	11.5		15.8
N_humifusa	N_humifusa	266	26.6	110	11		15.6
N_humifusa	N_humifusa	271	27.1	126	12.6		14.5
N_humifusa	N_humifusa	269	26.9	121	12.1		14.8
N_humifusa	N_humifusa	268	26.8	124	12.4		14.4
N_humifusa	N_humifusa	285	28.5	126	12.6		15.9
N_humifusa	N_humifusa	274	27.4	118	11.8		15.6
N_humifusa	N_humifusa	312	31.2	126	12.6		18.6
N_humifusa	N_humifusa	262	26.2	118	11.8		14.4
N_humifusa	N_humifusa	274	27.4	125	12.5		14.9
N_humifusa	N_humifusa	283	28.3	118	11.8		16.5
N_humifusa	N_humifusa	271	27.1	124	12.4		14.7
N_humifusa	N_humifusa	272	27.2	128	12.8		14.4
N_humifusa	N_humifusa	271	27.1	126	12.6		14.5
N_humifusa	N_humifusa	262	26.2	118	11.8		14.4
N_humifusa	N_humifusa	258	25.8	107	10.7		15.1
N_humifusa	N_humifusa	273	27.3	96	9.6		17.7
N_incana	N_incana	263	26.3	83	8.3		18
N_incana	N_incana	234	23.4	69	6.9		16.5
N_incana	N_incana	261	26.1	65	6.5		19.6
N_incana	N_incana	269	26.9	92	9.2		17.7
N_incana	N_incana	263	26.3	80	8		18.3
N_incana	N_incana	269	26.9	92	9.2		17.7
N_incana	N_incana	270	27	95	9.5		17.5
N_incana	N_incana	268	26.8	89	8.9		17.9
N_incana	N_incana	281	28.1	121	12.1		16
N_incana	N_incana	272	27.2	106	10.6		16.6
N_incana	N_incana	260	26	83	8.3		17.7
N_incana	N_incana	272	27.2	106	10.6		16.6
N_incana	N_incana	254	25.4	81	8.1		17.3
N_incana	N_incana	257	25.7	75	7.5		18.2
N_incana	N_incana	256	25.6	74	7.4		18.2
N_incana	N_incana	257	25.7	76	7.6		18.1
N_incana	N_incana	258	25.8	80	8		17.8
N_incana	N_incana	264	26.4	98	9.8		16.6
N_incana	N_incana	262	26.2	86	8.6		17.6
N_incana	N_incana	282	28.2	122	12.2		16
N_incana	N_incana	256	25.6	82	8.2		17.4
N_incana	N_incana	259	25.9	89	8.9		17
N_incana	N_incana	257	25.7	74	7.4		18.3
N_incana	N_incana	207	20.7	6	0.6		20.1
N_incana	N_incana	273	27.3	107	10.7		16.6
N_incana	N_incana	237	23.7	48	4.8		18.9
N_incana	N_incana	234	23.4	58	5.8		17.6
N_incana	N_incana	259	25.9	93	9.3		16.6
N_incospicua	N_incospicua	277	27.7	131	13.1		14.6
N_incospicua	N_incospicua	274	27.4	128	12.8		14.6
N_incospicua	N_incospicua	250	25	106	10.6		14.4
N_incospicua	N_incospicua	242	24.2	88	8.8		15.4
N_incospicua	N_incospicua	248	24.8	107	10.7		14.1
N_incospicua	N_incospicua	245	24.5	99	9.9		14.6
N_incospicua	N_incospicua	250	25	104	10.4		14.6
N_incospicua	N_incospicua	251	25.1	89	8.9		16.2
N_inflata	N_inflata	276	27.6	112	11.2		16.4
N_inflata	N_inflata	276	27.6	102	10.2		17.4
N_inflata	N_inflata	265	26.5	139	13.9		12.6
N_inflata	N_inflata	274	27.4	126	12.6		14.8
N_inflata	N_inflata	264	26.4	130	13		13.4
N_inflata	N_inflata	269	26.9	91	9.1		17.8
N_inflata	N_inflata	276	27.6	117	11.7		15.9
N_inflata	N_inflata	263	26.3	125	12.5		13.8
N_inflata	N_inflata	263	26.3	123	12.3		14
N_inflata	N_inflata	276	27.6	117	11.7		15.9
N_inflata	N_inflata	274	27.4	125	12.5		14.9
N_intonsa	N_intonsa	251	25.1	94	9.4		15.7
N_intonsa	N_intonsa	251	25.1	94	9.4		15.7
N_intonsa	N_intonsa	258	25.8	112	11.2		14.6
N_intonsa	N_intonsa	255	25.5	90	9		16.5
N_intonsa	N_intonsa	251	25.1	94	9.4		15.7
N_intonsa	N_intonsa	252	25.2	98	9.8		15.4
N_intonsa	N_intonsa	253	25.3	101	10.1		15.2
N_ivaniana	N_ivaniana	246	24.6	49	4.9		19.7
N_ivaniana	N_ivaniana	268	26.8	139	13.9		12.9
N_jaffuelii	N_jaffuelii	251	25.1	94	9.4		15.7
N_jaffuelii	N_jaffuelii	258	25.8	112	11.2		14.6
N_jaffuelii	N_jaffuelii	251	25.1	94	9.4		15.7
N_johnstonii	N_johnstonii	268	26.8	119	11.9		14.9
N_johnstonii	N_johnstonii	265	26.5	102	10.2		16.3
N_johnstonii	N_johnstonii	263	26.3	99	9.9		16.4
N_lachimbensis	N_lachimbensis	248	24.8	92	9.2		15.6
N_latipes	N_latipes	270	27	139	13.9		13.1
N_latipes	N_latipes	266	26.6	133	13.3		13.3
N_laxa	N_laxa	282	28.2	107	10.7		17.5
N_leptophylla	N_leptophylla	266	26.6	85	8.5		18.1
N_leptophylla	N_leptophylla	249	24.9	67	6.7		18.2
N_leptophylla	N_leptophylla	242	24.2	53	5.3		18.9
N_leptophylla	N_leptophylla	269	26.9	92	9.2		17.7
N_leptophylla	N_leptophylla	230	23	37	3.7		19.3
N_leptophylla	N_leptophylla	267	26.7	65	6.5		20.2
N_leptophylla	N_leptophylla	223	22.3	41	4.1		18.2
N_leptophylla	N_leptophylla	199	19.9	28	2.8		17.1
N_leptophylla	N_leptophylla	263	26.3	64	6.4		19.9
N_leptophylla	N_leptophylla	241	24.1	53	5.3		18.8
N_leptophylla	N_leptophylla	248	24.8	55	5.5		19.3
N_leptophylla	N_leptophylla	263	26.3	69	6.9		19.4
N_leptophylla	N_leptophylla	263	26.3	72	7.2		19.1
N_leptophylla	N_leptophylla	262	26.2	70	7		19.2
N_leptophylla	N_leptophylla	217	21.7	-10	-1		22.7
N_leptophylla	N_leptophylla	251	25.1	57	5.7		19.4
N_leptophylla	N_leptophylla	253	25.3	66	6.6		18.7
N_leptophylla	N_leptophylla	252	25.2	64	6.4		18.8
N_leptophylla	N_leptophylla	223	22.3	52	5.2		17.1
N_leptophylla	N_leptophylla	191	19.1	46	4.6		14.5
N_leptophylla	N_leptophylla	219	21.9	49	4.9		17
N_leptophylla	N_leptophylla	213	21.3	50	5		16.3
N_leptophylla	N_leptophylla	262	26.2	68	6.8		19.4
N_leptophylla	N_leptophylla	150	15	-23	-2.3		17.3
N_leptophylla	N_leptophylla	242	24.2	49	4.9		19.3
N_leptophylla	N_leptophylla	232	23.2	47	4.7		18.5
N_leptophylla	N_leptophylla	236	23.6	42	4.2		19.4
N_leptophylla	N_leptophylla	208	20.8	32	3.2		17.6
N_leptophylla	N_leptophylla	235	23.5	42	4.2		19.3
N_leptophylla	N_leptophylla	220	22	34	3.4		18.6
N_leptophylla	N_leptophylla	235	23.5	42	4.2		19.3
N_leptophylla	N_leptophylla	213	21.3	33	3.3		18
N_leptophylla	N_leptophylla	227	22.7	37	3.7		19
N_leptophylla	N_leptophylla	220	22	34	3.4		18.6
N_leptophylla	N_leptophylla	254	25.4	62	6.2		19.2
N_leptophylla	N_leptophylla	195	19.5	-2	-0.2		19.7
N_leptophylla	N_leptophylla	256	25.6	77	7.7		17.9
N_leptophylla	N_leptophylla	259	25.9	89	8.9		17
N_leptophylla	N_leptophylla	267	26.7	94	9.4		17.3
N_leptophylla	N_leptophylla	257	25.7	88	8.8		16.9
N_leptophylla	N_leptophylla	177	17.7	33	3.3		14.4
N_leptophylla	N_leptophylla	250	25	57	5.7		19.3
N_leptophylla	N_leptophylla	254	25.4	67	6.7		18.7
N_leptophylla	N_leptophylla	263	26.3	70	7		19.3
N_leptophylla	N_leptophylla	255	25.5	68	6.8		18.7
N_leptophylla	N_leptophylla	208	20.8	32	3.2		17.6
N_leptophylla	N_leptophylla	227	22.7	37	3.7		19
N_leptophylla	N_leptophylla	257	25.7	80	8		17.7
N_leptophylla	N_leptophylla	255	25.5	75	7.5		18
N_leptophylla	N_leptophylla	257	25.7	77	7.7		18
N_leptophylla	N_leptophylla	255	25.5	74	7.4		18.1
N_leptophylla	N_leptophylla	254	25.4	71	7.1		18.3
N_leptophylla	N_leptophylla	260	26	75	7.5		18.5
N_leptophylla	N_leptophylla	263	26.3	77	7.7		18.6
N_leptophylla	N_leptophylla	263	26.3	76	7.6		18.7
N_leptophylla	N_leptophylla	264	26.4	76	7.6		18.8
N_leptophylla	N_leptophylla	263	26.3	73	7.3		19
N_leptophylla	N_leptophylla	265	26.5	78	7.8		18.7
N_leptophylla	N_leptophylla	242	24.2	49	4.9		19.3
N_leptophylla	N_leptophylla	140	14	-25	-2.5		16.5
N_leptophylla	N_leptophylla	245	24.5	61	6.1		18.4
N_leptophylla	N_leptophylla	246	24.6	61	6.1		18.5
N_leptophylla	N_leptophylla	171	17.1	17	1.7		15.4
N_leptophylla	N_leptophylla	236	23.6	54	5.4		18.2
N_leptophylla	N_leptophylla	239	23.9	55	5.5		18.4
N_leptophylla	N_leptophylla	227	22.7	52	5.2		17.5
N_leptophylla	N_leptophylla	215	21.5	51	5.1		16.4
N_leptophylla	N_leptophylla	256	25.6	64	6.4		19.2
N_leptophylla	N_leptophylla	241	24.1	55	5.5		18.6
N_leptophylla	N_leptophylla	227	22.7	52	5.2		17.5
N_leptophylla	N_leptophylla	222	22.2	51	5.1		17.1
N_leptophylla	N_leptophylla	207	20.7	49	4.9		15.8
N_leptophylla	N_leptophylla	197	19.7	47	4.7		15
N_leptophylla	N_leptophylla	245	24.5	57	5.7		18.8
N_leptophylla	N_leptophylla	234	23.4	52	5.2		18.2
N_leptophylla	N_leptophylla	243	24.3	56	5.6		18.7
N_leptophylla	N_leptophylla	238	23.8	53	5.3		18.5
N_leptophylla	N_leptophylla	224	22.4	49	4.9		17.5
N_leptophylla	N_leptophylla	212	21.2	46	4.6		16.6
N_leptophylla	N_leptophylla	222	22.2	47	4.7		17.5
N_leptophylla	N_leptophylla	231	23.1	50	5		18.1
N_leptophylla	N_leptophylla	220	22	46	4.6		17.4
N_leptophylla	N_leptophylla	200	20	43	4.3		15.7
N_leptophylla	N_leptophylla	191	19.1	41	4.1		15
N_leptophylla	N_leptophylla	193	19.3	31	3.1		16.2
N_leptophylla	N_leptophylla	202	20.2	32	3.2		17
N_leptophylla	N_leptophylla	214	21.4	34	3.4		18
N_leptophylla	N_leptophylla	212	21.2	32	3.2		18
N_leptophylla	N_leptophylla	169	16.9	8	0.8		16.1
N_leptophylla	N_leptophylla	234	23.4	52	5.2		18.2
N_leptophylla	N_leptophylla	219	21.9	46	4.6		17.3
N_leptophylla	N_leptophylla	220	22	46	4.6		17.4
N_leptophylla	N_leptophylla	230	23	51	5.1		17.9
N_leptophylla	N_leptophylla	235	23.5	54	5.4		18.1
N_leptophylla	N_leptophylla	239	23.9	59	5.9		18
N_leptophylla	N_leptophylla	220	22	41	4.1		17.9
N_leptophylla	N_leptophylla	237	23.7	48	4.8		18.9
N_leptophylla	N_leptophylla	200	20	22	2.2		17.8
N_leptophylla	N_leptophylla	205	20.5	24	2.4		18.1
N_leptophylla	N_leptophylla	216	21.6	28	2.8		18.8
N_leptophylla	N_leptophylla	226	22.6	33	3.3		19.3
N_leptophylla	N_leptophylla	233	23.3	37	3.7		19.6
N_leptophylla	N_leptophylla	227	22.7	32	3.2		19.5
N_leptophylla	N_leptophylla	213	21.3	24	2.4		18.9
N_leptophylla	N_leptophylla	232	23.2	36	3.6		19.6
N_leptophylla	N_leptophylla	229	22.9	31	3.1		19.8
N_leptophylla	N_leptophylla	216	21.6	21	2.1		19.5
N_leptophylla	N_leptophylla	192	19.2	19	1.9		17.3
N_leptophylla	N_leptophylla	216	21.6	33	3.3		18.3
N_leptophylla	N_leptophylla	240	24	98	9.8		14.2
N_leptophylla	N_leptophylla	256	25.6	77	7.7		17.9
N_leptophylla	N_leptophylla	213	21.3	50	5		16.3
N_leptophylla	N_leptophylla	217	21.7	34	3.4		18.3
N_leptophylla	N_leptophylla	236	23.6	42	4.2		19.4
N_leptophylla	N_leptophylla	255	25.5	68	6.8		18.7
N_leptophylla	N_leptophylla	230	23	48	4.8		18.2
N_leptophylla	N_leptophylla	212	21.2	50	5		16.2
N_leptophylla	N_leptophylla	247	24.7	57	5.7		19
N_leptophylla	N_leptophylla	248	24.8	62	6.2		18.6
N_leptophylla	N_leptophylla	248	24.8	59	5.9		18.9
N_leptophylla	N_leptophylla	231	23.1	43	4.3		18.8
N_leptophylla	N_leptophylla	236	23.6	43	4.3		19.3
N_leptophylla	N_leptophylla	223	22.3	52	5.2		17.1
N_leptophylla	N_leptophylla	216	21.6	49	4.9		16.7
N_leptophylla	N_leptophylla	236	23.6	42	4.2		19.4
N_leptophylla	N_leptophylla	217	21.7	34	3.4		18.3
N_leptophylla	N_leptophylla	254	25.4	62	6.2		19.2
N_leptophylla	N_leptophylla	217	21.7	34	3.4		18.3
N_leptophylla	N_leptophylla	232	23.2	47	4.7		18.5
N_leptophylla	N_leptophylla	152	15.2	-21	-2.1		17.3
N_leptophylla	N_leptophylla	202	20.2	49	4.9		15.3
N_leptophylla	N_leptophylla	158	15.8	-1	-0.1		15.9
N_leptophylla	N_leptophylla	245	24.5	61	6.1		18.4
N_leptophylla	N_leptophylla	164	16.4	6	0.6		15.8
N_leptophylla	N_leptophylla	260	26	70	7		19
N_leptophylla	N_leptophylla	263	26.3	76	7.6		18.7
N_leptophylla	N_leptophylla	257	25.7	80	8		17.7
N_leptophylla	N_leptophylla	196	19.6	31	3.1		16.5
N_leptophylla	N_leptophylla	244	24.4	57	5.7		18.7
N_leptophylla	N_leptophylla	234	23.4	52	5.2		18.2
N_leptophylla	N_leptophylla	239	23.9	56	5.6		18.3
N_leptophylla	N_leptophylla	236	23.6	54	5.4		18.2
N_leptophylla	N_leptophylla	200	20	43	4.3		15.7
N_leptophylla	N_leptophylla	228	22.8	49	4.9		17.9
N_leptophylla	N_leptophylla	237	23.7	48	4.8		18.9
N_leptophylla	N_leptophylla	220	22	41	4.1		17.9
N_leptophylla	N_leptophylla	241	24.1	62	6.2		17.9
N_leptophylla	N_leptophylla	234	23.4	41	4.1		19.3
N_leptophylla	N_leptophylla	266	26.6	87	8.7		17.9
N_leptophylla	N_leptophylla	238	23.8	49	4.9		18.9
N_leptophylla	N_leptophylla	190	19	47	4.7		14.3
N_leptophylla	N_leptophylla	216	21.6	33	3.3		18.3
N_lezamae	N_lezamae	256	25.6	94	9.4		16.2
N_linearifolia	N_linearifolia	261	26.1	95	9.5		16.6
N_linearifolia	N_linearifolia	247	24.7	106	10.6		14.1
N_linearifolia	N_linearifolia	257	25.7	105	10.5		15.2
N_linearifolia	N_linearifolia	268	26.8	111	11.1		15.7
N_linearifolia	N_linearifolia	283	28.3	137	13.7		14.6
N_linearifolia	N_linearifolia	283	28.3	137	13.7		14.6
N_linearifolia	N_linearifolia	260	26	99	9.9		16.1
N_linearifolia	N_linearifolia	274	27.4	121	12.1		15.3
N_linearifolia	N_linearifolia	259	25.9	95	9.5		16.4
N_linearifolia	N_linearifolia	283	28.3	136	13.6		14.7
N_linearifolia	N_linearifolia	254	25.4	89	8.9		16.5
N_linearifolia	N_linearifolia	277	27.7	131	13.1		14.6
N_linearifolia	N_linearifolia	265	26.5	122	12.2		14.3
N_linearifolia	N_linearifolia	238	23.8	0	0		23.8
N_linearifolia	N_linearifolia	250	25	90	9		16
N_linearifolia	N_linearifolia	257	25.7	115	11.5		14.2
N_linearifolia	N_linearifolia	245	24.5	99	9.9		14.6
N_linearifolia	N_linearifolia	252	25.2	88	8.8		16.4
N_linearifolia	N_linearifolia	247	24.7	88	8.8		15.9
N_linearifolia	N_linearifolia	250	25	104	10.4		14.6
N_linearifolia	N_linearifolia	250	25	99	9.9		15.1
N_linearifolia	N_linearifolia	250	25	91	9.1		15.9
N_linearifolia	N_linearifolia	258	25.8	68	6.8		19
N_linearifolia	N_linearifolia	261	26.1	77	7.7		18.4
N_linearifolia	N_linearifolia	269	26.9	92	9.2		17.7
N_linearifolia	N_linearifolia	263	26.3	79	7.9		18.4
N_linearifolia	N_linearifolia	265	26.5	90	9		17.5
N_linearifolia	N_linearifolia	265	26.5	90	9		17.5
N_lycioides	N_lycioides	258	25.8	113	11.3		14.5
N_lycioides	N_lycioides	258	25.8	112	11.2		14.6
N_lycioides	N_lycioides	270	27	84	8.4		18.6
N_lycioides	N_lycioides	268	26.8	119	11.9		14.9
N_lycioides	N_lycioides	272	27.2	93	9.3		17.9
N_lycioides	N_lycioides	272	27.2	102	10.2		17
N_minor	N_minor	268	26.8	136	13.6		13.2
N_mollis	N_mollis	259	25.9	84	8.4		17.5
N_mollis	N_mollis	275	27.5	134	13.4		14.1
N_mollis	N_mollis	261	26.1	77	7.7		18.4
N_mollis	N_mollis	270	27	95	9.5		17.5
N_mollis	N_mollis	263	26.3	80	8		18.3
N_mollis	N_mollis	257	25.7	81	8.1		17.6
N_mollis	N_mollis	264	26.4	100	10		16.4
N_mollis	N_mollis	281	28.1	121	12.1		16
N_mollis	N_mollis	277	27.7	115	11.5		16.2
N_mollis	N_mollis	264	26.4	95	9.5		16.9
N_mollis	N_mollis	269	26.9	104	10.4		16.5
N_mollis	N_mollis	267	26.7	95	9.5		17.2
N_mollis	N_mollis	240	24	96	9.6		14.4
N_mollis	N_mollis	276	27.6	114	11.4		16.2
N_mollis	N_mollis	265	26.5	95	9.5		17
N_mollis	N_mollis	275	27.5	109	10.9		16.6
N_mollis	N_mollis	271	27.1	104	10.4		16.7
N_mollis	N_mollis	263	26.3	94	9.4		16.9
N_mollis	N_mollis	275	27.5	110	11		16.5
N_mollis	N_mollis	269	26.9	99	9.9		17
N_mollis	N_mollis	267	26.7	91	9.1		17.6
N_mollis	N_mollis	264	26.4	78	7.8		18.6
N_mollis	N_mollis	265	26.5	83	8.3		18.2
N_mollis	N_mollis	261	26.1	84	8.4		17.7
N_mollis	N_mollis	261	26.1	87	8.7		17.4
N_mollis	N_mollis	261	26.1	89	8.9		17.2
N_mollis	N_mollis	260	26	84	8.4		17.6
N_mollis	N_mollis	260	26	85	8.5		17.5
N_mollis	N_mollis	260	26	89	8.9		17.1
N_mollis	N_mollis	271	27.1	104	10.4		16.7
N_mollis	N_mollis	263	26.3	94	9.4		16.9
N_mollis	N_mollis	275	27.5	110	11		16.5
N_mollis	N_mollis	238	23.8	55	5.5		18.3
N_mollis	N_mollis	239	23.9	55	5.5		18.4
N_mollis	N_mollis	245	24.5	65	6.5		18
N_mollis	N_mollis	242	24.2	62	6.2		18
N_mollis	N_mollis	243	24.3	62	6.2		18.1
N_mollis	N_mollis	237	23.7	48	4.8		18.9
N_mollis	N_mollis	239	23.9	55	5.5		18.4
N_mollis	N_mollis	237	23.7	50	5		18.7
N_mollis	N_mollis	237	23.7	52	5.2		18.5
N_mollis	N_mollis	229	22.9	43	4.3		18.6
N_mollis	N_mollis	232	23.2	47	4.7		18.5
N_mollis	N_mollis	229	22.9	43	4.3		18.6
N_mollis	N_mollis	237	23.7	48	4.8		18.9
N_mollis	N_mollis	237	23.7	49	4.9		18.8
N_mollis	N_mollis	240	24	56	5.6		18.4
N_mollis	N_mollis	222	22.2	38	3.8		18.4
N_mollis	N_mollis	241	24.1	51	5.1		19
N_mollis	N_mollis	264	26.4	100	10		16.4
N_mollis	N_mollis	273	27.3	107	10.7		16.6
N_mollis	N_mollis	273	27.3	116	11.6		15.7
N_mollis	N_mollis	281	28.1	121	12.1		16
N_mollis	N_mollis	269	26.9	99	9.9		17
N_mollis	N_mollis	265	26.5	97	9.7		16.8
N_mollis	N_mollis	259	25.9	89	8.9		17
N_mollis	N_mollis	273	27.3	107	10.7		16.6
N_mollis	N_mollis	256	25.6	82	8.2		17.4
N_mollis	N_mollis	259	25.9	89	8.9		17
N_mollis	N_mollis	277	27.7	112	11.2		16.5
N_mollis	N_mollis	271	27.1	105	10.5		16.6
N_mollis	N_mollis	268	26.8	107	10.7		16.1
N_mollis	N_mollis	256	25.6	79	7.9		17.7
N_mollis	N_mollis	269	26.9	104	10.4		16.5
N_mollis	N_mollis	240	24	96	9.6		14.4
N_mollis	N_mollis	259	25.9	86	8.6		17.3
N_mollis	N_mollis	264	26.4	78	7.8		18.6
N_mollis	N_mollis	259	25.9	82	8.2		17.7
N_mollis	N_mollis	264	26.4	94	9.4		17
N_mollis	N_mollis	242	24.2	67	6.7		17.5
N_mollis	N_mollis	271	27.1	107	10.7		16.4
N_onoana	N_onoana	253	25.3	89	8.9		16.4
N_onoana	N_onoana	264	26.4	119	11.9		14.5
N_onoana	N_onoana	252	25.2	85	8.5		16.7
N_pallida	N_pallida	274	27.4	126	12.6		14.8
N_pallida	N_pallida	298	29.8	75	7.5		22.3
N_pallida	N_pallida	272	27.2	133	13.3		13.9
N_pallida	N_pallida	276	27.6	117	11.7		15.9
N_pallida	N_pallida	275	27.5	127	12.7		14.8
N_pallida	N_pallida	268	26.8	142	14.2		12.6
N_pallida	N_pallida	263	26.3	125	12.5		13.8
N_pallida	N_pallida	267	26.7	134	13.4		13.3
N_pallida	N_pallida	280	28	126	12.6		15.4
N_pallida	N_pallida	281	28.1	115	11.5		16.6
N_pallida	N_pallida	263	26.3	123	12.3		14
N_pallida	N_pallida	276	27.6	117	11.7		15.9
N_pallidula	N_pallidula	266	26.6	135	13.5		13.1
N_pallidula	N_pallidula	276	27.6	82	8.2		19.4
N_pallidula	N_pallidula	270	27	84	8.4		18.6
N_pallidula	N_pallidula	275	27.5	81	8.1		19.4
N_pallidula	N_pallidula	266	26.6	80	8		18.6
N_pallidula	N_pallidula	273	27.3	83	8.3		19
N_pallidula	N_pallidula	272	27.2	93	9.3		17.9
N_pallidula	N_pallidula	272	27.2	102	10.2		17
N_pallidula	N_pallidula	263	26.3	99	9.9		16.4
N_pallidula	N_pallidula	275	27.5	97	9.7		17.8
N_pallidula	N_pallidula	272	27.2	102	10.2		17
N_paradoxa	N_paradoxa	227	22.7	30	3		19.7
N_paradoxa	N_paradoxa	265	26.5	94	9.4		17.1
N_paradoxa	N_paradoxa	243	24.3	89	8.9		15.4
N_paradoxa	N_paradoxa	231	23.1	78	7.8		15.3
N_paradoxa	N_paradoxa	228	22.8	82	8.2		14.6
N_paradoxa	N_paradoxa	241	24.1	75	7.5		16.6
N_paradoxa	N_paradoxa	224	22.4	83	8.3		14.1
N_paradoxa	N_paradoxa	229	22.9	62	6.2		16.7
N_paradoxa	N_paradoxa	234	23.4	69	6.9		16.5
N_paradoxa	N_paradoxa	229	22.9	62	6.2		16.7
N_paradoxa	N_paradoxa	225	22.5	82	8.2		14.3
N_paradoxa	N_paradoxa	223	22.3	81	8.1		14.2
N_paradoxa	N_paradoxa	223	22.3	79	7.9		14.4
N_paradoxa	N_paradoxa	267	26.7	79	7.9		18.8
N_paradoxa	N_paradoxa	268	26.8	77	7.7		19.1
N_paradoxa	N_paradoxa	225	22.5	82	8.2		14.3
N_paradoxa	N_paradoxa	262	26.2	70	7		19.2
N_paradoxa	N_paradoxa	271	27.1	79	7.9		19.2
N_paradoxa	N_paradoxa	249	24.9	86	8.6		16.3
N_paradoxa	N_paradoxa	221	22.1	80	8		14.1
N_paradoxa	N_paradoxa	223	22.3	81	8.1		14.2
N_paradoxa	N_paradoxa	239	23.9	87	8.7		15.2
N_paradoxa	N_paradoxa	229	22.9	82	8.2		14.7
N_paradoxa	N_paradoxa	257	25.7	72	7.2		18.5
N_paradoxa	N_paradoxa	266	26.6	77	7.7		18.9
N_paradoxa	N_paradoxa	224	22.4	79	7.9		14.5
N_paradoxa	N_paradoxa	214	21.4	39	3.9		17.5
N_paradoxa	N_paradoxa	239	23.9	67	6.7		17.2
N_paradoxa	N_paradoxa	249	24.9	86	8.6		16.3
N_paradoxa	N_paradoxa	271	27.1	79	7.9		19.2
N_paradoxa	N_paradoxa	238	23.8	87	8.7		15.1
N_paradoxa	N_paradoxa	229	22.9	82	8.2		14.7
N_paradoxa	N_paradoxa	229	22.9	62	6.2		16.7
N_paradoxa	N_paradoxa	257	25.7	72	7.2		18.5
N_paradoxa	N_paradoxa	268	26.8	77	7.7		19.1
N_paradoxa	N_paradoxa	266	26.6	77	7.7		18.9
N_paradoxa	N_paradoxa	262	26.2	70	7		19.2
N_paradoxa	N_paradoxa	248	24.8	51	5.1		19.7
N_paradoxa	N_paradoxa	234	23.4	62	6.2		17.2
N_paradoxa	N_paradoxa	235	23.5	60	6		17.5
N_paradoxa	N_paradoxa	233	23.3	60	6		17.3
N_paradoxa	N_paradoxa	230	23	60	6		17
N_paradoxa	N_paradoxa	233	23.3	59	5.9		17.4
N_paradoxa	N_paradoxa	234	23.4	73	7.3		16.1
N_paradoxa	N_paradoxa	235	23.5	73	7.3		16.2
N_paradoxa	N_paradoxa	233	23.3	78	7.8		15.5
N_paradoxa	N_paradoxa	223	22.3	56	5.6		16.7
N_paradoxa	N_paradoxa	234	23.4	76	7.6		15.8
N_paradoxa	N_paradoxa	259	25.9	80	8		17.9
N_paradoxa	N_paradoxa	260	26	78	7.8		18.2
N_paradoxa	N_paradoxa	284	28.4	84	8.4		20
N_paradoxa	N_paradoxa	283	28.3	81	8.1		20.2
N_paradoxa	N_paradoxa	265	26.5	45	4.5		22
N_paradoxa	N_paradoxa	241	24.1	55	5.5		18.6
N_paradoxa	N_paradoxa	232	23.2	55	5.5		17.7
N_paradoxa	N_paradoxa	229	22.9	61	6.1		16.8
N_paradoxa	N_paradoxa	238	23.8	54	5.4		18.4
N_paradoxa	N_paradoxa	241	24.1	53	5.3		18.8
N_paradoxa	N_paradoxa	235	23.5	55	5.5		18
N_paradoxa	N_paradoxa	237	23.7	55	5.5		18.2
N_paradoxa	N_paradoxa	236	23.6	45	4.5		19.1
N_paradoxa	N_paradoxa	228	22.8	55	5.5		17.3
N_paradoxa	N_paradoxa	244	24.4	52	5.2		19.2
N_paradoxa	N_paradoxa	218	21.8	31	3.1		18.7
N_paradoxa	N_paradoxa	208	20.8	31	3.1		17.7
N_parviflora	N_parviflora	264	26.4	100	10		16.4
N_parviflora	N_parviflora	245	24.5	84	8.4		16.1
N_parviflora	N_parviflora	236	23.6	43	4.3		19.3
N_parviflora	N_parviflora	237	23.7	44	4.4		19.3
N_parviflora	N_parviflora	218	21.8	25	2.5		19.3
N_parviflora	N_parviflora	254	25.4	73	7.3		18.1
N_parviflora	N_parviflora	238	23.8	52	5.2		18.6
N_parviflora	N_parviflora	238	23.8	95	9.5		14.3
N_parviflora	N_parviflora	268	26.8	107	10.7		16.1
N_parviflora	N_parviflora	245	24.5	84	8.4		16.1
N_parviflora	N_parviflora	239	23.9	97	9.7		14.2
N_parviflora	N_parviflora	246	24.6	80	8		16.6
N_patula	N_patula	261	26.1	89	8.9		17.2
N_peruviana	N_peruviana	261	26.1	91	9.1		17
N_peruviana	N_peruviana	262	26.2	102	10.2		16
N_peruviana	N_peruviana	283	28.3	137	13.7		14.6
N_peruviana	N_peruviana	283	28.3	137	13.7		14.6
N_peruviana	N_peruviana	262	26.2	101	10.1		16.1
N_peruviana	N_peruviana	280	28	131	13.1		14.9
N_peruviana	N_peruviana	270	27	115	11.5		15.5
N_peruviana	N_peruviana	267	26.7	111	11.1		15.6
N_peruviana	N_peruviana	274	27.4	121	12.1		15.3
N_peruviana	N_peruviana	259	25.9	95	9.5		16.4
N_peruviana	N_peruviana	283	28.3	136	13.6		14.7
N_peruviana	N_peruviana	253	25.3	83	8.3		17
N_peruviana	N_peruviana	281	28.1	135	13.5		14.6
N_peruviana	N_peruviana	279	27.9	133	13.3		14.6
N_peruviana	N_peruviana	278	27.8	131	13.1		14.7
N_peruviana	N_peruviana	274	27.4	128	12.8		14.6
N_peruviana	N_peruviana	254	25.4	101	10.1		15.3
N_peruviana	N_peruviana	250	25	90	9		16
N_peruviana	N_peruviana	257	25.7	115	11.5		14.2
N_peruviana	N_peruviana	248	24.8	109	10.9		13.9
N_peruviana	N_peruviana	245	24.5	99	9.9		14.6
N_peruviana	N_peruviana	247	24.7	88	8.8		15.9
N_peruviana	N_peruviana	250	25	104	10.4		14.6
N_peruviana	N_peruviana	247	24.7	66	6.6		18.1
N_peruviana	N_peruviana	250	25	71	7.1		17.9
N_peruviana	N_peruviana	259	25.9	96	9.6		16.3
N_peruviana	N_peruviana	258	25.8	68	6.8		19
N_peruviana	N_peruviana	260	26	72	7.2		18.8
N_peruviana	N_peruviana	270	27	95	9.5		17.5
N_peruviana	N_peruviana	255	25.5	90	9		16.5
N_peruviana	N_peruviana	252	25.2	105	10.5		14.7
N_peruviana	N_peruviana	252	25.2	86	8.6		16.6
N_peruviana	N_peruviana	255	25.5	90	9		16.5
N_philippiana	N_philippiana	251	25.1	72	7.2		17.9
N_pilosa	N_pilosa	270	27	139	13.9		13.1
N_pilosa	N_pilosa	265	26.5	112	11.2		15.3
N_pilosa	N_pilosa	248	24.8	49	4.9		19.9
N_pilosa	N_pilosa	266	26.6	108	10.8		15.8
N_pilosa	N_pilosa	266	26.6	130	13		13.6
N_plicata	N_plicata	275	27.5	116	11.6		15.9
N_plicata	N_plicata	298	29.8	75	7.5		22.3
N_plicata	N_plicata	284	28.4	117	11.7		16.7
N_plicata	N_plicata	291	29.1	97	9.7		19.4
N_plicata	N_plicata	279	27.9	59	5.9		22
N_plicata	N_plicata	281	28.1	107	10.7		17.4
N_plicata	N_plicata	275	27.5	112	11.2		16.3
N_pterocarpa	N_pterocarpa	250	25	123	12.3		12.7
N_pterocarpa	N_pterocarpa	240	24	96	9.6		14.4
N_pterocarpa	N_pterocarpa	251	25.1	61	6.1		19
N_pterocarpa	N_pterocarpa	236	23.6	43	4.3		19.3
N_pterocarpa	N_pterocarpa	237	23.7	44	4.4		19.3
N_pterocarpa	N_pterocarpa	238	23.8	54	5.4		18.4
N_pterocarpa	N_pterocarpa	263	26.3	72	7.2		19.1
N_pterocarpa	N_pterocarpa	236	23.6	55	5.5		18.1
N_pterocarpa	N_pterocarpa	238	23.8	95	9.5		14.3
N_pterocarpa	N_pterocarpa	251	25.1	61	6.1		19
N_pterocarpa	N_pterocarpa	238	23.8	95	9.5		14.3
N_ramosissima	N_ramosissima	268	26.8	93	9.3		17.5
N_ramosissima	N_ramosissima	257	25.7	88	8.8		16.9
N_ramosissima	N_ramosissima	242	24.2	88	8.8		15.4
N_ramosissima	N_ramosissima	259	25.9	96	9.6		16.3
N_ramosissima	N_ramosissima	257	25.7	88	8.8		16.9
N_ramosissima	N_ramosissima	260	26	80	8		18
N_ramosissima	N_ramosissima	261	26.1	77	7.7		18.4
N_ramosissima	N_ramosissima	260	26	72	7.2		18.8
N_ramosissima	N_ramosissima	261	26.1	78	7.8		18.3
N_ramosissima	N_ramosissima	266	26.6	86	8.6		18
N_ramosissima	N_ramosissima	264	26.4	82	8.2		18.2
N_ramosissima	N_ramosissima	269	26.9	91	9.1		17.8
N_ramosissima	N_ramosissima	263	26.3	80	8		18.3
N_reichei	N_reichei	238	23.8	76	7.6		16.2
N_reichei	N_reichei	240	24	78	7.8		16.2
N_revoluta	N_revoluta	285	28.5	126	12.6		15.9
N_revoluta	N_revoluta	270	27	140	14		13
N_revoluta	N_revoluta	267	26.7	134	13.4		13.3
N_revoluta	N_revoluta	267	26.7	134	13.4		13.3
N_revoluta	N_revoluta	275	27.5	116	11.6		15.9
N_revoluta	N_revoluta	276	27.6	117	11.7		15.9
N_rhombifolia	N_rhombifolia	241	24.1	29	2.9		21.2
N_rostrata	N_rostrata	257	25.7	62	6.2		19.5
N_rostrata	N_rostrata	200	20	1	0.1		19.9
N_rostrata	N_rostrata	271	27.1	92	9.2		17.9
N_rostrata	N_rostrata	259	25.9	74	7.4		18.5
N_rostrata	N_rostrata	222	22.2	80	8		14.2
N_rostrata	N_rostrata	248	24.8	75	7.5		17.3
N_rostrata	N_rostrata	233	23.3	64	6.4		16.9
N_rostrata	N_rostrata	222	22.2	33	3.3		18.9
N_rostrata	N_rostrata	223	22.3	81	8.1		14.2
N_rostrata	N_rostrata	240	24	58	5.8		18.2
N_rostrata	N_rostrata	227	22.7	58	5.8		16.9
N_rostrata	N_rostrata	226	22.6	81	8.1		14.5
N_rostrata	N_rostrata	246	24.6	51	5.1		19.5
N_rostrata	N_rostrata	217	21.7	18	1.8		19.9
N_rostrata	N_rostrata	226	22.6	25	2.5		20.1
N_rostrata	N_rostrata	212	21.2	18	1.8		19.4
N_rostrata	N_rostrata	243	24.3	38	3.8		20.5
N_rostrata	N_rostrata	263	26.3	80	8		18.3
N_rostrata	N_rostrata	181	18.1	-72	-7.2		25.3
N_rostrata	N_rostrata	151	15.1	-103	-10.3		25.4
N_rostrata	N_rostrata	258	25.8	83	8.3		17.5
N_rostrata	N_rostrata	241	24.1	82	8.2		15.9
N_rostrata	N_rostrata	240	24	96	9.6		14.4
N_rostrata	N_rostrata	241	24.1	82	8.2		15.9
N_rostrata	N_rostrata	244	24.4	57	5.7		18.7
N_rostrata	N_rostrata	231	23.1	47	4.7		18.4
N_rostrata	N_rostrata	251	25.1	66	6.6		18.5
N_rostrata	N_rostrata	245	24.5	62	6.2		18.3
N_rostrata	N_rostrata	257	25.7	73	7.3		18.4
N_rostrata	N_rostrata	254	25.4	62	6.2		19.2
N_rostrata	N_rostrata	234	23.4	50	5		18.4
N_rostrata	N_rostrata	235	23.5	52	5.2		18.3
N_rostrata	N_rostrata	245	24.5	55	5.5		19
N_rostrata	N_rostrata	234	23.4	50	5		18.4
N_rostrata	N_rostrata	235	23.5	52	5.2		18.3
N_rostrata	N_rostrata	246	24.6	54	5.4		19.2
N_rostrata	N_rostrata	254	25.4	76	7.6		17.8
N_rostrata	N_rostrata	264	26.4	91	9.1		17.3
N_rostrata	N_rostrata	259	25.9	61	6.1		19.8
N_rostrata	N_rostrata	261	26.1	65	6.5		19.6
N_rostrata	N_rostrata	260	26	63	6.3		19.7
N_rostrata	N_rostrata	255	25.5	52	5.2		20.3
N_rostrata	N_rostrata	269	26.9	66	6.6		20.3
N_rostrata	N_rostrata	261	26.1	58	5.8		20.3
N_rostrata	N_rostrata	247	24.7	34	3.4		21.3
N_rostrata	N_rostrata	248	24.8	33	3.3		21.5
N_rostrata	N_rostrata	208	20.8	20	2		18.8
N_rostrata	N_rostrata	236	23.6	42	4.2		19.4
N_rostrata	N_rostrata	237	23.7	76	7.6		16.1
N_rostrata	N_rostrata	253	25.3	62	6.2		19.1
N_rostrata	N_rostrata	255	25.5	53	5.3		20.2
N_rostrata	N_rostrata	209	20.9	1	0.1		20.8
N_rostrata	N_rostrata	249	24.9	68	6.8		18.1
N_rostrata	N_rostrata	169	16.9	-39	-3.9		20.8
N_rostrata	N_rostrata	265	26.5	92	9.2		17.3
N_rostrata	N_rostrata	234	23.4	21	2.1		21.3
N_rostrata	N_rostrata	256	25.6	55	5.5		20.1
N_rostrata	N_rostrata	255	25.5	66	6.6		18.9
N_rostrata	N_rostrata	245	24.5	61	6.1		18.4
N_rostrata	N_rostrata	251	25.1	72	7.2		17.9
N_rostrata	N_rostrata	252	25.2	76	7.6		17.6
N_rostrata	N_rostrata	253	25.3	81	8.1		17.2
N_rostrata	N_rostrata	250	25	81	8.1		16.9
N_rostrata	N_rostrata	254	25.4	83	8.3		17.1
N_rostrata	N_rostrata	253	25.3	82	8.2		17.1
N_rostrata	N_rostrata	254	25.4	83	8.3		17.1
N_rostrata	N_rostrata	244	24.4	69	6.9		17.5
N_rostrata	N_rostrata	257	25.7	58	5.8		19.9
N_rostrata	N_rostrata	205	20.5	2	0.2		20.3
N_rostrata	N_rostrata	239	23.9	95	9.5		14.4
N_rostrata	N_rostrata	241	24.1	92	9.2		14.9
N_rostrata	N_rostrata	242	24.2	97	9.7		14.5
N_rostrata	N_rostrata	239	23.9	95	9.5		14.4
N_rostrata	N_rostrata	243	24.3	97	9.7		14.6
N_rostrata	N_rostrata	240	24	57	5.7		18.3
N_rostrata	N_rostrata	199	19.9	4	0.4		19.5
N_rostrata	N_rostrata	222	22.2	32	3.2		19
N_rostrata	N_rostrata	238	23.8	55	5.5		18.3
N_rostrata	N_rostrata	238	23.8	55	5.5		18.3
N_rostrata	N_rostrata	239	23.9	55	5.5		18.4
N_rostrata	N_rostrata	240	24	90	9		15
N_rostrata	N_rostrata	241	24.1	88	8.8		15.3
N_rostrata	N_rostrata	241	24.1	86	8.6		15.5
N_rostrata	N_rostrata	239	23.9	80	8		15.9
N_rostrata	N_rostrata	237	23.7	48	4.8		18.9
N_rostrata	N_rostrata	237	23.7	91	9.1		14.6
N_rostrata	N_rostrata	241	24.1	97	9.7		14.4
N_rostrata	N_rostrata	241	24.1	96	9.6		14.5
N_rostrata	N_rostrata	241	24.1	97	9.7		14.4
N_rostrata	N_rostrata	241	24.1	97	9.7		14.4
N_rostrata	N_rostrata	238	23.8	91	9.1		14.7
N_rostrata	N_rostrata	239	23.9	92	9.2		14.7
N_rostrata	N_rostrata	239	23.9	92	9.2		14.7
N_rostrata	N_rostrata	241	24.1	92	9.2		14.9
N_rostrata	N_rostrata	241	24.1	92	9.2		14.9
N_rostrata	N_rostrata	240	24	92	9.2		14.8
N_rostrata	N_rostrata	241	24.1	92	9.2		14.9
N_rostrata	N_rostrata	242	24.2	91	9.1		15.1
N_rostrata	N_rostrata	241	24.1	92	9.2		14.9
N_rostrata	N_rostrata	239	23.9	92	9.2		14.7
N_rostrata	N_rostrata	239	23.9	92	9.2		14.7
N_rostrata	N_rostrata	239	23.9	92	9.2		14.7
N_rostrata	N_rostrata	239	23.9	91	9.1		14.8
N_rostrata	N_rostrata	239	23.9	91	9.1		14.8
N_rostrata	N_rostrata	241	24.1	92	9.2		14.9
N_rostrata	N_rostrata	238	23.8	55	5.5		18.3
N_rostrata	N_rostrata	238	23.8	55	5.5		18.3
N_rostrata	N_rostrata	239	23.9	55	5.5		18.4
N_rostrata	N_rostrata	240	24	87	8.7		15.3
N_rostrata	N_rostrata	240	24	90	9		15
N_rostrata	N_rostrata	240	24	93	9.3		14.7
N_rostrata	N_rostrata	240	24	88	8.8		15.2
N_rostrata	N_rostrata	241	24.1	88	8.8		15.3
N_rostrata	N_rostrata	240	24	88	8.8		15.2
N_rostrata	N_rostrata	241	24.1	88	8.8		15.3
N_rostrata	N_rostrata	241	24.1	88	8.8		15.3
N_rostrata	N_rostrata	241	24.1	88	8.8		15.3
N_rostrata	N_rostrata	241	24.1	86	8.6		15.5
N_rostrata	N_rostrata	240	24	84	8.4		15.6
N_rostrata	N_rostrata	240	24	85	8.5		15.5
N_rostrata	N_rostrata	239	23.9	56	5.6		18.3
N_rostrata	N_rostrata	239	23.9	56	5.6		18.3
N_rostrata	N_rostrata	241	24.1	61	6.1		18
N_rostrata	N_rostrata	240	24	58	5.8		18.2
N_rostrata	N_rostrata	238	23.8	55	5.5		18.3
N_rostrata	N_rostrata	238	23.8	53	5.3		18.5
N_rostrata	N_rostrata	237	23.7	50	5		18.7
N_rostrata	N_rostrata	237	23.7	52	5.2		18.5
N_rostrata	N_rostrata	227	22.7	40	4		18.7
N_rostrata	N_rostrata	229	22.9	43	4.3		18.6
N_rostrata	N_rostrata	236	23.6	47	4.7		18.9
N_rostrata	N_rostrata	237	23.7	48	4.8		18.9
N_rostrata	N_rostrata	237	23.7	49	4.9		18.8
N_rostrata	N_rostrata	237	23.7	52	5.2		18.5
N_rostrata	N_rostrata	239	23.9	55	5.5		18.4
N_rostrata	N_rostrata	240	24	56	5.6		18.4
N_rostrata	N_rostrata	222	22.2	38	3.8		18.4
N_rostrata	N_rostrata	241	24.1	51	5.1		19
N_rostrata	N_rostrata	250	25	66	6.6		18.4
N_rostrata	N_rostrata	227	22.7	33	3.3		19.4
N_rostrata	N_rostrata	257	25.7	73	7.3		18.4
N_rostrata	N_rostrata	258	25.8	63	6.3		19.5
N_rostrata	N_rostrata	243	24.3	97	9.7		14.6
N_rostrata	N_rostrata	260	26	86	8.6		17.4
N_rostrata	N_rostrata	227	22.7	43	4.3		18.4
N_rostrata	N_rostrata	250	25	66	6.6		18.4
N_rostrata	N_rostrata	234	23.4	50	5		18.4
N_rostrata	N_rostrata	238	23.8	54	5.4		18.4
N_rostrata	N_rostrata	234	23.4	50	5		18.4
N_rostrata	N_rostrata	244	24.4	58	5.8		18.6
N_rostrata	N_rostrata	239	23.9	84	8.4		15.5
N_rostrata	N_rostrata	258	25.8	59	5.9		19.9
N_rostrata	N_rostrata	240	24	52	5.2		18.8
N_rostrata	N_rostrata	239	23.9	84	8.4		15.5
N_rostrata	N_rostrata	244	24.4	58	5.8		18.6
N_rostrata	N_rostrata	249	24.9	52	5.2		19.7
N_rostrata	N_rostrata	239	23.9	84	8.4		15.5
N_rostrata	N_rostrata	255	25.5	62	6.2		19.3
N_rostrata	N_rostrata	260	26	63	6.3		19.7
N_rostrata	N_rostrata	200	20	13	1.3		18.7
N_rostrata	N_rostrata	244	24.4	76	7.6		16.8
N_rostrata	N_rostrata	202	20.2	14	1.4		18.8
N_rostrata	N_rostrata	264	26.4	61	6.1		20.3
N_rostrata	N_rostrata	257	25.7	88	8.8		16.9
N_rostrata	N_rostrata	258	25.8	63	6.3		19.5
N_rostrata	N_rostrata	227	22.7	43	4.3		18.4
N_rostrata	N_rostrata	238	23.8	54	5.4		18.4
N_rostrata	N_rostrata	245	24.5	62	6.2		18.3
N_rostrata	N_rostrata	234	23.4	50	5		18.4
N_rostrata	N_rostrata	259	25.9	61	6.1		19.8
N_rostrata	N_rostrata	255	25.5	52	5.2		20.3
N_rostrata	N_rostrata	266	26.6	62	6.2		20.4
N_rostrata	N_rostrata	238	23.8	52	5.2		18.6
N_rostrata	N_rostrata	219	21.9	30	3		18.9
N_rostrata	N_rostrata	265	26.5	95	9.5		17
N_rostrata	N_rostrata	255	25.5	81	8.1		17.4
N_rostrata	N_rostrata	258	25.8	63	6.3		19.5
N_rostrata	N_rostrata	250	25	66	6.6		18.4
N_rostrata	N_rostrata	255	25.5	58	5.8		19.7
N_rostrata	N_rostrata	235	23.5	46	4.6		18.9
N_rostrata	N_rostrata	238	23.8	95	9.5		14.3
N_rostrata	N_rostrata	208	20.8	11	1.1		19.7
N_rostrata	N_rostrata	257	25.7	73	7.3		18.4
N_rostrata	N_rostrata	238	23.8	95	9.5		14.3
N_rostrata	N_rostrata	246	24.6	57	5.7		18.9
N_rostrata	N_rostrata	250	25	66	6.6		18.4
N_rostrata	N_rostrata	261	26.1	65	6.5		19.6
N_rostrata	N_rostrata	254	25.4	62	6.2		19.2
N_rostrata	N_rostrata	225	22.5	26	2.6		19.9
N_rostrata	N_rostrata	254	25.4	76	7.6		17.8
N_rostrata	N_rostrata	265	26.5	89	8.9		17.6
N_rostrata	N_rostrata	254	25.4	64	6.4		19
N_rostrata	N_rostrata	256	25.6	56	5.6		20
N_rostrata	N_rostrata	247	24.7	56	5.6		19.1
N_rostrata	N_rostrata	208	20.8	20	2		18.8
N_rostrata	N_rostrata	247	24.7	56	5.6		19.1
N_rostrata	N_rostrata	208	20.8	20	2		18.8
N_rostrata	N_rostrata	240	24	96	9.6		14.4
N_rostrata	N_rostrata	238	23.8	52	5.2		18.6
N_rostrata	N_rostrata	244	24.4	57	5.7		18.7
N_rostrata	N_rostrata	219	21.9	12	1.2		20.7
N_rostrata	N_rostrata	227	22.7	33	3.3		19.4
N_rostrata	N_rostrata	267	26.7	95	9.5		17.2
N_rostrata	N_rostrata	245	24.5	70	7		17.5
N_rostrata	N_rostrata	245	24.5	61	6.1		18.4
N_rostrata	N_rostrata	243	24.3	80	8		16.3
N_rostrata	N_rostrata	243	24.3	73	7.3		17
N_rostrata	N_rostrata	219	21.9	42	4.2		17.7
N_rostrata	N_rostrata	238	23.8	52	5.2		18.6
N_rostrata	N_rostrata	234	23.4	50	5		18.4
N_rostrata	N_rostrata	232	23.2	44	4.4		18.8
N_rostrata	N_rostrata	243	24.3	54	5.4		18.9
N_rostrata	N_rostrata	256	25.6	61	6.1		19.5
N_rostrata	N_rostrata	246	24.6	77	7.7		16.9
N_rostrata	N_rostrata	231	23.1	59	5.9		17.2
N_rostrata	N_rostrata	227	22.7	30	3		19.7
N_rostrata	N_rostrata	232	23.2	46	4.6		18.6
N_rostrata	N_rostrata	245	24.5	51	5.1		19.4
N_rostrata	N_rostrata	195	19.5	5	0.5		19
N_rupicola	N_rupicola	269	26.9	90	9		17.9
N_rupicola	N_rupicola	229	22.9	62	6.2		16.7
N_rupicola	N_rupicola	222	22.2	80	8		14.2
N_rupicola	N_rupicola	227	22.7	58	5.8		16.9
N_rupicola	N_rupicola	224	22.4	82	8.2		14.2
N_rupicola	N_rupicola	224	22.4	80	8		14.4
N_rupicola	N_rupicola	248	24.8	75	7.5		17.3
N_rupicola	N_rupicola	224	22.4	79	7.9		14.5
N_rupicola	N_rupicola	242	24.2	88	8.8		15.4
N_rupicola	N_rupicola	245	24.5	99	9.9		14.6
N_rupicola	N_rupicola	262	26.2	78	7.8		18.4
N_rupicola	N_rupicola	263	26.3	82	8.2		18.1
N_rupicola	N_rupicola	274	27.4	109	10.9		16.5
N_rupicola	N_rupicola	260	26	99	9.9		16.1
N_rupicola	N_rupicola	281	28.1	121	12.1		16
N_rupicola	N_rupicola	275	27.5	110	11		16.5
N_rupicola	N_rupicola	262	26.2	101	10.1		16.1
N_rupicola	N_rupicola	264	26.4	96	9.6		16.8
N_rupicola	N_rupicola	271	27.1	104	10.4		16.7
N_rupicola	N_rupicola	253	25.3	81	8.1		17.2
N_rupicola	N_rupicola	243	24.3	94	9.4		14.9
N_rupicola	N_rupicola	240	24	96	9.6		14.4
N_rupicola	N_rupicola	235	23.5	52	5.2		18.3
N_rupicola	N_rupicola	272	27.2	94	9.4		17.8
N_rupicola	N_rupicola	272	27.2	95	9.5		17.7
N_rupicola	N_rupicola	253	25.3	81	8.1		17.2
N_rupicola	N_rupicola	273	27.3	105	10.5		16.8
N_rupicola	N_rupicola	255	25.5	82	8.2		17.3
N_rupicola	N_rupicola	254	25.4	81	8.1		17.3
N_rupicola	N_rupicola	245	24.5	94	9.4		15.1
N_rupicola	N_rupicola	245	24.5	97	9.7		14.8
N_rupicola	N_rupicola	245	24.5	96	9.6		14.9
N_rupicola	N_rupicola	240	24	96	9.6		14.4
N_rupicola	N_rupicola	238	23.8	54	5.4		18.4
N_rupicola	N_rupicola	281	28.1	121	12.1		16
N_rupicola	N_rupicola	258	25.8	108	10.8		15
N_rupicola	N_rupicola	281	28.1	121	12.1		16
N_rupicola	N_rupicola	269	26.9	90	9		17.9
N_rupicola	N_rupicola	262	26.2	101	10.1		16.1
N_rupicola	N_rupicola	244	24.4	98	9.8		14.6
N_rupicola	N_rupicola	272	27.2	94	9.4		17.8
N_rupicola	N_rupicola	256	25.6	62	6.2		19.4
N_rupicola	N_rupicola	267	26.7	95	9.5		17.2
N_rupicola	N_rupicola	277	27.7	112	11.2		16.5
N_rupicola	N_rupicola	238	23.8	95	9.5		14.3
N_rupicola	N_rupicola	277	27.7	113	11.3		16.4
N_rupicola	N_rupicola	262	26.2	101	10.1		16.1
N_rupicola	N_rupicola	277	27.7	115	11.5		16.2
N_rupicola	N_rupicola	256	25.6	79	7.9		17.7
N_rupicola	N_rupicola	267	26.7	95	9.5		17.2
N_rupicola	N_rupicola	267	26.7	102	10.2		16.5
N_rupicola	N_rupicola	278	27.8	115	11.5		16.3
N_rupicola	N_rupicola	239	23.9	97	9.7		14.2
N_rupicola	N_rupicola	272	27.2	95	9.5		17.7
N_rupicola	N_rupicola	261	26.1	95	9.5		16.6
N_rupicola	N_rupicola	250	25	88	8.8		16.2
N_salsoloides	N_salsoloides	244	24.4	98	9.8		14.6
N_salsoloides	N_salsoloides	216	21.6	40	4		17.6
N_salsoloides	N_salsoloides	258	25.8	96	9.6		16.2
N_salsoloides	N_salsoloides	258	25.8	68	6.8		19
N_salsoloides	N_salsoloides	270	27	95	9.5		17.5
N_salsoloides	N_salsoloides	260	26	75	7.5		18.5
N_salsoloides	N_salsoloides	263	26.3	79	7.9		18.4
N_salsoloides	N_salsoloides	268	26.8	89	8.9		17.9
N_salsoloides	N_salsoloides	265	26.5	87	8.7		17.8
N_salsoloides	N_salsoloides	273	27.3	107	10.7		16.6
N_salsoloides	N_salsoloides	253	25.3	81	8.1		17.2
N_salsoloides	N_salsoloides	254	25.4	105	10.5		14.9
N_salsoloides	N_salsoloides	245	24.5	95	9.5		15
N_salsoloides	N_salsoloides	243	24.3	94	9.4		14.9
N_salsoloides	N_salsoloides	256	25.6	104	10.4		15.2
N_salsoloides	N_salsoloides	239	23.9	97	9.7		14.2
N_salsoloides	N_salsoloides	257	25.7	73	7.3		18.4
N_salsoloides	N_salsoloides	234	23.4	50	5		18.4
N_salsoloides	N_salsoloides	254	25.4	76	7.6		17.8
N_salsoloides	N_salsoloides	253	25.3	104	10.4		14.9
N_salsoloides	N_salsoloides	268	26.8	101	10.1		16.7
N_salsoloides	N_salsoloides	258	25.8	107	10.7		15.1
N_salsoloides	N_salsoloides	255	25.5	82	8.2		17.3
N_salsoloides	N_salsoloides	258	25.8	107	10.7		15.1
N_salsoloides	N_salsoloides	279	27.9	117	11.7		16.2
N_salsoloides	N_salsoloides	254	25.4	81	8.1		17.3
N_salsoloides	N_salsoloides	236	23.6	90	9		14.6
N_salsoloides	N_salsoloides	249	24.9	103	10.3		14.6
N_salsoloides	N_salsoloides	245	24.5	94	9.4		15.1
N_salsoloides	N_salsoloides	245	24.5	97	9.7		14.8
N_salsoloides	N_salsoloides	245	24.5	96	9.6		14.9
N_salsoloides	N_salsoloides	244	24.4	95	9.5		14.9
N_salsoloides	N_salsoloides	242	24.2	95	9.5		14.7
N_salsoloides	N_salsoloides	242	24.2	95	9.5		14.7
N_salsoloides	N_salsoloides	242	24.2	91	9.1		15.1
N_salsoloides	N_salsoloides	243	24.3	97	9.7		14.6
N_salsoloides	N_salsoloides	242	24.2	98	9.8		14.4
N_salsoloides	N_salsoloides	237	23.7	91	9.1		14.6
N_salsoloides	N_salsoloides	239	23.9	95	9.5		14.4
N_salsoloides	N_salsoloides	237	23.7	91	9.1		14.6
N_salsoloides	N_salsoloides	237	23.7	91	9.1		14.6
N_salsoloides	N_salsoloides	238	23.8	91	9.1		14.7
N_salsoloides	N_salsoloides	240	24	95	9.5		14.5
N_salsoloides	N_salsoloides	236	23.6	88	8.8		14.8
N_salsoloides	N_salsoloides	236	23.6	88	8.8		14.8
N_salsoloides	N_salsoloides	243	24.3	94	9.4		14.9
N_salsoloides	N_salsoloides	242	24.2	95	9.5		14.7
N_salsoloides	N_salsoloides	242	24.2	96	9.6		14.6
N_salsoloides	N_salsoloides	243	24.3	93	9.3		15
N_salsoloides	N_salsoloides	238	23.8	95	9.5		14.3
N_salsoloides	N_salsoloides	257	25.7	73	7.3		18.4
N_salsoloides	N_salsoloides	239	23.9	97	9.7		14.2
N_salsoloides	N_salsoloides	258	25.8	108	10.8		15
N_salsoloides	N_salsoloides	244	24.4	98	9.8		14.6
N_salsoloides	N_salsoloides	247	24.7	72	7.2		17.5
N_salsoloides	N_salsoloides	277	27.7	112	11.2		16.5
N_salsoloides	N_salsoloides	213	21.3	24	2.4		18.9
N_salsoloides	N_salsoloides	251	25.1	68	6.8		18.3
N_salsoloides	N_salsoloides	250	25	103	10.3		14.7
N_salsoloides	N_salsoloides	239	23.9	97	9.7		14.2
N_salsoloides	N_salsoloides	254	25.4	76	7.6		17.8
N_salsoloides	N_salsoloides	251	25.1	85	8.5		16.6
N_salsoloides	N_salsoloides	234	23.4	50	5		18.4
N_scaposa	N_scaposa	265	26.5	121	12.1		14.4
N_scaposa	N_scaposa	268	26.8	132	13.2		13.6
N_scaposa	N_scaposa	280	28	126	12.6		15.4
N_scaposa	N_scaposa	263	26.3	123	12.3		14
N_scaposa	N_scaposa	276	27.6	117	11.7		15.9
N_scaposa	N_scaposa	263	26.3	133	13.3		13
N_sedifolia	N_sedifolia	265	26.5	87	8.7		17.8
N_sedifolia	N_sedifolia	265	26.5	87	8.7		17.8
N_sedifolia	N_sedifolia	265	26.5	78	7.8		18.7
N_sedifolia	N_sedifolia	226	22.6	78	7.8		14.8
N_sedifolia	N_sedifolia	222	22.2	80	8		14.2
N_sedifolia	N_sedifolia	231	23.1	82	8.2		14.9
N_sedifolia	N_sedifolia	229	22.9	77	7.7		15.2
N_sedifolia	N_sedifolia	225	22.5	70	7		15.5
N_sedifolia	N_sedifolia	241	24.1	75	7.5		16.6
N_sedifolia	N_sedifolia	229	22.9	62	6.2		16.7
N_sedifolia	N_sedifolia	244	24.4	89	8.9		15.5
N_sedifolia	N_sedifolia	242	24.2	86	8.6		15.6
N_sedifolia	N_sedifolia	232	23.2	59	5.9		17.3
N_sedifolia	N_sedifolia	224	22.4	83	8.3		14.1
N_sedifolia	N_sedifolia	266	26.6	79	7.9		18.7
N_sedifolia	N_sedifolia	249	24.9	85	8.5		16.4
N_sedifolia	N_sedifolia	255	25.5	82	8.2		17.3
N_sedifolia	N_sedifolia	248	24.8	65	6.5		18.3
N_sedifolia	N_sedifolia	240	24	75	7.5		16.5
N_sedifolia	N_sedifolia	242	24.2	86	8.6		15.6
N_sedifolia	N_sedifolia	245	24.5	63	6.3		18.2
N_sedifolia	N_sedifolia	232	23.2	47	4.7		18.5
N_sedifolia	N_sedifolia	221	22.1	80	8		14.1
N_sedifolia	N_sedifolia	223	22.3	81	8.1		14.2
N_sedifolia	N_sedifolia	234	23.4	70	7		16.4
N_sedifolia	N_sedifolia	227	22.7	58	5.8		16.9
N_sedifolia	N_sedifolia	229	22.9	77	7.7		15.2
N_sedifolia	N_sedifolia	231	23.1	82	8.2		14.9
N_sedifolia	N_sedifolia	224	22.4	82	8.2		14.2
N_sedifolia	N_sedifolia	224	22.4	80	8		14.4
N_sedifolia	N_sedifolia	245	24.5	66	6.6		17.9
N_sedifolia	N_sedifolia	230	23	84	8.4		14.6
N_sedifolia	N_sedifolia	239	23.9	87	8.7		15.2
N_sedifolia	N_sedifolia	224	22.4	29	2.9		19.5
N_sedifolia	N_sedifolia	241	24.1	70	7		17.1
N_sedifolia	N_sedifolia	248	24.8	75	7.5		17.3
N_sedifolia	N_sedifolia	266	26.6	77	7.7		18.9
N_sedifolia	N_sedifolia	271	27.1	81	8.1		19
N_sedifolia	N_sedifolia	224	22.4	79	7.9		14.5
N_sedifolia	N_sedifolia	262	26.2	70	7		19.2
N_sedifolia	N_sedifolia	212	21.2	18	1.8		19.4
N_sedifolia	N_sedifolia	238	23.8	87	8.7		15.1
N_sedifolia	N_sedifolia	269	26.9	122	12.2		14.7
N_sedifolia	N_sedifolia	242	24.2	88	8.8		15.4
N_sedifolia	N_sedifolia	248	24.8	109	10.9		13.9
N_sedifolia	N_sedifolia	245	24.5	99	9.9		14.6
N_sedifolia	N_sedifolia	250	25	104	10.4		14.6
N_sedifolia	N_sedifolia	250	25	99	9.9		15.1
N_sedifolia	N_sedifolia	259	25.9	96	9.6		16.3
N_sedifolia	N_sedifolia	261	26.1	77	7.7		18.4
N_sedifolia	N_sedifolia	260	26	72	7.2		18.8
N_sedifolia	N_sedifolia	261	26.1	78	7.8		18.3
N_sedifolia	N_sedifolia	263	26.3	80	8		18.3
N_sedifolia	N_sedifolia	269	26.9	92	9.2		17.7
N_sedifolia	N_sedifolia	270	27	95	9.5		17.5
N_sedifolia	N_sedifolia	250	25	127	12.7		12.3
N_sedifolia	N_sedifolia	253	25.3	101	10.1		15.2
N_sedifolia	N_sedifolia	251	25.1	94	9.4		15.7
N_sedifolia	N_sedifolia	258	25.8	112	11.2		14.6
N_sedifolia	N_sedifolia	255	25.5	90	9		16.5
N_sedifolia	N_sedifolia	252	25.2	98	9.8		15.4
N_sedifolia	N_sedifolia	253	25.3	81	8.1		17.2
N_sedifolia	N_sedifolia	264	26.4	98	9.8		16.6
N_sedifolia	N_sedifolia	241	24.1	82	8.2		15.9
N_sedifolia	N_sedifolia	239	23.9	97	9.7		14.2
N_sedifolia	N_sedifolia	239	23.9	97	9.7		14.2
N_sedifolia	N_sedifolia	242	24.2	98	9.8		14.4
N_sedifolia	N_sedifolia	250	25	66	6.6		18.4
N_sedifolia	N_sedifolia	250	25	66	6.6		18.4
N_sedifolia	N_sedifolia	253	25.3	74	7.4		17.9
N_sedifolia	N_sedifolia	257	25.7	73	7.3		18.4
N_sedifolia	N_sedifolia	242	24.2	57	5.7		18.5
N_sedifolia	N_sedifolia	234	23.4	50	5		18.4
N_sedifolia	N_sedifolia	244	24.4	58	5.8		18.6
N_sedifolia	N_sedifolia	256	25.6	57	5.7		19.9
N_sedifolia	N_sedifolia	249	24.9	76	7.6		17.3
N_sedifolia	N_sedifolia	268	26.8	67	6.7		20.1
N_sedifolia	N_sedifolia	267	26.7	68	6.8		19.9
N_sedifolia	N_sedifolia	268	26.8	67	6.7		20.1
N_sedifolia	N_sedifolia	244	24.4	94	9.4		15
N_sedifolia	N_sedifolia	250	25	66	6.6		18.4
N_sedifolia	N_sedifolia	255	25.5	82	8.2		17.3
N_sedifolia	N_sedifolia	254	25.4	81	8.1		17.3
N_sedifolia	N_sedifolia	264	26.4	101	10.1		16.3
N_sedifolia	N_sedifolia	245	24.5	61	6.1		18.4
N_sedifolia	N_sedifolia	254	25.4	83	8.3		17.1
N_sedifolia	N_sedifolia	249	24.9	77	7.7		17.2
N_sedifolia	N_sedifolia	249	24.9	75	7.5		17.4
N_sedifolia	N_sedifolia	244	24.4	69	6.9		17.5
N_sedifolia	N_sedifolia	249	24.9	74	7.4		17.5
N_sedifolia	N_sedifolia	254	25.4	80	8		17.4
N_sedifolia	N_sedifolia	270	27	82	8.2		18.8
N_sedifolia	N_sedifolia	265	26.5	77	7.7		18.8
N_sedifolia	N_sedifolia	267	26.7	93	9.3		17.4
N_sedifolia	N_sedifolia	263	26.3	96	9.6		16.7
N_sedifolia	N_sedifolia	250	25	74	7.4		17.6
N_sedifolia	N_sedifolia	264	26.4	93	9.3		17.1
N_sedifolia	N_sedifolia	261	26.1	95	9.5		16.6
N_sedifolia	N_sedifolia	249	24.9	90	9		15.9
N_sedifolia	N_sedifolia	245	24.5	85	8.5		16
N_sedifolia	N_sedifolia	248	24.8	91	9.1		15.7
N_sedifolia	N_sedifolia	246	24.6	89	8.9		15.7
N_sedifolia	N_sedifolia	242	24.2	82	8.2		16
N_sedifolia	N_sedifolia	248	24.8	74	7.4		17.4
N_sedifolia	N_sedifolia	239	23.9	95	9.5		14.4
N_sedifolia	N_sedifolia	239	23.9	95	9.5		14.4
N_sedifolia	N_sedifolia	245	24.5	99	9.9		14.6
N_sedifolia	N_sedifolia	240	24	87	8.7		15.3
N_sedifolia	N_sedifolia	237	23.7	91	9.1		14.6
N_sedifolia	N_sedifolia	236	23.6	90	9		14.6
N_sedifolia	N_sedifolia	239	23.9	95	9.5		14.4
N_sedifolia	N_sedifolia	235	23.5	87	8.7		14.8
N_sedifolia	N_sedifolia	237	23.7	91	9.1		14.6
N_sedifolia	N_sedifolia	237	23.7	91	9.1		14.6
N_sedifolia	N_sedifolia	241	24.1	96	9.6		14.5
N_sedifolia	N_sedifolia	241	24.1	97	9.7		14.4
N_sedifolia	N_sedifolia	241	24.1	97	9.7		14.4
N_sedifolia	N_sedifolia	241	24.1	97	9.7		14.4
N_sedifolia	N_sedifolia	240	24	95	9.5		14.5
N_sedifolia	N_sedifolia	236	23.6	88	8.8		14.8
N_sedifolia	N_sedifolia	239	23.9	92	9.2		14.7
N_sedifolia	N_sedifolia	239	23.9	92	9.2		14.7
N_sedifolia	N_sedifolia	240	24	95	9.5		14.5
N_sedifolia	N_sedifolia	240	24	95	9.5		14.5
N_sedifolia	N_sedifolia	238	23.8	91	9.1		14.7
N_sedifolia	N_sedifolia	240	24	94	9.4		14.6
N_sedifolia	N_sedifolia	242	24.2	98	9.8		14.4
N_sedifolia	N_sedifolia	242	24.2	98	9.8		14.4
N_sedifolia	N_sedifolia	242	24.2	96	9.6		14.6
N_sedifolia	N_sedifolia	241	24.1	92	9.2		14.9
N_sedifolia	N_sedifolia	239	23.9	92	9.2		14.7
N_sedifolia	N_sedifolia	241	24.1	92	9.2		14.9
N_sedifolia	N_sedifolia	240	24	92	9.2		14.8
N_sedifolia	N_sedifolia	243	24.3	94	9.4		14.9
N_sedifolia	N_sedifolia	243	24.3	94	9.4		14.9
N_sedifolia	N_sedifolia	242	24.2	91	9.1		15.1
N_sedifolia	N_sedifolia	243	24.3	92	9.2		15.1
N_sedifolia	N_sedifolia	242	24.2	92	9.2		15
[truncated: 154 more rows]

## Sheet: N_acuminata
Localidad	Specie	b5	b5/10	b6	b5/10	T-WL-NB	T-NSB	WLS-RATIO	WLS-RATIO PROM	NBV	MIDPOINT	NPV
1	N_acuminata	229	22.9	82	8.2	25.6	14.7	0.574219	0.634961	2.31675	15.55	1.95662
2	N_acuminata	230	23	84	8.4	25.6	14.6	0.570312			15.7
3	N_acuminata	229	22.9	62	6.2	25.6	16.7	0.652344			14.55
4	N_acuminata	268	26.8	77	7.7	25.6	19.1	0.746094			17.25
5	N_acuminata	243	24.3	81	8.1	25.6	16.2	0.632813			16.2
6	N_acuminata	234	23.4	70	7	25.6	16.4	0.640625			15.2
7	N_acuminata	227	22.7	58	5.8	25.6	16.9	0.660156			14.25
8	N_acuminata	224	22.4	77	7.7	25.6	14.7	0.574219			15.05
9	N_acuminata	224	22.4	80	8	25.6	14.4	0.5625			15.2
10	N_acuminata	222	22.2	80	8	25.6	14.2	0.554688			15.1
11	N_acuminata	225	22.5	70	7	25.6	15.5	0.605469			14.75
12	N_acuminata	239	23.9	87	8.7	25.6	15.2	0.59375			16.3
13	N_acuminata	250	25	68	6.8	25.6	18.2	0.710938			15.9
14	N_acuminata	241	24.1	70	7	25.6	17.1	0.667969			15.55
15	N_acuminata	224	22.4	79	7.9	25.6	14.5	0.566406			15.15
16	N_acuminata	250	25	104	10.4	25.6	14.6	0.570312			17.7
17	N_acuminata	256	25.6	110	11	25.6	14.6	0.570313			18.3
18	N_acuminata	263	26.3	106	10.6	25.6	15.7	0.613281			18.45
19	N_acuminata	263	26.3	80	8	25.6	18.3	0.714844			17.15
20	N_acuminata	270	27	95	9.5	25.6	17.5	0.683594			18.25
21	N_acuminata	269	26.9	92	9.2	25.6	17.7	0.691406			18.05
22	N_acuminata	265	26.5	87	8.7	25.6	17.8	0.695313			17.6
23	N_acuminata	263	26.3	82	8.2	25.6	18.1	0.707031			17.25
24	N_acuminata	263	26.3	78	7.8	25.6	18.5	0.722656			17.05
25	N_acuminata	260	26	89	8.9	25.6	17.1	0.667969			17.45
26	N_acuminata	272	27.2	106	10.6	25.6	16.6	0.648438			18.9
27	N_acuminata	258	25.8	85	8.5	25.6	17.3	0.675781			17.15
28	N_acuminata	238	23.8	80	8	25.6	15.8	0.617188			15.9
29	N_acuminata	240	24	96	9.6	25.6	14.4	0.5625			16.8
30	N_acuminata	262	26.2	79	7.9	25.6	18.3	0.714844			17.05
31	N_acuminata	272	27.2	106	10.6	25.6	16.6	0.648438			18.9
32	N_acuminata	254	25.4	81	8.1	25.6	17.3	0.675781			16.75
33	N_acuminata	244	24.4	65	6.5	25.6	17.9	0.699219			15.45
34	N_acuminata	261	26.1	95	9.5	25.6	16.6	0.648438			17.8
35	N_acuminata	239	23.9	95	9.5	25.6	14.4	0.5625			16.7
36	N_acuminata	238	23.8	91	9.1	25.6	14.7	0.574219			16.45
37	N_acuminata	237	23.7	91	9.1	25.6	14.6	0.570312			16.4
38	N_acuminata	237	23.7	91	9.1	25.6	14.6	0.570312			16.4
39	N_acuminata	236	23.6	88	8.8	25.6	14.8	0.578125			16.2
40	N_acuminata	240	24	95	9.5	25.6	14.5	0.566406			16.75
41	N_acuminata	242	24.2	98	9.8	25.6	14.4	0.5625			17
42	N_acuminata	242	24.2	98	9.8	25.6	14.4	0.5625			17
43	N_acuminata	242	24.2	98	9.8	25.6	14.4	0.5625			17
44	N_acuminata	236	23.6	88	8.8	25.6	14.8	0.578125			16.2
45	N_acuminata	259	25.9	87	8.7	25.6	17.2	0.671875			17.3
46	N_acuminata	282	28.2	120	12	25.6	16.2	0.632812			20.1
47	N_acuminata	269	26.9	82	8.2	25.6	18.7	0.730469			17.55
48	N_acuminata	274	27.4	96	9.6	25.6	17.8	0.695312			18.5
49	N_acuminata	267	26.7	95	9.5	25.6	17.2	0.671875			18.1
50	N_acuminata	247	24.7	83	8.3	25.6	16.4	0.640625			16.5
51	N_acuminata	218	21.8	26	2.6	25.6	19.2	0.75			12.2
52	N_acuminata	273	27.3	96	9.6	25.6	17.7	0.691406			18.45
53	N_acuminata	245	24.5	67	6.7	25.6	17.8	0.695313			15.6
54	N_acuminata	258	25.8	85	8.5	25.6	17.3	0.675781			17.15
55	N_acuminata	262	26.2	79	7.9	25.6	18.3	0.714844			17.05
56	N_acuminata	243	24.3	98	9.8	25.6	14.5	0.566406			17.05
57	N_acuminata	240	24	96	9.6	25.6	14.4	0.5625			16.8
58	N_acuminata	242	24.2	90	9	25.6	15.2	0.59375			16.6
59	N_acuminata	279	27.9	116	11.6	25.6	16.3	0.636719			19.75
60	N_acuminata	271	27.1	107	10.7	25.6	16.4	0.640625			18.9

## Sheet: N_andasonii
Localidad	Specie	b5	b5/10	b6	b5/10	T-WL-NB	T-NSB	WLS-RATIO	WLS-RATIO PROM	NBV	MIDPOINT	NPV
1	N_adansonii	258	25.8	112	11.2	17.9	14.6	0.815642	0.785847	1.93765	18.5	0.476536
2	N_adansonii	264	26.4	128	12.8	17.9	13.6	0.759777			19.6
3	N_adansonii	262	26.2	119	11.9	17.9	14.3	0.798883			19.05
4	N_adansonii	268	26.8	130	13	17.9	13.8	0.77095			19.9
5	N_adansonii	275	27.5	97	9.7	17.9	17.8	0.994413			18.6
6	N_adansonii	265	26.5	139	13.9	17.9	12.6	0.703911			20.2
7	N_adansonii	270	27	139	13.9	17.9	13.1	0.731844			20.45
8	N_adansonii	265	26.5	130	13	17.9	13.5	0.75419			19.75
9	N_adansonii	275	27.5	120	12	17.9	15.5	0.865922			19.75
10	N_adansonii	268	26.8	139	13.9	17.9	12.9	0.72067			20.35
11	N_adansonii	270	27	139	13.9	17.9	13.1	0.731844			20.45
12	N_adansonii	270	27	139	13.9	17.9	13.1	0.731844			20.45
13	N_adansonii	263	26.3	107	10.7	17.9	15.6	0.871508			18.5
14	N_adansonii	276	27.6	128	12.8	17.9	14.8	0.826816			20.2
15	N_adansonii	263	26.3	133	13.3	17.9	13	0.726257			19.8
16	N_adansonii	270	27	139	13.9	17.9	13.1	0.731844			20.45
17	N_adansonii	268	26.8	139	13.9	17.9	12.9	0.72067			20.35
18	N_adansonii	275	27.5	116	11.6	17.9	15.9	0.888268			19.55

## Sheet: N_albescens
Localidad	Specie	b5	b5/10	b6	b5/10	T-WL-NB	T-NSB	WLS-RATIO	WLS-RATIO PROM	NBV	MIDPOINT	NPV
1	N_albescens	259	25.9	108	10.8	24	15.1	0.629167	0.699777	4.25506	18.35	1.47262
2	N_albescens	241	24.1	65	6.5	24	17.6	0.733333			15.3
3	N_albescens	238	23.8	87	8.7	24	15.1	0.629167			16.25
4	N_albescens	266	26.6	86	8.6	24	18	0.75			17.6
5	N_albescens	268	26.8	59	5.9	24	20.9	0.870833			16.35
6	N_albescens	254	25.4	62	6.2	24	19.2	0.8			15.8
7	N_albescens	249	24.9	100	10	24	14.9	0.620833			17.45
8	N_albescens	241	24.1	82	8.2	24	15.9	0.6625			16.15
9	N_albescens	240	24	96	9.6	24	14.4	0.6			16.8
10	N_albescens	245	24.5	84	8.4	24	16.1	0.670833			16.45
11	N_albescens	247	24.7	65	6.5	24	18.2	0.758333			15.6
12	N_albescens	251	25.1	66	6.6	24	18.5	0.770833			15.85
13	N_albescens	245	24.5	56	5.6	24	18.9	0.7875			15.05
14	N_albescens	236	23.6	42	4.2	24	19.4	0.808333			13.9
15	N_albescens	234	23.4	50	5	24	18.4	0.766667			14.2
16	N_albescens	245	24.5	55	5.5	24	19	0.791667			15
17	N_albescens	272	27.2	95	9.5	24	17.7	0.7375			18.35
18	N_albescens	254	25.4	76	7.6	24	17.8	0.741667			16.5
19	N_albescens	255	25.5	54	5.4	24	20.1	0.8375			15.45
20	N_albescens	254	25.4	76	7.6	24	17.8	0.741667			16.5
21	N_albescens	222	22.2	32	3.2	24	19	0.791667			12.7
22	N_albescens	243	24.3	95	9.5	24	14.8	0.616667			16.9
23	N_albescens	241	24.1	92	9.2	24	14.9	0.620833			16.65
24	N_albescens	239	23.9	95	9.5	24	14.4	0.6			16.7
25	N_albescens	242	24.2	97	9.7	24	14.5	0.604167			16.95
26	N_albescens	242	24.2	97	9.7	24	14.5	0.604167			16.95
27	N_albescens	239	23.9	92	9.2	24	14.7	0.6125			16.55
28	N_albescens	239	23.9	92	9.2	24	14.7	0.6125			16.55
29	N_albescens	242	24.2	98	9.8	24	14.4	0.6			17
30	N_albescens	239	23.9	92	9.2	24	14.7	0.6125			16.55
31	N_albescens	242	24.2	96	9.6	24	14.6	0.608333			16.9
32	N_albescens	239	23.9	92	9.2	24	14.7	0.6125			16.55
33	N_albescens	243	24.3	95	9.5	24	14.8	0.616667			16.9
34	N_albescens	243	24.3	94	9.4	24	14.9	0.620833			16.85
35	N_albescens	242	24.2	91	9.1	24	15.1	0.629167			16.65
36	N_albescens	243	24.3	92	9.2	24	15.1	0.629167			16.75
37	N_albescens	242	24.2	96	9.6	24	14.6	0.608333			16.9
38	N_albescens	236	23.6	88	8.8	24	14.8	0.616667			16.2
39	N_albescens	227	22.7	33	3.3	24	19.4	0.808333			13
40	N_albescens	238	23.8	40	4	24	19.8	0.825			13.9
41	N_albescens	250	25	66	6.6	24	18.4	0.766667			15.8
42	N_albescens	254	25.4	54	5.4	24	20	0.833333			15.4
43	N_albescens	251	25.1	104	10.4	24	14.7	0.6125			17.75
44	N_albescens	251	25.1	62	6.2	24	18.9	0.7875			15.65
45	N_albescens	236	23.6	43	4.3	24	19.3	0.804167			13.95
46	N_albescens	234	23.4	50	5	24	18.4	0.766667			14.2
47	N_albescens	238	23.8	95	9.5	24	14.3	0.595833			16.65
48	N_albescens	244	24.4	85	8.5	24	15.9	0.6625			16.45
49	N_albescens	240	24	96	9.6	24	14.4	0.6			16.8
50	N_albescens	247	24.7	65	6.5	24	18.2	0.758333			15.6
51	N_albescens	265	26.5	90	9	24	17.5	0.729167			17.75
52	N_albescens	253	25.3	62	6.2	24	19.1	0.795833			15.75
53	N_albescens	245	24.5	84	8.4	24	16.1	0.670833			16.45
54	N_albescens	246	24.6	57	5.7	24	18.9	0.7875			15.15
55	N_albescens	238	23.8	49	4.9	24	18.9	0.7875			14.35
56	N_albescens	245	24.5	84	8.4	24	16.1	0.670833			16.45

## Sheet: N_aplocaryoides
Localidad	Specie	b5	b5/10	b6	b5/10	T-WL-NB	T-NSB	WLS-RATIO	WLS-RATIO PROM	NBV	MIDPOINT	NPV
1	N_aplocaryoides	255	25.5	60	6	28.2	19.5	0.691489	0.581206	3.24498	15.75	1.61481
2	N_aplocaryoides	268	26.8	96	9.6	28.2	17.2	0.609929			18.2
3	N_aplocaryoides	268	26.8	96	9.6	28.2	17.2	0.609929			18.2
4	N_aplocaryoides	264	26.4	86	8.6	28.2	17.8	0.631206			17.5
5	N_aplocaryoides	270	27	115	11.5	28.2	15.5	0.549645			19.25
6	N_aplocaryoides	260	26	99	9.9	28.2	16.1	0.570922			17.95
7	N_aplocaryoides	264	26.4	108	10.8	28.2	15.6	0.553191			18.6
8	N_aplocaryoides	254	25.4	89	8.9	28.2	16.5	0.585106			17.15
9	N_aplocaryoides	238	23.8	0	0	28.2	23.8	0.843972			11.9
10	N_aplocaryoides	258	25.8	116	11.6	28.2	14.2	0.503546			18.7
11	N_aplocaryoides	249	24.9	106	10.6	28.2	14.3	0.507092			17.75
12	N_aplocaryoides	248	24.8	107	10.7	28.2	14.1	0.5			17.75
13	N_aplocaryoides	245	24.5	99	9.9	28.2	14.6	0.51773			17.2
14	N_aplocaryoides	250	25	104	10.4	28.2	14.6	0.51773			17.7
15	N_aplocaryoides	249	24.9	89	8.9	28.2	16	0.567376			16.9
16	N_aplocaryoides	256	25.6	109	10.9	28.2	14.7	0.521277			18.25
17	N_aplocaryoides	263	26.3	106	10.6	28.2	15.7	0.556738			18.45
18	N_aplocaryoides	263	26.3	106	10.6	28.2	15.7	0.556738			18.45
19	N_aplocaryoides	253	25.3	72	7.2	28.2	18.1	0.641844			16.25
20	N_aplocaryoides	253	25.3	66	6.6	28.2	18.7	0.663121			15.95
21	N_aplocaryoides	259	25.9	68	6.8	28.2	19.1	0.677305			16.35
22	N_aplocaryoides	264	26.4	82	8.2	28.2	18.2	0.64539			17.3
23	N_aplocaryoides	264	26.4	82	8.2	28.2	18.2	0.64539			17.3
24	N_aplocaryoides	268	26.8	90	9	28.2	17.8	0.631206			17.9
25	N_aplocaryoides	267	26.7	86	8.6	28.2	18.1	0.641844			17.65
26	N_aplocaryoides	270	27	95	9.5	28.2	17.5	0.620567			18.25
27	N_aplocaryoides	268	26.8	59	5.9	28.2	20.9	0.741135			16.35
28	N_aplocaryoides	264	26.4	68	6.8	28.2	19.6	0.695035			16.6
29	N_aplocaryoides	253	25.3	101	10.1	28.2	15.2	0.539007			17.7
30	N_aplocaryoides	251	25.1	94	9.4	28.2	15.7	0.556738			17.25
31	N_aplocaryoides	258	25.8	112	11.2	28.2	14.6	0.51773			18.5
32	N_aplocaryoides	251	25.1	94	9.4	28.2	15.7	0.556738			17.25
33	N_aplocaryoides	263	26.3	94	9.4	28.2	16.9	0.599291			17.85
34	N_aplocaryoides	281	28.1	121	12.1	28.2	16	0.567376			20.1
35	N_aplocaryoides	264	26.4	96	9.6	28.2	16.8	0.595745			18
36	N_aplocaryoides	274	27.4	109	10.9	28.2	16.5	0.585106			19.15
37	N_aplocaryoides	266	26.6	96	9.6	28.2	17	0.602837			18.1
38	N_aplocaryoides	254	25.4	105	10.5	28.2	14.9	0.528369			17.95
39	N_aplocaryoides	268	26.8	111	11.1	28.2	15.7	0.556738			18.95
40	N_aplocaryoides	254	25.4	104	10.4	28.2	15	0.531915			17.9
41	N_aplocaryoides	268	26.8	113	11.3	28.2	15.5	0.549645			19.05
42	N_aplocaryoides	239	23.9	97	9.7	28.2	14.2	0.503546			16.8
43	N_aplocaryoides	253	25.3	104	10.4	28.2	14.9	0.528369			17.85
44	N_aplocaryoides	269	26.9	104	10.4	28.2	16.5	0.585106			18.65
45	N_aplocaryoides	259	25.9	86	8.6	28.2	17.3	0.613475			17.25
46	N_aplocaryoides	246	24.6	99	9.9	28.2	14.7	0.521277			17.25
47	N_aplocaryoides	239	23.9	97	9.7	28.2	14.2	0.503546			16.8
48	N_aplocaryoides	264	26.4	100	10	28.2	16.4	0.58156			18.2
49	N_aplocaryoides	282	28.2	121	12.1	28.2	16.1	0.570922			20.15
50	N_aplocaryoides	272	27.2	103	10.3	28.2	16.9	0.599291			18.75
51	N_aplocaryoides	269	26.9	104	10.4	28.2	16.5	0.585106			18.65
52	N_aplocaryoides	277	27.7	112	11.2	28.2	16.5	0.585106			19.45
53	N_aplocaryoides	261	26.1	94	9.4	28.2	16.7	0.592199			17.75
54	N_aplocaryoides	242	24.2	96	9.6	28.2	14.6	0.51773			16.9
55	N_aplocaryoides	254	25.4	104	10.4	28.2	15	0.531915			17.9
56	N_aplocaryoides	282	28.2	122	12.2	28.2	16	0.567376			20.2
57	N_aplocaryoides	261	26.1	102	10.2	28.2	15.9	0.56383			18.15
58	N_aplocaryoides	277	27.7	115	11.5	28.2	16.2	0.574468			19.6
59	N_aplocaryoides	268	26.8	111	11.1	28.2	15.7	0.556738			18.95
60	N_aplocaryoides	238	23.8	95	9.5	28.2	14.3	0.507092

## Sheet: N_arenicola
Localidad	Specie	b5	b5/10	b6	b5/10	T-WL-NB	T-NSB	WLS-RATIO	WLS-RATIO PROM	NBV	MIDPOINT	NPV
1	N_arenicola	262	26.2	123	12.3	22.1	13.9	0.628959	0.794872	5.4481	19.25	1.40536
2	N_arenicola	272	27.2	108	10.8	22.1	16.4	0.742081			19
3	N_arenicola	266	26.6	106	10.6	22.1	16	0.723982			18.6
4	N_arenicola	276	27.6	82	8.2	22.1	19.4	0.877828			17.9
5	N_arenicola	268	26.8	131	13.1	22.1	13.7	0.61991			19.95
6	N_arenicola	269	26.9	91	9.1	22.1	17.8	0.80543			18
7	N_arenicola	244	24.4	58	5.8	22.1	18.6	0.841629			15.1
8	N_arenicola	269	26.9	74	7.4	22.1	19.5	0.882353			17.15
9	N_arenicola	276	27.6	82	8.2	22.1	19.4	0.877828			17.9
10	N_arenicola	269	26.9	77	7.7	22.1	19.2	0.868778			17.3
11	N_arenicola	270	27	84	8.4	22.1	18.6	0.841629			17.7
12	N_arenicola	268	26.8	119	11.9	22.1	14.9	0.674208			19.35
13	N_arenicola	265	26.5	103	10.3	22.1	16.2	0.733032			18.4
14	N_arenicola	272	27.2	93	9.3	22.1	17.9	0.809955			18.25
15	N_arenicola	279	27.9	59	5.9	22.1	22	0.995475			16.9

## Sheet: N_arequipensis
Localidad	Specie	b5	b5/10	b6	b5/10	T-WL-NB	T-NSB	WLS-RATIO	WLS-RATIO PROM	NBV	MIDPOINT	NPV
1	N_arequipensis	283	28.3	113	11.3	18.6	17	0.913978	0.854071	5.13476	19.8	0.203929
2	N_arequipensis	267	26.7	134	13.4	18.6	13.3	0.715054			20.05
3	N_arequipensis	280	28	126	12.6	18.6	15.4	0.827957			20.3
4	N_arequipensis	268	26.8	142	14.2	18.6	12.6	0.677419			20.5
5	N_arequipensis	284	28.4	100	10	18.6	18.4	0.989247			19.2
6	N_arequipensis	282	28.2	119	11.9	18.6	16.3	0.876344			20.05
7	N_arequipensis	286	28.6	104	10.4	18.6	18.2	0.978495			19.5

## Sheet: N_aticoana
Localidad	Specie	b5	b5/10	b6	b5/10	T-WL-NB	T-NSB	WLS-RATIO	WLS-RATIO PROM	NBV	MIDPOINT	NPV
1	N_aticoana	276	27.6	109	10.9	18.4	16.7	0.907609	0.817482	3.14447	19.25	0.269754
2	N_aticoana	274	27.4	104	10.4	18.4	17	0.923913			18.9
3	N_aticoana	265	26.5	139	13.9	18.4	12.6	0.684783			20.2
4	N_aticoana	263	26.3	133	13.3	18.4	13	0.706522			19.8
5	N_aticoana	273	27.3	122	12.2	18.4	15.1	0.820652			19.75
6	N_aticoana	272	27.2	92	9.2	18.4	18	0.978261			18.2
7	N_aticoana	273	27.3	122	12.2	18.4	15.1	0.820652			19.75
8	N_aticoana	263	26.3	133	13.3	18.4	13	0.706522			19.8
9	N_aticoana	276	27.6	117	11.7	18.4	15.9	0.86413			19.65
10	N_aticoana	263	26.3	125	12.5	18.4	13.8	0.75			19.4
11	N_aticoana	263	26.3	123	12.3	18.4	14	0.76087			19.3
12	N_aticoana	275	27.5	112	11.2	18.4	16.3	0.88587			19.35

## Sheet: N_baccata
Localidad	Specie	b5	b5/10	b6	b5/10	T-WL-NB	T-NSB	WLS-RATIO	WLS-RATIO PROM	NBV	MIDPOINT	NPV
1	N_baccata	243	24.3	74	7.4	24.7	16.9	0.684211	0.702604	3.14501	15.85	1.37418
2	N_baccata	271	27.1	71	7.1	24.7	20	0.809717			17.1
3	N_baccata	239	23.9	87	8.7	24.7	15.2	0.615385			16.3
4	N_baccata	254	25.4	104	10.4	24.7	15	0.607287			17.9
5	N_baccata	241	24.1	82	8.2	24.7	15.9	0.643725			16.15
6	N_baccata	245	24.5	84	8.4	24.7	16.1	0.651822			16.45
7	N_baccata	239	23.9	97	9.7	24.7	14.2	0.574899			16.8
8	N_baccata	240	24	89	8.9	24.7	15.1	0.611336			16.45
9	N_baccata	250	25	63	6.3	24.7	18.7	0.757085			15.65
10	N_baccata	257	25.7	73	7.3	24.7	18.4	0.744939			16.5
11	N_baccata	234	23.4	50	5	24.7	18.4	0.744939			14.2
12	N_baccata	235	23.5	52	5.2	24.7	18.3	0.740891			14.35
13	N_baccata	244	24.4	58	5.8	24.7	18.6	0.753036			15.1
14	N_baccata	265	26.5	86	8.6	24.7	17.9	0.724696			17.55
15	N_baccata	272	27.2	94	9.4	24.7	17.8	0.720648			18.3
16	N_baccata	254	25.4	76	7.6	24.7	17.8	0.720648			16.5
17	N_baccata	255	25.5	60	6	24.7	19.5	0.789474			15.75
18	N_baccata	264	26.4	81	8.1	24.7	18.3	0.740891			17.25
19	N_baccata	262	26.2	67	6.7	24.7	19.5	0.789474			16.45
20	N_baccata	260	26	63	6.3	24.7	19.7	0.797571			16.15
21	N_baccata	249	24.9	76	7.6	24.7	17.3	0.700405			16.25
22	N_baccata	249	24.9	62	6.2	24.7	18.7	0.757085			15.55
23	N_baccata	257	25.7	73	7.3	24.7	18.4	0.744939			16.5
24	N_baccata	265	26.5	86	8.6	24.7	17.9	0.724696			17.55
25	N_baccata	272	27.2	94	9.4	24.7	17.8	0.720648			18.3
26	N_baccata	254	25.4	76	7.6	24.7	17.8	0.720648			16.5
27	N_baccata	266	26.6	100	10	24.7	16.6	0.672065			18.3
28	N_baccata	238	23.8	91	9.1	24.7	14.7	0.595142			16.45
29	N_baccata	236	23.6	90	9	24.7	14.6	0.591093			16.3
30	N_baccata	239	23.9	92	9.2	24.7	14.7	0.595142			16.55
31	N_baccata	238	23.8	91	9.1	24.7	14.7	0.595142			16.45
32	N_baccata	240	24	94	9.4	24.7	14.6	0.591093			16.7
33	N_baccata	241	24.1	92	9.2	24.7	14.9	0.603239			16.65
34	N_baccata	241	24.1	92	9.2	24.7	14.9	0.603239			16.65
35	N_baccata	237	23.7	91	9.1	24.7	14.6	0.591093			16.4
36	N_baccata	242	24.2	98	9.8	24.7	14.4	0.582996			17
37	N_baccata	242	24.2	96	9.6	24.7	14.6	0.591093			16.9
38	N_baccata	238	23.8	54	5.4	24.7	18.4	0.744939			14.6
39	N_baccata	234	23.4	50	5	24.7	18.4	0.744939			14.2
40	N_baccata	227	22.7	33	3.3	24.7	19.4	0.785425			13
41	N_baccata	218	21.8	25	2.5	24.7	19.3	0.781377			12.15
42	N_baccata	238	23.8	95	9.5	24.7	14.3	0.578947			16.65
43	N_baccata	262	26.2	67	6.7	24.7	19.5	0.789474			16.45
44	N_baccata	257	25.7	73	7.3	24.7	18.4	0.744939			16.5
45	N_baccata	242	24.2	52	5.2	24.7	19	0.769231			14.7
46	N_baccata	239	23.9	97	9.7	24.7	14.2	0.574899			16.8
47	N_baccata	258	25.8	63	6.3	24.7	19.5	0.789474			16.05
48	N_baccata	255	25.5	62	6.2	24.7	19.3	0.781377			15.85
49	N_baccata	260	26	79	7.9	24.7	18.1	0.732794			16.95
50	N_baccata	240	24	55	5.5	24.7	18.5	0.748988			14.75
51	N_baccata	249	24.9	62	6.2	24.7	18.7	0.757085			15.55
52	N_baccata	238	23.8	54	5.4	24.7	18.4	0.744939			14.6
53	N_baccata	260	26	63	6.3	24.7	19.7	0.797571			16.15
54	N_baccata	240	24	89	8.9	24.7	15.1	0.611336			16.45
55	N_baccata	249	24.9	76	7.6	24.7	17.3	0.700405			16.25
56	N_baccata	264	26.4	81	8.1	24.7	18.3	0.740891			17.25
57	N_baccata	247	24.7	83	8.3	24.7	16.4	0.663968			16.5
58	N_baccata	256	25.6	69	6.9	24.7	18.7	0.757085			16.25
59	N_baccata	258	25.8	63	6.3	24.7	19.5	0.789474			16.05
60	N_baccata	254	25.4	60	6	24.7	19.4	0.785425			15.7
61	N_baccata	256	25.6	69	6.9	24.7	18.7	0.757085			16.25
62	N_baccata	240	24	52	5.2	24.7	18.8	0.761134			14.6
63	N_baccata	247	24.7	68	6.8	24.7	17.9	0.724696			15.75
64	N_baccata	241	24.1	96	9.6	24.7	14.5	0.587045			16.85
65	N_baccata	251	25.1	68	6.8	24.7	18.3	0.740891			15.95
66	N_baccata	272	27.2	95	9.5	24.7	17.7	0.716599			18.35
67	N_baccata	236	23.6	55	5.5	24.7	18.1	0.732794			14.55
68	N_baccata	254	25.4	104	10.4	24.7	15	0.607287			17.9
69	N_baccata	234	23.4	50	5	24.7	18.4	0.744939			14.2
70	N_baccata	243	24.3	58	5.8	24.7	18.5	0.748988			15.05
71	N_baccata	257	25.7	71	7.1	24.7	18.6	0.753036			16.4
72	N_baccata	245	24.5	84	8.4	24.7	16.1	0.651822			16.45
73	N_baccata	243	24.3	81	8.1	24.7	16.2	0.65587			16.2
74	N_baccata	234	23.4	50	5	24.7	18.4	0.744939			14.2
75	N_baccata	247	24.7	58	5.8	24.7	18.9	0.765182			15.25
76	N_baccata	243	24.3	54	5.4	24.7	18.9	0.765182			14.85
77	N_baccata	246	24.6	77	7.7	24.7	16.9	0.684211			16.15
78	N_baccata	231	23.1	59	5.9	24.7	17.2	0.696356			14.5
79	N_baccata	268	26.8	94	9.4	24.7	17.4	0.704453			18.1
80	N_baccata	240	24	97	9.7	24.7	14.3	0.578947			16.85
81	N_baccata	246	24.6	80	8	24.7	16.6	0.672065			16.3

[truncated: 46 more sheets: N_balsami, N_carnosa, N_cerrateana, N_chancoana, N_clivicola, N_coelestis, N_confinis, N_crassulifolia, N_deflexa, N_diffusa, N_divaricata, N_elegans, N_filifolia, N_flaccida, N_gayana, N_glauca, N_humifusa, N_incana, N_incospicua, N_inflata …]
