# Supplementary material for: Niches and climate-change refugia in hundreds of species from one of the most arid places on Earth
Source: PeerJ. 2019 Sep 12;7:e7409. doi: 10.7717/peerj.7409 (PMC6745186; doi:10.7717/peerj.7409)
Supplement: Supplemental Information 1 — Each folder represents the data associated with a plant genera, and contains two files: B16_b17 and B5_b6, which describe the climatic variables associated with each location of each species. The former contain the values related to precipitation, while the latter contain the values associated with the temperatures. [file peerj-07-7409-s001.zip › Appendix_2/Nolana_ok/bio16-bio17.xlsx]

## Sheet: Hoja1
Localidad	ESPECIE	bio_16	bio_17	P-WL-NB	P-NSB	WLS-RATIO	WLS-RATIO PROM	NBV	MIDPOINT	NPV
	N_acuminata	69	0
	N_acuminata	67	0
	N_acuminata	108	0
	N_acuminata	140	0
	N_acuminata	45	0
	N_acuminata	48	0
	N_acuminata	50	0
	N_acuminata	58	0
	N_acuminata	65	0
	N_acuminata	66	0
	N_acuminata	71	0
	N_acuminata	71	0
	N_acuminata	101	1
	N_acuminata	105	0
	N_acuminata	64	0
	N_acuminata	3	0
	N_acuminata	2	0
	N_acuminata	3	0
	N_acuminata	10	0
	N_acuminata	15	0
	N_acuminata	15	0
	N_acuminata	13	0
	N_acuminata	11	0
	N_acuminata	10	0
	N_acuminata	12	0
	N_acuminata	12	0
	N_acuminata	14	0
	N_acuminata	30	0
	N_acuminata	62	2
	N_acuminata	28	0
	N_acuminata	12	0
	N_acuminata	13	0
	N_acuminata	27	0
	N_acuminata	39	0
	N_acuminata	31	0
	N_acuminata	33	0
	N_acuminata	34	0
	N_acuminata	34	0
	N_acuminata	33	0
	N_acuminata	26	0
	N_acuminata	24	0
	N_acuminata	24	0
	N_acuminata	24	0
	N_acuminata	33	0
	N_acuminata	27	0
	N_acuminata	10	0
	N_acuminata	35	0
	N_acuminata	33	0
	N_acuminata	28	0
	N_acuminata	44	0
	N_acuminata	40	0
	N_acuminata	31	0
	N_acuminata	31	0
	N_acuminata	14	0
	N_acuminata	28	0
	N_acuminata	59	2
	N_acuminata	62	2
	N_acuminata	40	0
	N_acuminata	11	0
	N_acuminata	13	0
	N_adansonii	0	0
	N_adansonii	0	0
	N_adansonii	1	0
	N_adansonii	7	1
	N_adansonii	8	0
	N_adansonii	1	0
	N_adansonii	10	2
	N_adansonii	0	0
	N_adansonii	1	0
	N_adansonii	10	2
	N_adansonii	10	2
	N_adansonii	9	2
	N_adansonii	1	0
	N_adansonii	1	0
	N_adansonii	1	0
	N_adansonii	10	2
	N_adansonii	10	2
	N_aengima	42	0
	N_albescens	31	0
	N_albescens	44	0
	N_albescens	48	0
	N_albescens	11	0
	N_albescens	8	0
	N_albescens	24	0
	N_albescens	39	1
	N_albescens	31	0
	N_albescens	62	2
	N_albescens	29	0
	N_albescens	30	0
	N_albescens	32	0
	N_albescens	24	0
	N_albescens	16	0
	N_albescens	25	0
	N_albescens	24	0
	N_albescens	33	0
	N_albescens	29	0
	N_albescens	30	0
	N_albescens	29	0
	N_albescens	40	0
	N_albescens	-9999	-9999
	N_albescens	25	0
	N_albescens	28	0
	N_albescens	31	0
	N_albescens	29	0
	N_albescens	33	0
	N_albescens	29	0
	N_albescens	29	0
	N_albescens	24	0
	N_albescens	28	0
	N_albescens	25	0
	N_albescens	28	0
	N_albescens	25	0
	N_albescens	26	0
	N_albescens	27	0
	N_albescens	26	0
	N_albescens	25	0
	N_albescens	33	0
	N_albescens	23	0
	N_albescens	25	0
	N_albescens	32	0
	N_albescens	30	0
	N_albescens	40	1
	N_albescens	26	0
	N_albescens	17	0
	N_albescens	25	0
	N_albescens	59	2
	N_albescens	29	0
	N_albescens	62	2
	N_albescens	30	0
	N_albescens	11	0
	N_albescens	24	0
	N_albescens	29	0
	N_albescens	24	0
	N_albescens	23	0
	N_albescens	29	0
	N_aplocaryoides	27	0
	N_aplocaryoides	9	0
	N_aplocaryoides	9	0
	N_aplocaryoides	11	0
	N_aplocaryoides	2	0
	N_aplocaryoides	0	0
	N_aplocaryoides	2	0
	N_aplocaryoides	0	0
	N_aplocaryoides	27	0
	N_aplocaryoides	2	0
	N_aplocaryoides	4	0
	N_aplocaryoides	2	0
	N_aplocaryoides	2	0
	N_aplocaryoides	3	0
	N_aplocaryoides	2	0
	N_aplocaryoides	1	0
	N_aplocaryoides	3	0
	N_aplocaryoides	3	0
	N_aplocaryoides	6	0
	N_aplocaryoides	7	0
	N_aplocaryoides	7	0
	N_aplocaryoides	10	0
	N_aplocaryoides	10	0
	N_aplocaryoides	14	0
	N_aplocaryoides	11	0
	N_aplocaryoides	15	0
	N_aplocaryoides	8	0
	N_aplocaryoides	8	0
	N_aplocaryoides	0	0
	N_aplocaryoides	0	0
	N_aplocaryoides	0	0
	N_aplocaryoides	0	0
	N_aplocaryoides	13	0
	N_aplocaryoides	10	0
	N_aplocaryoides	13	0
	N_aplocaryoides	11	0
	N_aplocaryoides	14	0
	N_aplocaryoides	37	0
	N_aplocaryoides	18	0
	N_aplocaryoides	35	1
	N_aplocaryoides	20	0
	N_aplocaryoides	61	2
	N_aplocaryoides	37	1
	N_aplocaryoides	13	0
	N_aplocaryoides	12	0
	N_aplocaryoides	48	2
	N_aplocaryoides	61	2
	N_aplocaryoides	14	0
	N_aplocaryoides	10	0
	N_aplocaryoides	14	0
	N_aplocaryoides	13	0
	N_aplocaryoides	11	0
	N_aplocaryoides	13	0
	N_aplocaryoides	59	2
	N_aplocaryoides	35	1
	N_aplocaryoides	10	0
	N_aplocaryoides	20	0
	N_aplocaryoides	11	0
	N_aplocaryoides	20	0
	N_aplocaryoides	59	2
	N_arenicola	1	0
	N_arenicola	4	0
	N_arenicola	2	0
	N_arenicola	9	1
	N_arenicola	7	1
	N_arenicola	3	0
	N_arenicola	19	0
	N_arenicola	5	0
	N_arenicola	9	1
	N_arenicola	5	0
	N_arenicola	5	0
	N_arenicola	2	0
	N_arenicola	1	0
	N_arenicola	5	0
	N_arenicola	15	0
	N_arequipensis	1	0
	N_arequipensis	1	0
	N_arequipensis	1	0
	N_arequipensis	1	0
	N_arequipensis	2	0
	N_arequipensis	1	0
	N_arequipensis	2	0
	N_aticoana	2	0
	N_aticoana	2	0
	N_aticoana	1	0
	N_aticoana	1	0
	N_aticoana	1	0
	N_aticoana	4	0
	N_aticoana	1	0
	N_aticoana	1	0
	N_aticoana	1	0
	N_aticoana	1	0
	N_aticoana	1	0
	N_aticoana	2	0
	N_baccata	45	0
	N_baccata	138	0
	N_baccata	71	0
	N_baccata	35	1
	N_baccata	31	0
	N_baccata	29	0
	N_baccata	61	2
	N_baccata	40	0
	N_baccata	24	0
	N_baccata	25	0
	N_baccata	25	0
	N_baccata	25	0
	N_baccata	25	0
	N_baccata	29	0
	N_baccata	33	0
	N_baccata	29	0
	N_baccata	27	0
	N_baccata	28	0
	N_baccata	29	0
	N_baccata	30	0
	N_baccata	43	0
	N_baccata	24	0
	N_baccata	25	0
	N_baccata	29	0
	N_baccata	33	0
	N_baccata	29	0
	N_baccata	14	0
	N_baccata	-9999	-9999
	N_baccata	32	0
	N_baccata	33	0
	N_baccata	31	0
	N_baccata	30	0
	N_baccata	26	0
	N_baccata	28	0
	N_baccata	28	0
	N_baccata	30	0
	N_baccata	24	0
	N_baccata	25	0
	N_baccata	25	0
	N_baccata	25	0
	N_baccata	23	0
	N_baccata	23	0
	N_baccata	59	2
	N_baccata	29	0
	N_baccata	25	0
	N_baccata	24	0
	N_baccata	61	2
	N_baccata	27	0
	N_baccata	27	0
	N_baccata	28	0
	N_baccata	27	0
	N_baccata	24	0
	N_baccata	25	0
	N_baccata	30	0
	N_baccata	40	0
	N_baccata	43	0
	N_baccata	28	0
	N_baccata	44	0
	N_baccata	25	0
	N_baccata	27	0
	N_baccata	25	0
	N_baccata	25	0
	N_baccata	24	0
	N_baccata	31	0
	N_baccata	40	0
	N_baccata	32	0
	N_baccata	33	0
	N_baccata	25	0
	N_baccata	35	1
	N_baccata	25	0
	N_baccata	25	0
	N_baccata	25	0
	N_baccata	29	0
	N_baccata	28	0
	N_baccata	25	0
	N_baccata	25	0
	N_baccata	25	0
	N_baccata	25	0
	N_baccata	22	0
	N_baccata	30	0
	N_baccata	64	2
	N_baccata	25	0
	N_balsamiflua	3	0
	N_balsamiflua	2	0
	N_balsamiflua	3	0
	N_balsamiflua	2	0
	N_balsamiflua	2	0
	N_carnosa	60	2
	N_carnosa	65	0
	N_carnosa	62	2
	N_carnosa	61	2
	N_carnosa	38	0
	N_carnosa	27	0
	N_carnosa	40	0
	N_carnosa	48	1
	N_carnosa	21	0
	N_carnosa	25	0
	N_carnosa	25	0
	N_carnosa	43	1
	N_carnosa	25	0
	N_carnosa	26	0
	N_carnosa	28	0
	N_carnosa	26	0
	N_carnosa	52	2
	N_carnosa	60	2
	N_carnosa	28	0
	N_carnosa	28	0
	N_carnosa	28	0
	N_carnosa	28	0
	N_carnosa	28	0
	N_carnosa	28	0
	N_carnosa	26	0
	N_carnosa	26	0
	N_carnosa	26	0
	N_carnosa	26	0
	N_carnosa	26	0
	N_carnosa	26	0
	N_carnosa	26	0
	N_carnosa	26	0
	N_carnosa	26	0
	N_carnosa	26	0
	N_carnosa	27	0
	N_carnosa	26	0
	N_carnosa	28	0
	N_carnosa	28	0
	N_carnosa	28	0
	N_carnosa	25	0
	N_carnosa	60	2
	N_carnosa	29	0
	N_carnosa	37	0
	N_carnosa	61	2
	N_carnosa	25	0
	N_carnosa	39	0
	N_carnosa	24	0
	N_carnosa	40	0
	N_carnosa	27	0
	N_carnosa	31	0
	N_carnosa	36	0
	N_carnosa	19	0
	N_carnosa	29	0
	N_carnosa	59	2
	N_carnosa	24	0
	N_carnosa	59	2
	N_carnosa	25	0
	N_carnosa	40	0
	N_carnosa	62	2
	N_carnosa	21	0
	N_carnosa	24	0
	N_carnosa	38	0
	N_carnosa	24	0
	N_carnosa	23	0
	N_cerrateana	1	0
	N_cerrateana	1	0
	N_cerrateana	1	0
	N_cerrateana	2	0
	N_cerrateana	1	0
	N_cerrateana	1	0
	N_cerrateana	1	0
	N_cerrateana	1	0
	N_cerrateana	0	0
	N_cerrateana	0	0
	N_cerrateana	2	0
	N_cerrateana	1	0
	N_chancoana	1	0
	N_chancoana	1	0
	N_chapiensis	51	0
	N_clivicola	0	0
	N_clivicola	0	0
	N_clivicola	3	0
	N_clivicola	0	0
	N_clivicola	24	0
	N_coelestis	51	0
	N_coelestis	48	0
	N_coelestis	50	0
	N_coelestis	49	0
	N_coelestis	52	0
	N_coelestis	95	1
	N_coelestis	49	0
	N_coelestis	50	0
	N_coelestis	51	0
	N_coelestis	51	0
	N_coelestis	45	0
	N_coelestis	50	0
	N_coelestis	54	0
	N_coelestis	52	0
	N_coelestis	55	0
	N_coelestis	52	0
	N_coelestis	54	0
	N_coelestis	52	1
	N_coelestis	65	0
	N_coelestis	69	0
	N_coelestis	95	1
	N_coelestis	89	1
	N_coelestis	109	0
	N_coelestis	64	0
	N_coelestis	63	0
	N_coelestis	48	0
	N_coelestis	25	0
	N_coelestis	33	0
	N_coelestis	33	0
	N_coelestis	36	0
	N_coelestis	36	0
	N_coelestis	25	0
	N_coelestis	36	0
	N_coelestis	33	0
	N_coelestis	33	0
	N_coelestis	33	0
	N_coelestis	33	0
	N_confinis	5	0
	N_confinis	5	0
	N_confinis	3	0
	N_confinis	8	0
	N_confinis	9	1
	N_confinis	5	0
	N_confinis	8	0
	N_confinis	8	0
	N_confinis	5	0
	N_confinis	13	0
	N_confinis	2	0
	N_confinis	4	0
	N_confinis	5	0
	N_confinis	2	0
	N_confinis	6	0
	N_confinis	5	0
	N_confinis	1	0
	N_confinis	7	0
	N_confinis	1	0
	N_confinis	4	0
	N_coronata	1	0
	N_crassulifolia	100	0
	N_crassulifolia	95	0
	N_crassulifolia	108	0
	N_crassulifolia	48	0
	N_crassulifolia	46	0
	N_crassulifolia	52	0
	N_crassulifolia	170	0
	N_crassulifolia	136	0
	N_crassulifolia	138	0
	N_crassulifolia	66	0
	N_crassulifolia	91	1
	N_crassulifolia	88	0
	N_crassulifolia	74	0
	N_crassulifolia	74	0
	N_crassulifolia	100	0
	N_crassulifolia	95	1
	N_crassulifolia	44	0
	N_crassulifolia	45	0
	N_crassulifolia	46	0
	N_crassulifolia	48	0
	N_crassulifolia	44	0
	N_crassulifolia	52	0
	N_crassulifolia	48	0
	N_crassulifolia	66	0
	N_crassulifolia	57	0
	N_crassulifolia	54	0
	N_crassulifolia	51	0
	N_crassulifolia	52	0
	N_crassulifolia	72	0
	N_crassulifolia	89	0
	N_crassulifolia	115	0
	N_crassulifolia	132	1
	N_crassulifolia	49	0
	N_crassulifolia	49	0
	N_crassulifolia	89	1
	N_crassulifolia	102	0
	N_crassulifolia	98	0
	N_crassulifolia	107	0
	N_crassulifolia	171	0
	N_crassulifolia	133	0
	N_crassulifolia	48	0
	N_crassulifolia	58	0
	N_crassulifolia	25	0
	N_crassulifolia	29	0
	N_crassulifolia	10	0
	N_crassulifolia	36	0
	N_crassulifolia	25	0
	N_crassulifolia	26	0
	N_crassulifolia	34	0
	N_crassulifolia	37	0
	N_crassulifolia	33	0
	N_crassulifolia	24	0
	N_crassulifolia	25	0
	N_crassulifolia	25	0
	N_crassulifolia	26	0
	N_crassulifolia	26	0
	N_crassulifolia	26	0
	N_crassulifolia	26	0
	N_crassulifolia	34	0
	N_crassulifolia	35	0
	N_crassulifolia	35	0
	N_crassulifolia	34	0
	N_crassulifolia	34	0
	N_crassulifolia	33	0
	N_crassulifolia	33	0
	N_crassulifolia	31	0
	N_crassulifolia	32	0
	N_crassulifolia	32	0
	N_crassulifolia	29	0
	N_crassulifolia	29	0
	N_crassulifolia	29	0
	N_crassulifolia	29	0
	N_crassulifolia	40	0
	N_crassulifolia	41	0
	N_crassulifolia	11	0
	N_crassulifolia	14	0
	N_crassulifolia	14	0
	N_crassulifolia	14	0
	N_crassulifolia	13	0
	N_crassulifolia	13	0
	N_crassulifolia	14	0
	N_crassulifolia	14	0
	N_crassulifolia	14	0
	N_crassulifolia	40	0
	N_crassulifolia	39	0
	N_crassulifolia	39	0
	N_crassulifolia	45	0
	N_crassulifolia	44	0
	N_crassulifolia	40	0
	N_crassulifolia	26	0
	N_crassulifolia	25	0
	N_crassulifolia	25	0
	N_crassulifolia	38	0
	N_crassulifolia	54	2
	N_crassulifolia	23	0
	N_crassulifolia	28	0
	N_crassulifolia	23	0
	N_crassulifolia	33	0
	N_crassulifolia	39	0
	N_crassulifolia	45	0
	N_crassulifolia	44	0
	N_crassulifolia	24	0
	N_crassulifolia	44	0
	N_crassulifolia	28	0
	N_crassulifolia	25	0
	N_crassulifolia	29	0
	N_crassulifolia	14	0
	N_crassulifolia	39	0
	N_crassulifolia	10	0
	N_crassulifolia	61	2
	N_crassulifolia	35	0
	N_crassulifolia	35	0
	N_crassulifolia	36	0
	N_crassulifolia	36	0
	N_crassulifolia	36	0
	N_deflexa	11	0
	N_deflexa	11	0
	N_dianae	2	0
	N_diffusa	5	0
	N_diffusa	5	0
	N_diffusa	5	0
	N_diffusa	9	0
	N_diffusa	11	0
	N_diffusa	10	0
	N_divaricata	8	0
	N_divaricata	8	0
	N_divaricata	44	1
	N_divaricata	51	0
	N_divaricata	49	0
	N_divaricata	48	0
	N_divaricata	67	0
	N_divaricata	108	0
	N_divaricata	88	0
	N_divaricata	47	0
	N_divaricata	46	0
	N_divaricata	48	0
	N_divaricata	51	1
	N_divaricata	45	0
	N_divaricata	51	0
	N_divaricata	52	1
	N_divaricata	105	0
	N_divaricata	15	0
	N_divaricata	10	0
	N_divaricata	11	0
	N_divaricata	10	0
	N_divaricata	226	1
	N_divaricata	14	0
	N_divaricata	10	0
	N_divaricata	11	0
	N_divaricata	12	0
	N_divaricata	13	0
	N_divaricata	15	0
	N_divaricata	31	0
	N_divaricata	24	0
	N_divaricata	24	0
	N_divaricata	25	0
	N_divaricata	25	0
	N_divaricata	24	0
	N_divaricata	29	0
	N_divaricata	33	0
	N_divaricata	29	0
	N_divaricata	29	0
	N_divaricata	30	0
	N_divaricata	45	0
	N_divaricata	25	0
	N_divaricata	13	0
	N_divaricata	12	0
	N_divaricata	11	0
	N_divaricata	29	0
	N_divaricata	24	0
	N_divaricata	24	0
	N_divaricata	24	0
	N_divaricata	24	0
	N_divaricata	25	0
	N_divaricata	25	0
	N_divaricata	26	0
	N_divaricata	26	0
	N_divaricata	26	0
	N_divaricata	26	0
	N_divaricata	35	0
	N_divaricata	33	0
	N_divaricata	33	0
	N_divaricata	33	0
	N_divaricata	31	0
	N_divaricata	29	0
	N_divaricata	29	0
	N_divaricata	29	0
	N_divaricata	11	0
	N_divaricata	12	0
	N_divaricata	13	0
	N_divaricata	14	0
	N_divaricata	39	0
	N_divaricata	39	0
	N_divaricata	39	0
	N_divaricata	43	0
	N_divaricata	44	0
	N_divaricata	45	0
	N_divaricata	45	0
	N_divaricata	45	0
	N_divaricata	45	0
	N_divaricata	47	0
	N_divaricata	34	0
	N_divaricata	31	0
	N_divaricata	33	0
	N_divaricata	31	0
	N_divaricata	44	1
	N_divaricata	38	0
	N_divaricata	43	1
	N_divaricata	44	1
	N_divaricata	44	1
	N_divaricata	52	2
	N_divaricata	30	0
	N_divaricata	33	0
	N_divaricata	34	0
	N_divaricata	29	0
	N_divaricata	33	0
	N_divaricata	33	0
	N_divaricata	30	0
	N_divaricata	27	0
	N_divaricata	30	0
	N_divaricata	31	0
	N_divaricata	25	0
	N_divaricata	28	0
	N_divaricata	28	0
	N_divaricata	25	0
	N_divaricata	26	0
	N_divaricata	26	0
	N_divaricata	26	0
	N_divaricata	26	0
	N_divaricata	26	0
	N_divaricata	26	0
	N_divaricata	27	0
	N_divaricata	26	0
	N_divaricata	28	0
	N_divaricata	28	0
	N_divaricata	28	0
	N_divaricata	30	0
	N_divaricata	33	0
	N_divaricata	30	0
	N_divaricata	30	0
	N_divaricata	25	0
	N_divaricata	25	0
	N_divaricata	33	0
	N_divaricata	38	0
	N_divaricata	38	0
	N_divaricata	43	1
	N_divaricata	43	1
	N_divaricata	44	1
	N_divaricata	44	1
	N_divaricata	44	1
	N_divaricata	44	1
	N_divaricata	52	2
	N_divaricata	39	0
	N_divaricata	47	1
	N_divaricata	29	0
	N_divaricata	29	0
	N_divaricata	29	0
	N_divaricata	26	0
	N_divaricata	28	0
	N_divaricata	48	1
	N_divaricata	25	0
	N_divaricata	59	2
	N_divaricata	25	0
	N_divaricata	10	0
	N_divaricata	40	0
	N_divaricata	39	0
	N_divaricata	24	0
	N_divaricata	24	0
	N_divaricata	24	0
	N_divaricata	17	0
	N_divaricata	19	0
	N_divaricata	16	0
	N_divaricata	15	0
	N_divaricata	15	0
	N_divaricata	16	0
	N_divaricata	16	0
	N_divaricata	18	0
	N_divaricata	38	0
	N_divaricata	29	0
	N_divaricata	14	0
	N_divaricata	45	0
	N_divaricata	13	0
	N_divaricata	33	0
	N_divaricata	28	0
	N_divaricata	25	0
	N_divaricata	28	0
	N_divaricata	15	0
	N_divaricata	11	0
	N_divaricata	14	0
	N_divaricata	11	0
	N_divaricata	14	0
	N_divaricata	24	0
	N_divaricata	29	0
	N_divaricata	45	0
	N_divaricata	30	0
	N_divaricata	24	0
	N_divaricata	23	0
	N_divaricata	24	0
	N_divaricata	14	0
	N_divaricata	13	0
	N_divaricata	14	0
	N_divaricata	39	0
	N_divaricata	24	0
	N_divaricata	24	0
	N_divaricata	24	0
	N_divaricata	38	0
	N_divaricata	16	0
	N_divaricata	27	0
	N_divaricata	10	0
	N_divaricata	27	0
	N_divaricata	24	0
	N_divaricata	25	0
	N_divaricata	27	0
	N_divaricata	25	0
	N_divaricata	22	0
	N_divaricata	23	0
	N_elegans	8	0
	N_elegans	8	0
	N_elegans	3	0
	N_elegans	3	0
	N_elegans	8	0
	N_elegans	9	0
	N_elegans	9	0
	N_elegans	8	0
	N_elegans	10	0
	N_elegans	14	0
	N_elegans	18	0
	N_elegans	39	1
	N_elegans	36	0
	N_elegans	44	1
	N_elegans	60	2
	N_elegans	62	2
	N_elegans	10	0
	N_elegans	40	1
	N_elegans	24	0
	N_elegans	24	0
	N_elegans	31	0
	N_elegans	50	2
	N_elegans	50	1
	N_elegans	54	2
	N_elegans	50	1
	N_elegans	41	0
	N_elegans	30	0
	N_elegans	34	0
	N_elegans	27	0
	N_elegans	25	0
	N_elegans	34	0
	N_elegans	33	0
	N_elegans	34	0
	N_elegans	34	0
	N_elegans	27	0
	N_elegans	34	0
	N_elegans	33	0
	N_elegans	29	0
	N_elegans	33	0
	N_elegans	30	0
	N_elegans	27	0
	N_elegans	30	0
	N_elegans	30	0
	N_elegans	30	0
	N_elegans	33	0
	N_elegans	29	0
	N_elegans	29	0
	N_elegans	30	0
	N_elegans	33	0
	N_elegans	25	0
	N_elegans	28	0
	N_elegans	28	0
	N_elegans	28	0
	N_elegans	28	0
	N_elegans	29	0
	N_elegans	31	0
	N_elegans	33	0
	N_elegans	30	0
	N_elegans	33	0
	N_elegans	30	0
	N_elegans	30	0
	N_elegans	33	0
	N_elegans	24	0
	N_elegans	25	0
	N_elegans	56	2
	N_elegans	50	1
	N_elegans	50	1
	N_elegans	42	0
	N_elegans	27	0
	N_elegans	33	0
	N_elegans	37	1
	N_elegans	11	0
	N_elegans	13	0
	N_elegans	11	0
	N_elegans	27	0
	N_elegans	20	0
	N_elegans	60	2
	N_elegans	49	2
	N_elegans	62	2
	N_elegans	27	0
	N_elegans	31	0
	N_elegans	28	0
	N_elegans	23	0
	N_elegans	25	0
	N_elegans	31	0
	N_elegans	22	0
	N_filifolia	49	0
	N_filifolia	92	0
	N_filifolia	88	1
	N_filifolia	49	0
	N_filifolia	48	0
	N_filifolia	95	0
	N_filifolia	108	0
	N_filifolia	49	0
	N_filifolia	49	0
	N_filifolia	103	1
	N_filifolia	53	0
	N_filifolia	55	0
	N_filifolia	52	1
	N_filifolia	123	0
	N_filifolia	50	0
	N_filifolia	87	0
	N_filifolia	171	0
	N_filifolia	55	0
	N_filifolia	87	1
	N_filifolia	101	0
	N_filifolia	91	1
	N_filifolia	99	1
	N_filifolia	40	0
	N_filifolia	38	0
	N_filifolia	54	0
	N_filifolia	72	0
	N_filifolia	78	0
	N_filifolia	85	0
	N_filifolia	74	0
	N_filifolia	44	0
	N_filifolia	62	0
	N_filifolia	67	0
	N_filifolia	71	0
	N_filifolia	70	0
	N_filifolia	82	0
	N_filifolia	97	0
	N_filifolia	95	0
	N_filifolia	95	0
	N_filifolia	102	0
	N_filifolia	109	0
	N_filifolia	101	0
	N_filifolia	110	0
	N_filifolia	114	0
	N_filifolia	171	0
	N_filifolia	112	0
	N_filifolia	73	0
	N_filifolia	52	0
	N_filifolia	99	0
	N_filifolia	58	0
	N_filifolia	60	0
	N_filifolia	64	0
	N_filifolia	25	0
	N_filifolia	25	0
	N_filifolia	25	0
	N_filifolia	24	0
	N_filifolia	33	0
	N_filifolia	33	0
	N_filifolia	36	0
	N_filifolia	25	0
	N_filifolia	34	0
	N_filifolia	33	0
	N_filifolia	45	0
	N_filifolia	25	0
	N_filifolia	25	0
	N_filifolia	24	0
	N_filifolia	34	0
	N_flaccida	15	0
	N_flaccida	10	0
	N_flaccida	11	0
	N_flaccida	17	0
	N_flaccida	11	0
	N_flaccida	17	0
	N_flaccida	12	0
	N_flaccida	11	0
	N_flaccida	11	0
	N_flaccida	14	0
	N_flaccida	11	0
	N_flaccida	13	0
	N_flaccida	32	0
	N_flaccida	42	0
	N_flaccida	11	0
	N_flaccida	13	0
	N_flaccida	12	0
	N_flaccida	13	0
	N_flaccida	12	0
	N_flaccida	13	0
	N_flaccida	11	0
	N_flaccida	12	0
	N_flaccida	11	0
	N_flaccida	11	0
	N_flaccida	10	0
	N_flaccida	11	0
	N_flaccida	11	0
	N_flaccida	16	0
	N_flaccida	11	0
	N_flaccida	19	0
	N_flaccida	11	0
	N_flaccida	11	0
	N_flaccida	14	2
	N_flaccida	14	0
	N_flaccida	15	0
	N_galapagensis	196	52
	N_gayana	4	0
	N_gayana	6	1
	N_gayana	26	0
	N_gayana	24	0
	N_gayana	26	0
	N_gayana	4	0
	N_gayana	6	0
	N_gayana	24	0
	N_glauca	136	0
	N_glauca	14	0
	N_glauca	13	0
	N_glauca	14	0
	N_glauca	13	0
	N_glauca	13	0
	N_glauca	14	0
	N_glauca	10	0
	N_glauca	14	0
	N_glauca	14	0
	N_glauca	11	0
	N_glauca	10	0
	N_gracillima	7	0
	N_humifusa	42	0
	N_humifusa	9	1
	N_humifusa	59	3
	N_humifusa	4	0
	N_humifusa	42	0
	N_humifusa	24	1
	N_humifusa	11	0
	N_humifusa	12	0
	N_humifusa	7	0
	N_humifusa	42	0
	N_humifusa	4	1
	N_humifusa	4	0
	N_humifusa	89	1
	N_humifusa	15	0
	N_humifusa	24	2
	N_humifusa	6	0
	N_humifusa	11	1
	N_humifusa	42	0
	N_humifusa	468	66
	N_humifusa	26	0
	N_humifusa	18	0
	N_humifusa	6	1
	N_humifusa	30	3
	N_humifusa	28	3
	N_humifusa	15	0
	N_humifusa	24	0
	N_humifusa	11	0
	N_humifusa	19	0
	N_incana	8	0
	N_incana	101	0
	N_incana	8	0
	N_incana	12	0
	N_incana	10	0
	N_incana	15	0
	N_incana	15	0
	N_incana	14	0
	N_incana	10	0
	N_incana	12	0
	N_incana	11	0
	N_incana	12	0
	N_incana	13	0
	N_incana	11	0
	N_incana	11	0
	N_incana	11	0
	N_incana	12	0
	N_incana	14	0
	N_incana	11	0
	N_incana	10	0
	N_incana	11	0
	N_incana	14	0
	N_incana	11	0
	N_incana	30	0
	N_incana	14	0
	N_incana	20	0
	N_incana	16	0
	N_incana	15	0
	N_incospicua	3	0
	N_incospicua	2	0
	N_incospicua	3	0
	N_incospicua	2	0
	N_incospicua	2	0
	N_incospicua	2	0
	N_incospicua	3	0
	N_incospicua	2	0
	N_inflata	2	0
	N_inflata	2	0
	N_inflata	1	0
	N_inflata	1	0
	N_inflata	1	0
	N_inflata	8	0
	N_inflata	1	0
	N_inflata	1	0
	N_inflata	1	0
	N_inflata	1	0
	N_inflata	1	0
	N_intonsa	0	0
	N_intonsa	0	0
	N_intonsa	0	0
	N_intonsa	0	0
	N_intonsa	0	0
	N_intonsa	1	0
	N_intonsa	0	0
	N_ivaniana	51	0
	N_ivaniana	10	2
	N_jaffuelii	0	0
	N_jaffuelii	0	0
	N_jaffuelii	0	0
	N_johnstonii	2	0
	N_johnstonii	2	0
	N_johnstonii	2	0
	N_lachimbensis	2	0
	N_latipes	10	2
	N_latipes	7	1
	N_laxa	21	1
	N_leptophylla	11	0
	N_leptophylla	5	0
	N_leptophylla	5	0
	N_leptophylla	12	0
	N_leptophylla	7	0
	N_leptophylla	8	0
	N_leptophylla	7	0
	N_leptophylla	7	0
	N_leptophylla	8	0
	N_leptophylla	8	0
	N_leptophylla	8	0
	N_leptophylla	9	0
	N_leptophylla	9	0
	N_leptophylla	8	0
	N_leptophylla	36	0
	N_leptophylla	7	0
	N_leptophylla	11	0
	N_leptophylla	11	0
	N_leptophylla	9	0
	N_leptophylla	12	0
	N_leptophylla	10	0
	N_leptophylla	10	0
	N_leptophylla	8	0
	N_leptophylla	17	5
	N_leptophylla	20	0
	N_leptophylla	17	0
	N_leptophylla	16	0
	N_leptophylla	14	0
	N_leptophylla	15	0
	N_leptophylla	15	0
	N_leptophylla	15	0
	N_leptophylla	15	0
	N_leptophylla	14	0
	N_leptophylla	15	0
	N_leptophylla	24	0
	N_leptophylla	23	0
	N_leptophylla	11	0
	N_leptophylla	14	0
	N_leptophylla	15	0
	N_leptophylla	15	0
	N_leptophylla	14	0
	N_leptophylla	7	0
	N_leptophylla	11	0
	N_leptophylla	8	0
	N_leptophylla	11	0
	N_leptophylla	14	0
	N_leptophylla	14	0
	N_leptophylla	12	0
	N_leptophylla	12	0
	N_leptophylla	11	0
	N_leptophylla	11	0
	N_leptophylla	10	0
	N_leptophylla	11	0
	N_leptophylla	11	0
	N_leptophylla	9	0
	N_leptophylla	9	0
	N_leptophylla	8	0
	N_leptophylla	9	0
	N_leptophylla	20	0
	N_leptophylla	17	3
	N_leptophylla	11	0
	N_leptophylla	11	0
	N_leptophylla	13	1
	N_leptophylla	8	0
	N_leptophylla	8	0
	N_leptophylla	9	0
	N_leptophylla	10	0
	N_leptophylla	8	0
	N_leptophylla	8	0
	N_leptophylla	9	0
	N_leptophylla	9	0
	N_leptophylla	10	0
	N_leptophylla	12	0
	N_leptophylla	9	0
	N_leptophylla	10	0
	N_leptophylla	9	0
	N_leptophylla	10	0
	N_leptophylla	11	0
	N_leptophylla	11	0
	N_leptophylla	12	0
	N_leptophylla	11	0
	N_leptophylla	12	0
	N_leptophylla	12	0
	N_leptophylla	13	0
	N_leptophylla	15	0
	N_leptophylla	14	0
	N_leptophylla	14	0
	N_leptophylla	14	0
	N_leptophylla	13	1
	N_leptophylla	11	0
	N_leptophylla	13	0
	N_leptophylla	13	0
	N_leptophylla	13	0
	N_leptophylla	14	0
	N_leptophylla	15	0
	N_leptophylla	17	0
	N_leptophylla	20	0
	N_leptophylla	15	0
	N_leptophylla	16	0
	N_leptophylla	16	0
	N_leptophylla	16	0
	N_leptophylla	18	0
	N_leptophylla	17	0
	N_leptophylla	17	0
	N_leptophylla	20	0
	N_leptophylla	19	0
	N_leptophylla	18	0
	N_leptophylla	16	0
	N_leptophylla	15	0
	N_leptophylla	47	1
	N_leptophylla	11	0
	N_leptophylla	10	0
	N_leptophylla	15	0
	N_leptophylla	15	0
	N_leptophylla	11	0
	N_leptophylla	11	0
	N_leptophylla	11	0
	N_leptophylla	24	0
	N_leptophylla	10	0
	N_leptophylla	25	0
	N_leptophylla	22	0
	N_leptophylla	17	0
	N_leptophylla	9	0
	N_leptophylla	10	0
	N_leptophylla	15	0
	N_leptophylla	15	0
	N_leptophylla	25	0
	N_leptophylla	15	0
	N_leptophylla	17	0
	N_leptophylla	17	5
	N_leptophylla	10	0
	N_leptophylla	17	3
	N_leptophylla	11	0
	N_leptophylla	14	1
	N_leptophylla	8	0
	N_leptophylla	9	0
	N_leptophylla	12	0
	N_leptophylla	15	0
	N_leptophylla	9	0
	N_leptophylla	10	0
	N_leptophylla	8	0
	N_leptophylla	8	0
	N_leptophylla	12	0
	N_leptophylla	12	0
	N_leptophylla	20	0
	N_leptophylla	17	0
	N_leptophylla	17	0
	N_leptophylla	15	0
	N_leptophylla	11	0
	N_leptophylla	23	0
	N_leptophylla	12	0
	N_leptophylla	14	0
	N_lezamae	143	11
	N_linearifolia	5	0
	N_linearifolia	2	0
	N_linearifolia	3	0
	N_linearifolia	2	0
	N_linearifolia	3	0
	N_linearifolia	3	0
	N_linearifolia	0	0
	N_linearifolia	2	0
	N_linearifolia	0	0
	N_linearifolia	3	0
	N_linearifolia	0	0
	N_linearifolia	3	0
	N_linearifolia	2	0
	N_linearifolia	27	0
	N_linearifolia	2	0
	N_linearifolia	2	0
	N_linearifolia	2	0
	N_linearifolia	2	0
	N_linearifolia	2	0
	N_linearifolia	3	0
	N_linearifolia	2	0
	N_linearifolia	2	0
	N_linearifolia	7	0
	N_linearifolia	7	0
	N_linearifolia	15	0
	N_linearifolia	10	0
	N_linearifolia	11	0
	N_linearifolia	11	0
	N_lycioides	0	0
	N_lycioides	0	0
	N_lycioides	5	0
	N_lycioides	2	0
	N_lycioides	5	0
	N_lycioides	4	0
	N_minor	1	0
	N_mollis	11	0
	N_mollis	2	0
	N_mollis	7	0
	N_mollis	15	0
	N_mollis	10	0
	N_mollis	11	0
	N_mollis	14	0
	N_mollis	10	0
	N_mollis	11	0
	N_mollis	13	0
	N_mollis	13	0
	N_mollis	15	0
	N_mollis	62	2
	N_mollis	11	0
	N_mollis	13	0
	N_mollis	11	0
	N_mollis	12	0
	N_mollis	13	0
	N_mollis	11	0
	N_mollis	14	0
	N_mollis	15	0
	N_mollis	11	0
	N_mollis	11	0
	N_mollis	12	0
	N_mollis	14	0
	N_mollis	14	0
	N_mollis	12	0
	N_mollis	12	0
	N_mollis	13	0
	N_mollis	12	0
	N_mollis	13	0
	N_mollis	11	0
	N_mollis	25	0
	N_mollis	25	0
	N_mollis	29	0
	N_mollis	28	0
	N_mollis	26	0
	N_mollis	23	0
	N_mollis	25	0
	N_mollis	25	0
	N_mollis	25	0
	N_mollis	23	0
	N_mollis	23	0
	N_mollis	23	0
	N_mollis	23	0
	N_mollis	23	0
	N_mollis	25	0
	N_mollis	22	0
	N_mollis	24	0
	N_mollis	14	0
	N_mollis	12	0
	N_mollis	15	0
	N_mollis	10	0
	N_mollis	14	0
	N_mollis	13	0
	N_mollis	14	0
	N_mollis	12	0
	N_mollis	11	0
	N_mollis	14	0
	N_mollis	11	0
	N_mollis	13	0
	N_mollis	14	0
	N_mollis	12	0
	N_mollis	13	0
	N_mollis	62	2
	N_mollis	15	0
	N_mollis	11	0
	N_mollis	12	0
	N_mollis	13	0
	N_mollis	17	0
	N_mollis	13	0
	N_onoana	2	0
	N_onoana	2	0
	N_onoana	2	0
	N_pallida	1	0
	N_pallida	5	0
	N_pallida	1	0
	N_pallida	1	0
	N_pallida	1	0
	N_pallida	1	0
	N_pallida	1	0
	N_pallida	1	0
	N_pallida	1	0
	N_pallida	1	0
	N_pallida	1	0
	N_pallida	1	0
	N_pallidula	0	0
	N_pallidula	9	1
	N_pallidula	5	0
	N_pallidula	9	1
	N_pallidula	2	0
	N_pallidula	7	0
	N_pallidula	5	0
	N_pallidula	4	0
	N_pallidula	2	0
	N_pallidula	8	0
	N_pallidula	4	0
	N_paradoxa	19	0
	N_paradoxa	9	0
	N_paradoxa	48	0
	N_paradoxa	283	4
	N_paradoxa	69	0
	N_paradoxa	46	0
	N_paradoxa	60	0
	N_paradoxa	108	0
	N_paradoxa	101	0
	N_paradoxa	108	0
	N_paradoxa	52	1
	N_paradoxa	52	0
	N_paradoxa	62	0
	N_paradoxa	111	0
	N_paradoxa	140	0
	N_paradoxa	51	1
	N_paradoxa	183	1
	N_paradoxa	164	0
	N_paradoxa	88	0
	N_paradoxa	51	0
	N_paradoxa	52	0
	N_paradoxa	72	0
	N_paradoxa	69	0
	N_paradoxa	107	0
	N_paradoxa	171	0
	N_paradoxa	64	0
	N_paradoxa	52	0
	N_paradoxa	46	0
	N_paradoxa	88	0
	N_paradoxa	164	0
	N_paradoxa	48	0
	N_paradoxa	69	0
	N_paradoxa	108	0
	N_paradoxa	107	0
	N_paradoxa	140	0
	N_paradoxa	186	1
	N_paradoxa	240	3
	N_paradoxa	261	0
	N_paradoxa	235	3
	N_paradoxa	242	2
	N_paradoxa	256	2
	N_paradoxa	327	4
	N_paradoxa	341	4
	N_paradoxa	271	3
	N_paradoxa	273	3
	N_paradoxa	291	4
	N_paradoxa	415	12
	N_paradoxa	286	6
	N_paradoxa	370	19
	N_paradoxa	381	19
	N_paradoxa	307	9
	N_paradoxa	307	8
	N_paradoxa	542	16
	N_paradoxa	508	31
	N_paradoxa	579	40
	N_paradoxa	611	47
	N_paradoxa	574	53
	N_paradoxa	607	56
	N_paradoxa	523	51
	N_paradoxa	527	53
	N_paradoxa	687	69
	N_paradoxa	649	88
	N_paradoxa	582	118
	N_paradoxa	939	197
	N_paradoxa	1028	232
	N_paradoxa	-9999	-9999
	N_parviflora	14	0
	N_parviflora	29	0
	N_parviflora	23	0
	N_parviflora	25	0
	N_parviflora	23	0
	N_parviflora	25	0
	N_parviflora	25	0
	N_parviflora	59	2
	N_parviflora	14	0
	N_parviflora	29	0
	N_parviflora	61	2
	N_parviflora	25	0
	N_patula	14	0
	N_peruviana	8	0
	N_peruviana	0	0
	N_peruviana	3	0
	N_peruviana	3	0
	N_peruviana	0	0
	N_peruviana	3	0
	N_peruviana	2	0
	N_peruviana	2	0
	N_peruviana	2	0
	N_peruviana	0	0
	N_peruviana	3	0
	N_peruviana	0	0
	N_peruviana	3	0
	N_peruviana	3	0
	N_peruviana	3	0
	N_peruviana	2	0
	N_peruviana	3	0
	N_peruviana	2	0
	N_peruviana	2	0
	N_peruviana	2	0
	N_peruviana	2	0
	N_peruviana	2	0
	N_peruviana	3	0
	N_peruviana	5	0
	N_peruviana	5	0
	N_peruviana	5	0
	N_peruviana	7	0
	N_peruviana	7	0
	N_peruviana	15	0
	N_peruviana	0	0
	N_peruviana	1	0
	N_peruviana	0	0
	N_peruviana	0	0
	N_philippiana	5	0
	N_pilosa	10	2
	N_pilosa	1	0
	N_pilosa	51	0
	N_pilosa	1	0
	N_pilosa	5	1
	N_plicata	1	0
	N_plicata	5	0
	N_plicata	1	0
	N_plicata	2	0
	N_plicata	15	0
	N_plicata	1	0
	N_plicata	2	0
	N_pterocarpa	1	0
	N_pterocarpa	62	2
	N_pterocarpa	24	0
	N_pterocarpa	23	0
	N_pterocarpa	25	0
	N_pterocarpa	25	0
	N_pterocarpa	28	0
	N_pterocarpa	25	0
	N_pterocarpa	59	2
	N_pterocarpa	24	0
	N_pterocarpa	59	2
	N_ramosissima	12	0
	N_ramosissima	5	0
	N_ramosissima	2	0
	N_ramosissima	5	0
	N_ramosissima	5	0
	N_ramosissima	8	0
	N_ramosissima	7	0
	N_ramosissima	7	0
	N_ramosissima	8	0
	N_ramosissima	11	0
	N_ramosissima	10	0
	N_ramosissima	12	0
	N_ramosissima	10	0
	N_reichei	95	0
	N_reichei	92	0
	N_revoluta	11	1
	N_revoluta	1	0
	N_revoluta	1	0
	N_revoluta	1	0
	N_revoluta	1	0
	N_revoluta	1	0
	N_rhombifolia	27	0
	N_rostrata	27	0
	N_rostrata	28	0
	N_rostrata	32	0
	N_rostrata	30	0
	N_rostrata	51	0
	N_rostrata	101	0
	N_rostrata	49	0
	N_rostrata	52	0
	N_rostrata	52	0
	N_rostrata	44	0
	N_rostrata	50	0
	N_rostrata	52	1
	N_rostrata	59	0
	N_rostrata	50	0
	N_rostrata	52	0
	N_rostrata	55	0
	N_rostrata	59	0
	N_rostrata	10	0
	N_rostrata	154	0
	N_rostrata	226	1
	N_rostrata	13	0
	N_rostrata	31	0
	N_rostrata	62	2
	N_rostrata	31	0
	N_rostrata	25	0
	N_rostrata	23	0
	N_rostrata	32	0
	N_rostrata	24	0
	N_rostrata	25	0
	N_rostrata	24	0
	N_rostrata	25	0
	N_rostrata	25	0
	N_rostrata	24	0
	N_rostrata	25	0
	N_rostrata	25	0
	N_rostrata	24	0
	N_rostrata	29	0
	N_rostrata	29	0
	N_rostrata	30	0
	N_rostrata	30	0
	N_rostrata	30	0
	N_rostrata	33	0
	N_rostrata	36	0
	N_rostrata	32	0
	N_rostrata	30	0
	N_rostrata	30	0
	N_rostrata	43	0
	N_rostrata	15	0
	N_rostrata	27	0
	N_rostrata	24	0
	N_rostrata	31	0
	N_rostrata	32	0
	N_rostrata	25	0
	N_rostrata	32	3
	N_rostrata	29	0
	N_rostrata	31	0
	N_rostrata	31	0
	N_rostrata	24	0
	N_rostrata	25	0
	N_rostrata	24	0
	N_rostrata	24	0
	N_rostrata	24	0
	N_rostrata	24	0
	N_rostrata	24	0
	N_rostrata	24	0
	N_rostrata	24	0
	N_rostrata	26	0
	N_rostrata	30	0
	N_rostrata	28	0
	N_rostrata	31	0
	N_rostrata	28	0
	N_rostrata	33	0
	N_rostrata	31	0
	N_rostrata	56	2
	N_rostrata	25	0
	N_rostrata	23	0
	N_rostrata	40	0
	N_rostrata	26	0
	N_rostrata	25	0
	N_rostrata	25	0
	N_rostrata	50	1
	N_rostrata	44	1
	N_rostrata	41	1
	N_rostrata	34	0
	N_rostrata	23	0
	N_rostrata	34	0
	N_rostrata	30	0
	N_rostrata	33	0
	N_rostrata	30	0
	N_rostrata	27	0
	N_rostrata	33	0
	N_rostrata	29	0
	N_rostrata	29	0
	N_rostrata	28	0
	N_rostrata	28	0
	N_rostrata	28	0
	N_rostrata	28	0
	N_rostrata	27	0
	N_rostrata	28	0
	N_rostrata	29	0
	N_rostrata	29	0
	N_rostrata	31	0
	N_rostrata	33	0
	N_rostrata	36	0
	N_rostrata	28	0
	N_rostrata	26	0
	N_rostrata	25	0
	N_rostrata	25	0
	N_rostrata	41	0
	N_rostrata	50	1
	N_rostrata	56	2
	N_rostrata	44	1
	N_rostrata	45	1
	N_rostrata	44	1
	N_rostrata	44	1
	N_rostrata	44	1
	N_rostrata	44	1
	N_rostrata	41	1
	N_rostrata	39	0
	N_rostrata	41	1
	N_rostrata	26	0
	N_rostrata	26	0
	N_rostrata	25	0
	N_rostrata	26	0
	N_rostrata	26	0
	N_rostrata	25	0
	N_rostrata	25	0
	N_rostrata	25	0
	N_rostrata	22	0
	N_rostrata	23	0
	N_rostrata	23	0
	N_rostrata	23	0
	N_rostrata	23	0
	N_rostrata	25	0
	N_rostrata	25	0
	N_rostrata	25	0
	N_rostrata	22	0
	N_rostrata	24	0
	N_rostrata	32	0
	N_rostrata	23	0
	N_rostrata	25	0
	N_rostrata	27	0
	N_rostrata	56	2
	N_rostrata	13	0
	N_rostrata	23	0
	N_rostrata	32	0
	N_rostrata	25	0
	N_rostrata	25	0
	N_rostrata	25	0
	N_rostrata	25	0
	N_rostrata	34	0
	N_rostrata	29	0
	N_rostrata	24	0
	N_rostrata	34	0
	N_rostrata	25	0
	N_rostrata	34	0
	N_rostrata	34	0
	N_rostrata	27	0
	N_rostrata	30	0
	N_rostrata	44	0
	N_rostrata	25	0
	N_rostrata	44	0
	N_rostrata	34	0
	N_rostrata	15	0
	N_rostrata	27	0
	N_rostrata	23	0
	N_rostrata	25	0
	N_rostrata	24	0
	N_rostrata	25	0
	N_rostrata	30	0
	N_rostrata	33	0
	N_rostrata	34	0
	N_rostrata	25	0
	N_rostrata	41	0
	N_rostrata	28	0
	N_rostrata	26	0
	N_rostrata	27	0
	N_rostrata	28	0
	N_rostrata	31	0
	N_rostrata	19	0
	N_rostrata	59	2
	N_rostrata	22	0
	N_rostrata	25	0
	N_rostrata	59	2
	N_rostrata	24	0
	N_rostrata	32	0
	N_rostrata	30	0
	N_rostrata	25	0
	N_rostrata	25	0
	N_rostrata	29	0
	N_rostrata	29	0
	N_rostrata	26	0
	N_rostrata	30	0
	N_rostrata	24	0
	N_rostrata	43	0
	N_rostrata	24	0
	N_rostrata	43	0
	N_rostrata	62	2
	N_rostrata	25	0
	N_rostrata	25	0
	N_rostrata	30	0
	N_rostrata	23	0
	N_rostrata	28	0
	N_rostrata	26	0
	N_rostrata	24	0
	N_rostrata	28	0
	N_rostrata	25	0
	N_rostrata	17	0
	N_rostrata	25	0
	N_rostrata	25	0
	N_rostrata	23	0
	N_rostrata	25	0
	N_rostrata	31	0
	N_rostrata	25	0
	N_rostrata	22	0
	N_rostrata	19	0
	N_rostrata	23	0
	N_rostrata	23	0
	N_rostrata	43	0
	N_rupicola	30	0
	N_rupicola	108	0
	N_rupicola	66	0
	N_rupicola	50	0
	N_rupicola	58	0
	N_rupicola	65	0
	N_rupicola	101	0
	N_rupicola	64	0
	N_rupicola	2	0
	N_rupicola	2	0
	N_rupicola	10	0
	N_rupicola	11	0
	N_rupicola	12	0
	N_rupicola	17	0
	N_rupicola	10	0
	N_rupicola	11	0
	N_rupicola	16	0
	N_rupicola	13	0
	N_rupicola	12	0
	N_rupicola	13	0
	N_rupicola	44	1
	N_rupicola	62	2
	N_rupicola	25	0
	N_rupicola	33	0
	N_rupicola	33	0
	N_rupicola	13	0
	N_rupicola	12	0
	N_rupicola	13	0
	N_rupicola	13	0
	N_rupicola	38	0
	N_rupicola	43	1
	N_rupicola	44	1
	N_rupicola	62	2
	N_rupicola	25	0
	N_rupicola	10	0
	N_rupicola	32	1
	N_rupicola	10	0
	N_rupicola	30	0
	N_rupicola	16	0
	N_rupicola	49	2
	N_rupicola	33	0
	N_rupicola	27	0
	N_rupicola	28	0
	N_rupicola	11	0
	N_rupicola	59	2
	N_rupicola	11	0
	N_rupicola	16	0
	N_rupicola	11	0
	N_rupicola	12	0
	N_rupicola	28	0
	N_rupicola	13	0
	N_rupicola	11	0
	N_rupicola	61	2
	N_rupicola	33	0
	N_rupicola	14	0
	N_rupicola	44	0
	N_salsoloides	49	2
	N_salsoloides	54	0
	N_salsoloides	0	0
	N_salsoloides	7	0
	N_salsoloides	15	0
	N_salsoloides	9	0
	N_salsoloides	10	0
	N_salsoloides	14	0
	N_salsoloides	13	0
	N_salsoloides	12	0
	N_salsoloides	13	0
	N_salsoloides	37	0
	N_salsoloides	36	0
	N_salsoloides	44	1
	N_salsoloides	31	0
	N_salsoloides	61	2
	N_salsoloides	25	0
	N_salsoloides	25	0
	N_salsoloides	29	0
	N_salsoloides	37	1
	N_salsoloides	13	0
	N_salsoloides	31	0
	N_salsoloides	13	0
	N_salsoloides	31	0
	N_salsoloides	11	0
	N_salsoloides	13	0
	N_salsoloides	33	0
	N_salsoloides	44	1
	N_salsoloides	38	0
	N_salsoloides	43	1
	N_salsoloides	44	1
	N_salsoloides	44	1
	N_salsoloides	50	2
	N_salsoloides	50	2
	N_salsoloides	44	1
	N_salsoloides	54	2
	N_salsoloides	60	2
	N_salsoloides	34	0
	N_salsoloides	31	0
	N_salsoloides	34	0
	N_salsoloides	34	0
	N_salsoloides	33	0
	N_salsoloides	30	0
	N_salsoloides	33	0
	N_salsoloides	33	0
	N_salsoloides	26	0
	N_salsoloides	50	2
	N_salsoloides	54	2
	N_salsoloides	46	1
	N_salsoloides	59	2
	N_salsoloides	25	0
	N_salsoloides	61	2
	N_salsoloides	32	1
	N_salsoloides	49	2
	N_salsoloides	21	0
	N_salsoloides	11	0
	N_salsoloides	23	0
	N_salsoloides	32	0
	N_salsoloides	41	1
	N_salsoloides	61	2
	N_salsoloides	29	0
	N_salsoloides	16	0
	N_salsoloides	25	0
	N_scaposa	1	0
	N_scaposa	1	0
	N_scaposa	1	0
	N_scaposa	1	0
	N_scaposa	1	0
	N_scaposa	1	0
	N_sedifolia	14	0
	N_sedifolia	14	0
	N_sedifolia	185	1
	N_sedifolia	69	0
	N_sedifolia	51	0
	N_sedifolia	49	0
	N_sedifolia	50	0
	N_sedifolia	55	0
	N_sedifolia	46	0
	N_sedifolia	108	0
	N_sedifolia	47	0
	N_sedifolia	46	0
	N_sedifolia	56	0
	N_sedifolia	52	1
	N_sedifolia	170	0
	N_sedifolia	88	0
	N_sedifolia	100	0
	N_sedifolia	95	1
	N_sedifolia	47	0
	N_sedifolia	46	0
	N_sedifolia	44	0
	N_sedifolia	54	0
	N_sedifolia	51	0
	N_sedifolia	52	0
	N_sedifolia	48	0
	N_sedifolia	50	0
	N_sedifolia	50	0
	N_sedifolia	49	0
	N_sedifolia	58	0
	N_sedifolia	65	0
	N_sedifolia	58	0
	N_sedifolia	67	0
	N_sedifolia	71	0
	N_sedifolia	82	0
	N_sedifolia	105	0
	N_sedifolia	101	0
	N_sedifolia	171	0
	N_sedifolia	133	0
	N_sedifolia	64	0
	N_sedifolia	183	1
	N_sedifolia	55	0
	N_sedifolia	48	0
	N_sedifolia	2	0
	N_sedifolia	2	0
	N_sedifolia	2	0
	N_sedifolia	2	0
	N_sedifolia	3	0
	N_sedifolia	2	0
	N_sedifolia	5	0
	N_sedifolia	7	0
	N_sedifolia	7	0
	N_sedifolia	8	0
	N_sedifolia	10	0
	N_sedifolia	15	0
	N_sedifolia	15	0
	N_sedifolia	0	0
	N_sedifolia	0	0
	N_sedifolia	0	0
	N_sedifolia	0	0
	N_sedifolia	0	0
	N_sedifolia	1	0
	N_sedifolia	13	0
	N_sedifolia	14	0
	N_sedifolia	31	0
	N_sedifolia	61	2
	N_sedifolia	61	2
	N_sedifolia	60	2
	N_sedifolia	32	0
	N_sedifolia	32	0
	N_sedifolia	24	0
	N_sedifolia	25	0
	N_sedifolia	25	0
	N_sedifolia	25	0
	N_sedifolia	25	0
	N_sedifolia	27	0
	N_sedifolia	43	0
	N_sedifolia	36	0
	N_sedifolia	35	0
	N_sedifolia	36	0
	N_sedifolia	43	1
	N_sedifolia	32	0
	N_sedifolia	13	0
	N_sedifolia	13	0
	N_sedifolia	14	0
	N_sedifolia	25	0
	N_sedifolia	24	0
	N_sedifolia	25	0
	N_sedifolia	25	0
	N_sedifolia	26	0
	N_sedifolia	26	0
	N_sedifolia	26	0
	N_sedifolia	35	0
	N_sedifolia	34	0
	N_sedifolia	29	0
	N_sedifolia	14	0
	N_sedifolia	40	0
	N_sedifolia	39	0
	N_sedifolia	39	0
	N_sedifolia	45	0
	N_sedifolia	45	0
	N_sedifolia	45	0
	N_sedifolia	45	0
	N_sedifolia	47	0
	N_sedifolia	25	0
	N_sedifolia	-9999	-9999
	N_sedifolia	31	0
	N_sedifolia	31	0
	N_sedifolia	52	2
	N_sedifolia	41	0
	N_sedifolia	34	0
	N_sedifolia	33	0
	N_sedifolia	28	0
	N_sedifolia	33	0
	N_sedifolia	34	0
	N_sedifolia	34	0
	N_sedifolia	33	0
	N_sedifolia	27	0
	N_sedifolia	30	0
	N_sedifolia	27	0
	N_sedifolia	30	0
	N_sedifolia	33	0
	N_sedifolia	29	0
	N_sedifolia	29	0
	N_sedifolia	26	0
	N_sedifolia	26	0
	N_sedifolia	30	0
	N_sedifolia	26	0
	N_sedifolia	24	0
	N_sedifolia	24	0
	N_sedifolia	25	0
	N_sedifolia	28	0
	N_sedifolia	28	0
	N_sedifolia	28	0
	N_sedifolia	28	0
	N_sedifolia	26	0
[truncated: 159 more rows]

## Sheet: N_acuminata
Localidad	ESPECIE	bio_16	bio_17	P-WL-NB	P-NSB	WLS-RATIO	WLS-RATIO PROM	NBV	MIDPOINT	NPV
1	N_acuminata	69	0	140	69	0.492857	0.268333	799.267	34.5	203.261
2	N_acuminata	67	0	140	67	0.478571			33.5
3	N_acuminata	108	0	140	108	0.771429			54
4	N_acuminata	140	0	140	140	1			70
5	N_acuminata	45	0	140	45	0.321429			22.5
6	N_acuminata	48	0	140	48	0.342857			24
7	N_acuminata	50	0	140	50	0.357143			25
8	N_acuminata	58	0	140	58	0.414286			29
9	N_acuminata	65	0	140	65	0.464286			32.5
10	N_acuminata	66	0	140	66	0.471429			33
11	N_acuminata	71	0	140	71	0.507143			35.5
12	N_acuminata	71	0	140	71	0.507143			35.5
13	N_acuminata	101	1	140	100	0.714286			51
14	N_acuminata	105	0	140	105	0.75			52.5
15	N_acuminata	64	0	140	64	0.457143			32
16	N_acuminata	3	0	140	3	0.0214286			1.5
17	N_acuminata	2	0	140	2	0.0142857			1
18	N_acuminata	3	0	140	3	0.0214286			1.5
19	N_acuminata	10	0	140	10	0.0714286			5
20	N_acuminata	15	0	140	15	0.107143			7.5
21	N_acuminata	15	0	140	15	0.107143			7.5
22	N_acuminata	13	0	140	13	0.0928571			6.5
23	N_acuminata	11	0	140	11	0.0785714			5.5
24	N_acuminata	10	0	140	10	0.0714286			5
25	N_acuminata	12	0	140	12	0.0857143			6
26	N_acuminata	12	0	140	12	0.0857143			6
27	N_acuminata	14	0	140	14	0.1			7
28	N_acuminata	30	0	140	30	0.214286			15
29	N_acuminata	62	2	140	60	0.428571			32
30	N_acuminata	28	0	140	28	0.2			14
31	N_acuminata	12	0	140	12	0.0857143			6
32	N_acuminata	13	0	140	13	0.0928571			6.5
33	N_acuminata	27	0	140	27	0.192857			13.5
34	N_acuminata	39	0	140	39	0.278571			19.5
35	N_acuminata	31	0	140	31	0.221429			15.5
36	N_acuminata	33	0	140	33	0.235714			16.5
37	N_acuminata	34	0	140	34	0.242857			17
38	N_acuminata	34	0	140	34	0.242857			17
39	N_acuminata	33	0	140	33	0.235714			16.5
40	N_acuminata	26	0	140	26	0.185714			13
41	N_acuminata	24	0	140	24	0.171429			12
42	N_acuminata	24	0	140	24	0.171429			12
43	N_acuminata	24	0	140	24	0.171429			12
44	N_acuminata	33	0	140	33	0.235714			16.5
45	N_acuminata	27	0	140	27	0.192857			13.5
46	N_acuminata	10	0	140	10	0.0714286			5
47	N_acuminata	35	0	140	35	0.25			17.5
48	N_acuminata	33	0	140	33	0.235714			16.5
49	N_acuminata	28	0	140	28	0.2			14
50	N_acuminata	44	0	140	44	0.314286			22
51	N_acuminata	40	0	140	40	0.285714			20
52	N_acuminata	31	0	140	31	0.221429			15.5
53	N_acuminata	31	0	140	31	0.221429			15.5
54	N_acuminata	14	0	140	14	0.1			7
55	N_acuminata	28	0	140	28	0.2			14
56	N_acuminata	59	2	140	57	0.407143			30.5
57	N_acuminata	62	2	140	60	0.428571			32
58	N_acuminata	40	0	140	40	0.285714			20
59	N_acuminata	11	0	140	11	0.0785714			5.5
60	N_acuminata	13	0	140	13	0.0928571			6.5

## Sheet: N_andasonii
Localidad	ESPECIE	bio_16	bio_17	P-WL-NB	P-NSB	WLS-RATIO	WLS-RATIO PROM	NBV	MIDPOINT	NPV
1	N_adansonii	0	0	10	0	0	0.394118	13.1838	0	7.28493
2	N_adansonii	0	0	10	0	0			0
3	N_adansonii	1	0	10	1	0.1			0.5
4	N_adansonii	7	1	10	6	0.6			4
5	N_adansonii	8	0	10	8	0.8			4
6	N_adansonii	1	0	10	1	0.1			0.5
7	N_adansonii	10	2	10	8	0.8			6
8	N_adansonii	0	0	10	0	0			0
9	N_adansonii	1	0	10	1	0.1			0.5
10	N_adansonii	10	2	10	8	0.8			6
11	N_adansonii	10	2	10	8	0.8			6
12	N_adansonii	9	2	10	7	0.7			5.5
13	N_adansonii	1	0	10	1	0.1			0.5
14	N_adansonii	1	0	10	1	0.1			0.5
15	N_adansonii	1	0	10	1	0.1			0.5
16	N_adansonii	10	2	10	8	0.8			6
17	N_adansonii	10	2	10	8	0.8			6

## Sheet: N_albescens
Localidad	ESPECIE	bio_16	bio_17	P-WL-NB	P-NSB	WLS-RATIO	WLS-RATIO PROM	NBV	MIDPOINT	NPV
1	N_albescens	31	0	62	31	0.5	0.47235	98.9351	15.5	28.5442
2	N_albescens	44	0	62	44	0.709677			22
3	N_albescens	48	0	62	48	0.774194			24
4	N_albescens	11	0	62	11	0.177419			5.5
5	N_albescens	8	0	62	8	0.129032			4
6	N_albescens	24	0	62	24	0.387097			12
7	N_albescens	39	1	62	38	0.612903			20
8	N_albescens	31	0	62	31	0.5			15.5
9	N_albescens	62	2	62	60	0.967742			32
10	N_albescens	29	0	62	29	0.467742			14.5
11	N_albescens	30	0	62	30	0.483871			15
12	N_albescens	32	0	62	32	0.516129			16
13	N_albescens	24	0	62	24	0.387097			12
14	N_albescens	16	0	62	16	0.258065			8
15	N_albescens	25	0	62	25	0.403226			12.5
16	N_albescens	24	0	62	24	0.387097			12
17	N_albescens	33	0	62	33	0.532258			16.5
18	N_albescens	29	0	62	29	0.467742			14.5
19	N_albescens	30	0	62	30	0.483871			15
20	N_albescens	29	0	62	29	0.467742			14.5
21	N_albescens	40	0	62	40	0.645161			20
22	N_albescens	25	0	62	25	0.403226			12.5
23	N_albescens	28	0	62	28	0.451613			14
24	N_albescens	31	0	62	31	0.5			15.5
25	N_albescens	29	0	62	29	0.467742			14.5
26	N_albescens	33	0	62	33	0.532258			16.5
27	N_albescens	29	0	62	29	0.467742			14.5
28	N_albescens	29	0	62	29	0.467742			14.5
29	N_albescens	24	0	62	24	0.387097			12
30	N_albescens	28	0	62	28	0.451613			14
31	N_albescens	25	0	62	25	0.403226			12.5
32	N_albescens	28	0	62	28	0.451613			14
33	N_albescens	25	0	62	25	0.403226			12.5
34	N_albescens	26	0	62	26	0.419355			13
35	N_albescens	27	0	62	27	0.435484			13.5
36	N_albescens	26	0	62	26	0.419355			13
37	N_albescens	25	0	62	25	0.403226			12.5
38	N_albescens	33	0	62	33	0.532258			16.5
39	N_albescens	23	0	62	23	0.370968			11.5
40	N_albescens	25	0	62	25	0.403226			12.5
41	N_albescens	32	0	62	32	0.516129			16
42	N_albescens	30	0	62	30	0.483871			15
43	N_albescens	40	1	62	39	0.629032			20.5
44	N_albescens	26	0	62	26	0.419355			13
45	N_albescens	17	0	62	17	0.274194			8.5
46	N_albescens	25	0	62	25	0.403226			12.5
47	N_albescens	59	2	62	57	0.919355			30.5
48	N_albescens	29	0	62	29	0.467742			14.5
49	N_albescens	62	2	62	60	0.967742			32
50	N_albescens	30	0	62	30	0.483871			15
51	N_albescens	11	0	62	11	0.177419			5.5
52	N_albescens	24	0	62	24	0.387097			12
53	N_albescens	29	0	62	29	0.467742			14.5
54	N_albescens	24	0	62	24	0.387097			12
55	N_albescens	23	0	62	23	0.370968			11.5
56	N_albescens	29	0	62	29	0.467742			14.5

## Sheet: N_aplocaryo
Localidad	ESPECIE	bio_16	bio_17	P-WL-NB	P-NSB	WLS-RATIO	WLS-RATIO PROM	NBV	MIDPOINT	NPV
	N_aplocaryoides	27	0	61	27	0.442623	0.24153	239.08	13.5	68.0523
	N_aplocaryoides	9	0	61	9	0.147541			4.5
	N_aplocaryoides	9	0	61	9	0.147541			4.5
	N_aplocaryoides	11	0	61	11	0.180328			5.5
	N_aplocaryoides	2	0	61	2	0.0327869			1
	N_aplocaryoides	0	0	61	0	0			0
	N_aplocaryoides	2	0	61	2	0.0327869			1
	N_aplocaryoides	0	0	61	0	0			0
	N_aplocaryoides	27	0	61	27	0.442623			13.5
	N_aplocaryoides	2	0	61	2	0.0327869			1
	N_aplocaryoides	4	0	61	4	0.0655738			2
	N_aplocaryoides	2	0	61	2	0.0327869			1
	N_aplocaryoides	2	0	61	2	0.0327869			1
	N_aplocaryoides	3	0	61	3	0.0491803			1.5
	N_aplocaryoides	2	0	61	2	0.0327869			1
	N_aplocaryoides	1	0	61	1	0.0163934			0.5
	N_aplocaryoides	3	0	61	3	0.0491803			1.5
	N_aplocaryoides	3	0	61	3	0.0491803			1.5
	N_aplocaryoides	6	0	61	6	0.0983607			3
	N_aplocaryoides	7	0	61	7	0.114754			3.5
	N_aplocaryoides	7	0	61	7	0.114754			3.5
	N_aplocaryoides	10	0	61	10	0.163934			5
	N_aplocaryoides	10	0	61	10	0.163934			5
	N_aplocaryoides	14	0	61	14	0.229508			7
	N_aplocaryoides	11	0	61	11	0.180328			5.5
	N_aplocaryoides	15	0	61	15	0.245902			7.5
	N_aplocaryoides	8	0	61	8	0.131148			4
	N_aplocaryoides	8	0	61	8	0.131148			4
	N_aplocaryoides	0	0	61	0	0			0
	N_aplocaryoides	0	0	61	0	0			0
	N_aplocaryoides	0	0	61	0	0			0
	N_aplocaryoides	0	0	61	0	0			0
	N_aplocaryoides	13	0	61	13	0.213115			6.5
	N_aplocaryoides	10	0	61	10	0.163934			5
	N_aplocaryoides	13	0	61	13	0.213115			6.5
	N_aplocaryoides	11	0	61	11	0.180328			5.5
	N_aplocaryoides	14	0	61	14	0.229508			7
	N_aplocaryoides	37	0	61	37	0.606557			18.5
	N_aplocaryoides	18	0	61	18	0.295082			9
	N_aplocaryoides	35	1	61	34	0.557377			18
	N_aplocaryoides	20	0	61	20	0.327869			10
	N_aplocaryoides	61	2	61	59	0.967213			31.5
	N_aplocaryoides	37	1	61	36	0.590164			19
	N_aplocaryoides	13	0	61	13	0.213115			6.5
	N_aplocaryoides	12	0	61	12	0.196721			6
	N_aplocaryoides	48	2	61	46	0.754098			25
	N_aplocaryoides	61	2	61	59	0.967213			31.5
	N_aplocaryoides	14	0	61	14	0.229508			7
	N_aplocaryoides	10	0	61	10	0.163934			5
	N_aplocaryoides	14	0	61	14	0.229508			7
	N_aplocaryoides	13	0	61	13	0.213115			6.5
	N_aplocaryoides	11	0	61	11	0.180328			5.5
	N_aplocaryoides	13	0	61	13	0.213115			6.5
	N_aplocaryoides	59	2	61	57	0.934426			30.5
	N_aplocaryoides	35	1	61	34	0.557377			18
	N_aplocaryoides	10	0	61	10	0.163934			5
	N_aplocaryoides	20	0	61	20	0.327869			10
	N_aplocaryoides	11	0	61	11	0.180328			5.5
	N_aplocaryoides	20	0	61	20	0.327869			10
	N_aplocaryoides	59	2	61	57	0.934426			30.5

## Sheet: N_arenicola
Localidad	ESPECIE	bio_16	bio_17	P-WL-NB	P-NSB	WLS-RATIO	WLS-RATIO PROM	NBV	MIDPOINT	NPV
1	N_arenicola	1	0	19	1	0.0526316	0.312281	25.4952	0.5	6.84524
2	N_arenicola	4	0	19	4	0.210526			2
3	N_arenicola	2	0	19	2	0.105263			1
4	N_arenicola	9	1	19	8	0.421053			5
5	N_arenicola	7	1	19	6	0.315789			4
6	N_arenicola	3	0	19	3	0.157895			1.5
7	N_arenicola	19	0	19	19	1			9.5
8	N_arenicola	5	0	19	5	0.263158			2.5
9	N_arenicola	9	1	19	8	0.421053			5
10	N_arenicola	5	0	19	5	0.263158			2.5
11	N_arenicola	5	0	19	5	0.263158			2.5
12	N_arenicola	2	0	19	2	0.105263			1
13	N_arenicola	1	0	19	1	0.0526316			0.5
14	N_arenicola	5	0	19	5	0.263158			2.5
15	N_arenicola	15	0	19	15	0.789474			7.5

## Sheet: N_arequipensis
Localidad	ESPECIE	bio_16	bio_17	P-WL-NB	P-NSB	WLS-RATIO	WLS-RATIO PROM	NBV	MIDPOINT	NPV
1	N_arequipensis	1	0	2	1	0.5	0.642857	0.238095	0.5	0.0595238
2	N_arequipensis	1	0	2	1	0.5			0.5
3	N_arequipensis	1	0	2	1	0.5			0.5
4	N_arequipensis	1	0	2	1	0.5			0.5
5	N_arequipensis	2	0	2	2	1			1
6	N_arequipensis	1	0	2	1	0.5			0.5
7	N_arequipensis	2	0	2	2	1			1

## Sheet: N_aticoana
Localidad	ESPECIE	bio_16	bio_17	P-WL-NB	P-NSB	WLS-RATIO	WLS-RATIO PROM	NBV	MIDPOINT	NPV
1	N_aticoana	2	0	4	2	0.5	0.375	0.818182	1	0.204545
2	N_aticoana	2	0	4	2	0.5			1
3	N_aticoana	1	0	4	1	0.25			0.5
4	N_aticoana	1	0	4	1	0.25			0.5
5	N_aticoana	1	0	4	1	0.25			0.5
6	N_aticoana	4	0	4	4	1			2
7	N_aticoana	1	0	4	1	0.25			0.5
8	N_aticoana	1	0	4	1	0.25			0.5
9	N_aticoana	1	0	4	1	0.25			0.5
10	N_aticoana	1	0	4	1	0.25			0.5
11	N_aticoana	1	0	4	1	0.25			0.5
12	N_aticoana	2	0	4	2	0.5			1

## Sheet: N_baccata
Localidad	ESPECIE	bio_16	bio_17	P-WL-NB	P-NSB	WLS-RATIO	WLS-RATIO PROM	NBV	MIDPOINT	NPV
1	N_baccata	45	0	138	45	0.326087	0.231258	236.23	22.5	62.0529
2	N_baccata	138	0	138	138	1			69
3	N_baccata	71	0	138	71	0.514493			35.5
4	N_baccata	35	1	138	34	0.246377			18
5	N_baccata	31	0	138	31	0.224638			15.5
6	N_baccata	29	0	138	29	0.210145			14.5
7	N_baccata	61	2	138	59	0.427536			31.5
8	N_baccata	40	0	138	40	0.289855			20
9	N_baccata	24	0	138	24	0.173913			12
10	N_baccata	25	0	138	25	0.181159			12.5
11	N_baccata	25	0	138	25	0.181159			12.5
12	N_baccata	25	0	138	25	0.181159			12.5
13	N_baccata	25	0	138	25	0.181159			12.5
14	N_baccata	29	0	138	29	0.210145			14.5
15	N_baccata	33	0	138	33	0.23913			16.5
16	N_baccata	29	0	138	29	0.210145			14.5
17	N_baccata	27	0	138	27	0.195652			13.5
18	N_baccata	28	0	138	28	0.202899			14
19	N_baccata	29	0	138	29	0.210145			14.5
20	N_baccata	30	0	138	30	0.217391			15
21	N_baccata	43	0	138	43	0.311594			21.5
22	N_baccata	24	0	138	24	0.173913			12
23	N_baccata	25	0	138	25	0.181159			12.5
24	N_baccata	29	0	138	29	0.210145			14.5
25	N_baccata	33	0	138	33	0.23913			16.5
26	N_baccata	29	0	138	29	0.210145			14.5
27	N_baccata	14	0	138	14	0.101449			7
28	N_baccata	32	0	138	32	0.231884			16
29	N_baccata	33	0	138	33	0.23913			16.5
30	N_baccata	31	0	138	31	0.224638			15.5
31	N_baccata	30	0	138	30	0.217391			15
32	N_baccata	26	0	138	26	0.188406			13
33	N_baccata	28	0	138	28	0.202899			14
34	N_baccata	28	0	138	28	0.202899			14
35	N_baccata	30	0	138	30	0.217391			15
36	N_baccata	24	0	138	24	0.173913			12
37	N_baccata	25	0	138	25	0.181159			12.5
38	N_baccata	25	0	138	25	0.181159			12.5
39	N_baccata	25	0	138	25	0.181159			12.5
40	N_baccata	23	0	138	23	0.166667			11.5
41	N_baccata	23	0	138	23	0.166667			11.5
42	N_baccata	59	2	138	57	0.413043			30.5
43	N_baccata	29	0	138	29	0.210145			14.5
44	N_baccata	25	0	138	25	0.181159			12.5
45	N_baccata	24	0	138	24	0.173913			12
46	N_baccata	61	2	138	59	0.427536			31.5
47	N_baccata	27	0	138	27	0.195652			13.5
48	N_baccata	27	0	138	27	0.195652			13.5
49	N_baccata	28	0	138	28	0.202899			14
50	N_baccata	27	0	138	27	0.195652			13.5
51	N_baccata	24	0	138	24	0.173913			12
52	N_baccata	25	0	138	25	0.181159			12.5
53	N_baccata	30	0	138	30	0.217391			15
54	N_baccata	40	0	138	40	0.289855			20
55	N_baccata	43	0	138	43	0.311594			21.5
56	N_baccata	28	0	138	28	0.202899			14
57	N_baccata	44	0	138	44	0.318841			22
58	N_baccata	25	0	138	25	0.181159			12.5
59	N_baccata	27	0	138	27	0.195652			13.5
60	N_baccata	25	0	138	25	0.181159			12.5
61	N_baccata	25	0	138	25	0.181159			12.5
62	N_baccata	24	0	138	24	0.173913			12
63	N_baccata	31	0	138	31	0.224638			15.5
64	N_baccata	40	0	138	40	0.289855			20
65	N_baccata	32	0	138	32	0.231884			16
66	N_baccata	33	0	138	33	0.23913			16.5
67	N_baccata	25	0	138	25	0.181159			12.5
68	N_baccata	35	1	138	34	0.246377			18
69	N_baccata	25	0	138	25	0.181159			12.5
70	N_baccata	25	0	138	25	0.181159			12.5
71	N_baccata	25	0	138	25	0.181159			12.5
72	N_baccata	29	0	138	29	0.210145			14.5
73	N_baccata	28	0	138	28	0.202899			14
74	N_baccata	25	0	138	25	0.181159			12.5
75	N_baccata	25	0	138	25	0.181159			12.5
76	N_baccata	25	0	138	25	0.181159			12.5
77	N_baccata	25	0	138	25	0.181159			12.5
78	N_baccata	22	0	138	22	0.15942			11
79	N_baccata	30	0	138	30	0.217391			15
80	N_baccata	64	2	138	62	0.449275			33
81	N_baccata	25	0	138	25	0.181159			12.5

## Sheet: N_balsamiflua
Localidad	ESPECIE	bio_16	bio_17	P-WL-NB	P-NSB	WLS-RATIO	WLS-RATIO PROM	NBV	MIDPOINT	NPV
1	N_balsamiflua	3	0	3	3	1	0.8	0.3	1.5	0.075
2	N_balsamiflua	2	0	3	2	0.666667			1
3	N_balsamiflua	3	0	3	3	1			1.5
4	N_balsamiflua	2	0	3	2	0.666667			1
5	N_balsamiflua	2	0	3	2	0.666667			1

[truncated: 15 more sheets: N_carnosa, N_cerrateana, N_clivicola, N_coelestis, N_confinis, N_crassulifolia, N_diffusa, N_divaricata, N_elegans, N filifolia, N flaccida, N_gayana, N glauca, N_humifusa, N_incana]
