# Supplementary material for: Niches and climate-change refugia in hundreds of species from one of the most arid places on Earth
Source: PeerJ. 2019 Sep 12;7:e7409. doi: 10.7717/peerj.7409 (PMC6745186; doi:10.7717/peerj.7409)
Supplement: Supplemental Information 1 — Each folder represents the data associated with a plant genera, and contains two files: B16_b17 and B5_b6, which describe the climatic variables associated with each location of each species. The former contain the values related to precipitation, while the latter contain the values associated with the temperatures. [file peerj-07-7409-s001.zip › Appendix_2/Schizantus_ok/b16_b17(2).xlsm]

## Sheet: Hoja14
specie	16		17
SCHIZANTHUS_ALPESTRIS	40		0
SCHIZANTHUS_ALPESTRIS	40		0
SCHIZANTHUS_ALPESTRIS	40		0
SCHIZANTHUS_ALPESTRIS	41		0
SCHIZANTHUS_ALPESTRIS	45		0
SCHIZANTHUS_ALPESTRIS	54		11
SCHIZANTHUS_ALPESTRIS	54		11
SCHIZANTHUS_ALPESTRIS	58		18
SCHIZANTHUS_ALPESTRIS	51		5
SCHIZANTHUS_ALPESTRIS	50		9
SCHIZANTHUS_ALPESTRIS	50		9
SCHIZANTHUS_ALPESTRIS	49		3
SCHIZANTHUS_ALPESTRIS	51		12
SCHIZANTHUS_ALPESTRIS	50		11
SCHIZANTHUS_ALPESTRIS	48		11
SCHIZANTHUS_ALPESTRIS	54		8
SCHIZANTHUS_ALPESTRIS	43		9
SCHIZANTHUS_ALPESTRIS	48		3
SCHIZANTHUS_ALPESTRIS	56		4
SCHIZANTHUS_ALPESTRIS	86		14
SCHIZANTHUS_ALPESTRIS	93		8
SCHIZANTHUS_ALPESTRIS	94		8
SCHIZANTHUS_ALPESTRIS	174		5
SCHIZANTHUS_ALPESTRIS	179		18
SCHIZANTHUS_ALPESTRIS	179		11
SCHIZANTHUS_CANDIDUS	18		3
SCHIZANTHUS_CANDIDUS	25		0
SCHIZANTHUS_CANDIDUS	26		0
SCHIZANTHUS_CANDIDUS	30		0
SCHIZANTHUS_CANDIDUS	30		0
SCHIZANTHUS_CANDIDUS	30		0
SCHIZANTHUS_CANDIDUS	32		0
SCHIZANTHUS_CANDIDUS	36		0
SCHIZANTHUS_FALLAX	1		0
SCHIZANTHUS_FALLAX	0		0
SCHIZANTHUS_FLORIBUNDUS	169		1
SCHIZANTHUS_GRACILIS	478		16
SCHIZANTHUS_GRACILIS	701		72
SCHIZANTHUS_GRACILIS	691		73
SCHIZANTHUS_GRACILIS	796		187
SCHIZANTHUS_GRAHAMII	225		36
SCHIZANTHUS_GRAHAMII	239		25
SCHIZANTHUS_GRAHAMII	226		40
SCHIZANTHUS_GRAHAMII	256		19
SCHIZANTHUS_GRAHAMII	308		14
SCHIZANTHUS_GRAHAMII	239		27
SCHIZANTHUS_GRAHAMII	247		28
SCHIZANTHUS_GRAHAMII	264		18
SCHIZANTHUS_GRAHAMII	242		31
SCHIZANTHUS_GRAHAMII	263		25
SCHIZANTHUS_GRAHAMII	263		25
SCHIZANTHUS_GRAHAMII	431		36
SCHIZANTHUS_GRAHAMII	351		40
SCHIZANTHUS_GRAHAMII	368		40
SCHIZANTHUS_GRAHAMII	368		40
SCHIZANTHUS_GRAHAMII	368		40
SCHIZANTHUS_GRAHAMII	368		40
SCHIZANTHUS_GRAHAMII	368		40
SCHIZANTHUS_GRAHAMII	368		40
SCHIZANTHUS_GRAHAMII	395		39
SCHIZANTHUS_GRAHAMII	379		40
SCHIZANTHUS_GRAHAMII	458		40
SCHIZANTHUS_GRAHAMII	412		42
SCHIZANTHUS_GRAHAMII	376		45
SCHIZANTHUS_GRAHAMII	376		45
SCHIZANTHUS_GRAHAMII	376		45
SCHIZANTHUS_GRAHAMII	369		46
SCHIZANTHUS_GRAHAMII	390		45
SCHIZANTHUS_GRAHAMII	395		45
SCHIZANTHUS_GRAHAMII	352		53
SCHIZANTHUS_GRAHAMII	601		76
SCHIZANTHUS_HOOKERI	69		9
SCHIZANTHUS_HOOKERI	78		18
SCHIZANTHUS_HOOKERI	85		18
SCHIZANTHUS_HOOKERI	80		14
SCHIZANTHUS_HOOKERI	80		14
SCHIZANTHUS_HOOKERI	80		14
SCHIZANTHUS_HOOKERI	99		26
SCHIZANTHUS_HOOKERI	93		17
SCHIZANTHUS_HOOKERI	99		15
SCHIZANTHUS_HOOKERI	101		12
SCHIZANTHUS_HOOKERI	107		12
SCHIZANTHUS_HOOKERI	110		15
SCHIZANTHUS_HOOKERI	107		13
SCHIZANTHUS_HOOKERI	115		15
SCHIZANTHUS_HOOKERI	177		34
SCHIZANTHUS_HOOKERI	176		23
SCHIZANTHUS_HOOKERI	188		16
SCHIZANTHUS_HOOKERI	171		12
SCHIZANTHUS_HOOKERI	175		18
SCHIZANTHUS_HOOKERI	184		21
SCHIZANTHUS_HOOKERI	179		28
SCHIZANTHUS_HOOKERI	179		28
SCHIZANTHUS_HOOKERI	179		28
SCHIZANTHUS_HOOKERI	187		13
SCHIZANTHUS_HOOKERI	181		21
SCHIZANTHUS_HOOKERI	225		5
SCHIZANTHUS_HOOKERI	248		8
SCHIZANTHUS_HOOKERI	236		5
SCHIZANTHUS_HOOKERI	236		5
SCHIZANTHUS_HOOKERI	236		5
SCHIZANTHUS_HOOKERI	236		5
SCHIZANTHUS_HOOKERI	236		5
SCHIZANTHUS_HOOKERI	339		5
SCHIZANTHUS_HOOKERI	282		16
SCHIZANTHUS_HOOKERI	288		14
SCHIZANTHUS_HOOKERI	279		16
SCHIZANTHUS_HOOKERI	223		34
SCHIZANTHUS_HOOKERI	228		28
SCHIZANTHUS_HOOKERI	231		28
SCHIZANTHUS_HOOKERI	231		30
SCHIZANTHUS_HOOKERI	226		36
SCHIZANTHUS_HOOKERI	226		36
SCHIZANTHUS_HOOKERI	226		36
SCHIZANTHUS_HOOKERI	232		28
SCHIZANTHUS_HOOKERI	234		27
SCHIZANTHUS_HOOKERI	226		40
SCHIZANTHUS_HOOKERI	226		40
SCHIZANTHUS_HOOKERI	267		19
SCHIZANTHUS_HOOKERI	267		19
SCHIZANTHUS_HOOKERI	279		15
SCHIZANTHUS_HOOKERI	227		37
SCHIZANTHUS_HOOKERI	261		22
SCHIZANTHUS_HOOKERI	269		20
SCHIZANTHUS_HOOKERI	263		21
SCHIZANTHUS_HOOKERI	242		31
SCHIZANTHUS_HOOKERI	278		22
SCHIZANTHUS_HOOKERI	262		23
SCHIZANTHUS_HOOKERI	259		25
SCHIZANTHUS_HOOKERI	259		25
SCHIZANTHUS_HOOKERI	330		16
SCHIZANTHUS_HOOKERI	272		22
SCHIZANTHUS_HOOKERI	263		25
SCHIZANTHUS_HOOKERI	263		25
SCHIZANTHUS_HOOKERI	372		32
SCHIZANTHUS_HOOKERI	337		32
SCHIZANTHUS_HOOKERI	577		21
SCHIZANTHUS_HOOKERI	398		37
SCHIZANTHUS_HOOKERI	368		40
SCHIZANTHUS_HOOKERI	368		40
SCHIZANTHUS_HOOKERI	368		40
SCHIZANTHUS_HOOKERI	368		40
SCHIZANTHUS_HOOKERI	584		34
SCHIZANTHUS_HOOKERI	603		47
SCHIZANTHUS_HOOKERI	626		48
SCHIZANTHUS_HOOKERI	389		48
SCHIZANTHUS_HOOKERI	627		48
SCHIZANTHUS_HOOKERI	602		48
SCHIZANTHUS_HOOKERI	602		48
SCHIZANTHUS_HOOKERI	602		48
SCHIZANTHUS_HOOKERI	608		48
SCHIZANTHUS_HOOKERI	311		53
SCHIZANTHUS_HOOKERI	311		53
SCHIZANTHUS_HOOKERI	311		53
SCHIZANTHUS_HOOKERI	316		53
SCHIZANTHUS_HOOKERI	316		53
SCHIZANTHUS_HOOKERI	734		68
SCHIZANTHUS_HOOKERI	519		57
SCHIZANTHUS_HOOKERI	664		68
SCHIZANTHUS_HOOKERI	554		60
SCHIZANTHUS_HOOKERI	554		60
SCHIZANTHUS_HOOKERI	554		60
SCHIZANTHUS_HOOKERI	554		60
SCHIZANTHUS_HOOKERI	554		60
SCHIZANTHUS_HOOKERI	554		60
SCHIZANTHUS_HOOKERI	554		60
SCHIZANTHUS_HOOKERI	554		60
SCHIZANTHUS_HOOKERI	554		60
SCHIZANTHUS_HOOKERI	626		65
SCHIZANTHUS_HOOKERI	626		65
SCHIZANTHUS_HOOKERI	583		62
SCHIZANTHUS_HOOKERI	591		75
SCHIZANTHUS_HOOKERI	601		76
SCHIZANTHUS_HOOKERI	601		76
SCHIZANTHUS_INTEGRIFOLIA	30		0
SCHIZANTHUS_INTEGRIFOLIUS	13		1
SCHIZANTHUS_INTEGRIFOLIUS	18		3
SCHIZANTHUS_INTEGRIFOLIUS	17		2
SCHIZANTHUS_INTEGRIFOLIUS	18		0
SCHIZANTHUS_INTEGRIFOLIUS	32		0
SCHIZANTHUS_INTEGRIFOLIUS	43		20
SCHIZANTHUS_INTEGRIFOLIUS	36		8
SCHIZANTHUS_INTEGRIFOLIUS	29		0
SCHIZANTHUS_INTEGRIFOLIUS	37		7
SCHIZANTHUS_INTEGRIFOLIUS	33		5
SCHIZANTHUS_INTEGRIFOLIUS	47		1
SCHIZANTHUS_INTEGRIFOLIUS	65		10
SCHIZANTHUS_INTEGRIFOLIUS	67		11
SCHIZANTHUS_LACTEUS	2		0
SCHIZANTHUS_LACTEUS	2		0
SCHIZANTHUS_LACTEUS	2		0
SCHIZANTHUS_LACTEUS	2		0
SCHIZANTHUS_LACTEUS	2		0
SCHIZANTHUS_LACTEUS	2		0
SCHIZANTHUS_LACTEUS	2		0
SCHIZANTHUS_LACTEUS	4		0
SCHIZANTHUS_LACTEUS	4		0
SCHIZANTHUS_LACTEUS	4		0
SCHIZANTHUS_LACTEUS	6		0
SCHIZANTHUS_LACTEUS	6		0
SCHIZANTHUS_LACTEUS	8		0
SCHIZANTHUS_LACTEUS	8		0
SCHIZANTHUS_LACTEUS	8		0
SCHIZANTHUS_LACTEUS	8		0
SCHIZANTHUS_LACTEUS	8		0
SCHIZANTHUS_LACTEUS	8		0
SCHIZANTHUS_LACTEUS	8		0
SCHIZANTHUS_LACTEUS	8		0
SCHIZANTHUS_LACTEUS	8		0
SCHIZANTHUS_LACTEUS	8		0
SCHIZANTHUS_LACTEUS	8		0
SCHIZANTHUS_LACTEUS	8		0
SCHIZANTHUS_LACTEUS	8		0
SCHIZANTHUS_LACTEUS	8		0
SCHIZANTHUS_LACTEUS	8		0
SCHIZANTHUS_LACTEUS	9		0
SCHIZANTHUS_LACTEUS	9		0
SCHIZANTHUS_LACTEUS	9		0
SCHIZANTHUS_LACTEUS	8		0
SCHIZANTHUS_LACTEUS	8		0
SCHIZANTHUS_LACTEUS	8		0
SCHIZANTHUS_LACTEUS	8		0
SCHIZANTHUS_LAETUS	1		0
SCHIZANTHUS_LAETUS	5		0
SCHIZANTHUS_LAETUS	5		0
SCHIZANTHUS_LAETUS	6		0
SCHIZANTHUS_LAETUS	6		0
SCHIZANTHUS_LAETUS	6		0
SCHIZANTHUS_LAETUS	8		0
SCHIZANTHUS_LAETUS	8		0
SCHIZANTHUS_LAETUS	8		0
SCHIZANTHUS_LAETUS	8		0
SCHIZANTHUS_LAETUS	9		0
SCHIZANTHUS_LAETUS	8		0
SCHIZANTHUS_LAETUS	8		0
SCHIZANTHUS_LAETUS	8		0
SCHIZANTHUS_LATIFOLIUS	86		0
SCHIZANTHUS_LITORALIS	8		0
SCHIZANTHUS_LITORALIS	47		0
SCHIZANTHUS_LITORALIS	45		0
SCHIZANTHUS_LITORALIS	45		0
SCHIZANTHUS_LITORALIS	52		0
SCHIZANTHUS_LITORALIS	65		0
SCHIZANTHUS_LITORALIS	66		0
SCHIZANTHUS_LITORALIS	66		0
SCHIZANTHUS_LITORALIS	47		11
SCHIZANTHUS_LITORALIS	66		0
SCHIZANTHUS_LITORALIS	66		0
SCHIZANTHUS_LITORALIS	66		0
SCHIZANTHUS_LITORALIS	71		0
SCHIZANTHUS_LITORALIS	71		0
SCHIZANTHUS_LITORALIS	86		0
SCHIZANTHUS_LITORALIS	77		0
SCHIZANTHUS_LITORALIS	77		0
SCHIZANTHUS_LITORALIS	77		0
SCHIZANTHUS_LITORALIS	86		0
SCHIZANTHUS_LITORALIS	86		0
SCHIZANTHUS_LITORALIS	86		0
SCHIZANTHUS_LITORALIS	86		0
SCHIZANTHUS_LITORALIS	101		0
SCHIZANTHUS_LITORALIS	99		0
SCHIZANTHUS_LITORALIS	98		0
SCHIZANTHUS_LITORALIS	99		1
SCHIZANTHUS_LITORALIS	95		1
SCHIZANTHUS_LITORALIS	104		0
SCHIZANTHUS_LITORALIS	101		0
SCHIZANTHUS_LITORALIS	134		2
SCHIZANTHUS_LITORALIS	134		2
SCHIZANTHUS_LITORALIS	136		1
SCHIZANTHUS_LITORALIS	140		2
SCHIZANTHUS_LITORALIS	141		2
SCHIZANTHUS_LITORALIS	138		2
SCHIZANTHUS_LITORALIS	150		2
SCHIZANTHUS_LITORALIS	143		2
SCHIZANTHUS_LITORALIS	143		2
SCHIZANTHUS_LITORALIS	161		1
SCHIZANTHUS_LITORALIS	161		1
SCHIZANTHUS_LITORALIS	205		3
SCHIZANTHUS_LITORALIS	182		1
SCHIZANTHUS_LITORALIS	186		1
SCHIZANTHUS_LITORALIS	186		1
SCHIZANTHUS_LITORALIS	187		1
SCHIZANTHUS_LITORALIS	199		2
SCHIZANTHUS_LITORALIS	213		2
SCHIZANTHUS_LITORALIS	213		2
SCHIZANTHUS_LITORALIS	213		2
SCHIZANTHUS_LITORALIS	213		2
SCHIZANTHUS_LITORALIS	220		2
SCHIZANTHUS_LITORALIS	219		2
SCHIZANTHUS_LITORALIS	219		2
SCHIZANTHUS_LITORALIS	204		1
SCHIZANTHUS_LITORALIS	230		4
SCHIZANTHUS_LITORALIS	230		4
SCHIZANTHUS_LITORALIS	285		4
SCHIZANTHUS_LITORALIS	344		5
SCHIZANTHUS_LITORALIS	319		3
SCHIZANTHUS_LITORALIS	372		10
SCHIZANTHUS_LITORALIS	373		10
SCHIZANTHUS_LITORALIS_	67		0
SCHIZANTHUS_PARVULUS	126		1
SCHIZANTHUS_PARVULUS	132		2
SCHIZANTHUS_PINNATUS	86		0
SCHIZANTHUS_PINNATUS	185		4
SCHIZANTHUS_PINNATUS	181		15
SCHIZANTHUS_PINNATUS	199		2
SCHIZANTHUS_PINNATUS	171		12
SCHIZANTHUS_PINNATUS	233		5
SCHIZANTHUS_PINNATUS	251		8
SCHIZANTHUS_PINNATUS	286		5
SCHIZANTHUS_PINNATUS	267		6
SCHIZANTHUS_PINNATUS	256		5
SCHIZANTHUS_PINNATUS	279		5
SCHIZANTHUS_PINNATUS	279		5
SCHIZANTHUS_PINNATUS	305		4
SCHIZANTHUS_PINNATUS	285		5
SCHIZANTHUS_PINNATUS	267		5
SCHIZANTHUS_PINNATUS	267		5
SCHIZANTHUS_PINNATUS	285		4
SCHIZANTHUS_PINNATUS	321		3
SCHIZANTHUS_PINNATUS	281		6
SCHIZANTHUS_PINNATUS	279		16
SCHIZANTHUS_PINNATUS	231		28
SCHIZANTHUS_PINNATUS	226		36
SCHIZANTHUS_PINNATUS	227		39
SCHIZANTHUS_PINNATUS	267		17
SCHIZANTHUS_PINNATUS	334		6
SCHIZANTHUS_PINNATUS	277		18
SCHIZANTHUS_PINNATUS	291		9
SCHIZANTHUS_PINNATUS	276		15
SCHIZANTHUS_PINNATUS	275		15
SCHIZANTHUS_PINNATUS	267		19
SCHIZANTHUS_PINNATUS	260		22
SCHIZANTHUS_PINNATUS	310		9
SCHIZANTHUS_PINNATUS	279		15
SCHIZANTHUS_PINNATUS	307		11
SCHIZANTHUS_PINNATUS	312		12
SCHIZANTHUS_PINNATUS	312		12
SCHIZANTHUS_PINNATUS	281		19
SCHIZANTHUS_PINNATUS	281		19
SCHIZANTHUS_PINNATUS	303		18
SCHIZANTHUS_PINNATUS	308		16
SCHIZANTHUS_PINNATUS	254		4
SCHIZANTHUS_PINNATUS	254		4
SCHIZANTHUS_PINNATUS	271		11
SCHIZANTHUS_PINNATUS	297		18
SCHIZANTHUS_PINNATUS	330		16
SCHIZANTHUS_PINNATUS	350		17
SCHIZANTHUS_PINNATUS	284		10
SCHIZANTHUS_PINNATUS	323		4
SCHIZANTHUS_PINNATUS	368		32
SCHIZANTHUS_PINNATUS	368		32
SCHIZANTHUS_PINNATUS	554		22
SCHIZANTHUS_PINNATUS	446		33
SCHIZANTHUS_PINNATUS	447		33
SCHIZANTHUS_PINNATUS	457		20
SCHIZANTHUS_PINNATUS	488		24
SCHIZANTHUS_PINNATUS	629		45
SCHIZANTHUS_PINNATUS	632		43
SCHIZANTHUS_PINNATUS	580		29
SCHIZANTHUS_PINNATUS	578		43
SCHIZANTHUS_PINNATUS	545		40
SCHIZANTHUS_PINNATUS	540		40
SCHIZANTHUS_PINNATUS	539		40
SCHIZANTHUS_PINNATUS	650		67
SCHIZANTHUS_PINNATUS	650		67
SCHIZANTHUS_PINNATUS	650		67
SCHIZANTHUS_PINNATUS	635		48
SCHIZANTHUS_PINNATUS	770		78
SCHIZANTHUS_PINNATUS	757		76
SCHIZANTHUS_PINNATUS	591		75
SCHIZANTHUS_PINNATUS	691		59
SCHIZANTHUS_PINNATUS	691		73
SCHIZANTHUS_PINNATUS	691		73
SCHIZANTHUS_PINNATUS	691		73
SCHIZANTHUS_PINNATUS	691		73
SCHIZANTHUS_PINNATUS	555		73
SCHIZANTHUS_PINNATUS	1026		202
SCHIZANTHUS_PINNATUS	1083		215
SCHIZANTHUS_PINNATUS	1104		194
SCHIZANTHUS_PORRIGENS	64		0
SCHIZANTHUS_PORRIGENS	187		1
SCHIZANTHUS_SPLENDENS	47		0
SCHIZANTHUS_SPLENDENS	71		0
SCHIZANTHUS_SPLENDENS	85		0
SCHIZANTHUS_SPLENDENS	86		0
SCHIZANTHUS_SPLENDENS	87		0
SCHIZANTHUS_SPLENDENS	100		0
SCHIZANTHUS_TRICOLOR	255		21

## Sheet: alpestris
SPECIE	b6		b7		T-WL-NB	T-SNB	WLS-RATIO	WLS-RATIO PROM	NBV	Midpoint(mediana)	NPPV	wls-var	mid
alpestris	40	40	0	0	40	179	0.223464	0.343911	1732.51	20	524.167	20
alpestris	40	40	0	0	40	179	0.223464			20		20
alpestris	40	40	0	0	40	179	0.223464			20		20
alpestris	41	41	0	0	41	179	0.22905			20.5		20.5
alpestris	45	45	0	0	45	179	0.251397			22.5		22.5
alpestris	54	54	11	11	43	179	0.240223			32.5		21.5
alpestris	54	54	11	11	43	179	0.240223			32.5		21.5
alpestris	58	58	18	18	40	179	0.223464			38		20
alpestris	51	51	5	5	46	179	0.256983			28		23
alpestris	50	50	9	9	41	179	0.22905			29.5		20.5
alpestris	50	50	9	9	41	179	0.22905			29.5		20.5
alpestris	49	49	3	3	46	179	0.256983			26		23
alpestris	51	51	12	12	39	179	0.217877			31.5		19.5
alpestris	50	50	11	11	39	179	0.217877			30.5		19.5
alpestris	48	48	11	11	37	179	0.206704			29.5		18.5
alpestris	54	54	8	8	46	179	0.256983			31		23
alpestris	43	43	9	9	34	179	0.189944			26		17
alpestris	48	48	3	3	45	179	0.251397			25.5		22.5
alpestris	56	56	4	4	52	179	0.290503			30		26
alpestris	86	86	14	14	72	179	0.402235			50		36
alpestris	93	93	8	8	85	179	0.47486			50.5		42.5
alpestris	94	94	8	8	86	179	0.480447			51		43
alpestris	174	174	5	5	169	179	0.944134			89.5		84.5
alpestris	179	179	18	18	161	179	0.899441			98.5		80.5
alpestris	179	179	11	11	168	179	0.938547			95		84

## Sheet: candidus
SPECIE	b6		b7		T-WL-NB	T-SNB	WLS-RATIO	WLS-RATIO PROM	NBV	Midpoint(mediana)	NPPV	wls-var	mid
candidus	18	18	3	3	15	36	0.416667	0.777778	39.1429	10.5	5.33929	7.5
candidus	25	25	0	0	25	36	0.694444			12.5		12.5
candidus	26	26	0	0	26	36	0.722222			13		13
candidus	30	30	0	0	30	36	0.833333			15		15
candidus	30	30	0	0	30	36	0.833333			15		15
candidus	30	30	0	0	30	36	0.833333			15		15
candidus	32	32	0	0	32	36	0.888889			16		16
candidus	36	36	0	0	36	36	1			18		18

## Sheet: grahamii
SPECIE	b6		b7		T-WL-NB	T-SNB	WLS-RATIO	WLS-RATIO PROM	NBV	Midpoint(mediana)	NPPV	wls-var	mid
grahamii	225	225	36	36	189	587	0.321976	0.520745	5481.43	130.5	2124.5	94.5	1
grahamii	239	239	25	25	214	587	0.364566			132		107	2
grahamii	226	226	40	40	186	587	0.316865			133		93	3
grahamii	256	256	19	19	237	587	0.403748			137.5		118.5	4
grahamii	308	308	14	14	294	587	0.500852			161		147	5
grahamii	239	239	27	27	212	587	0.361158			133		106	6
grahamii	247	247	28	28	219	587	0.373083			137.5		109.5	7
grahamii	264	264	18	18	246	587	0.41908			141		123	8
grahamii	242	242	31	31	211	587	0.359455			136.5		105.5	9
grahamii	263	263	25	25	238	587	0.405451			144		119	10
grahamii	263	263	25	25	238	587	0.405451			144		119	11
grahamii	431	431	36	36	395	587	0.672913			233.5		197.5	12
grahamii	351	351	40	40	311	587	0.529813			195.5		155.5	13
grahamii	368	368	40	40	328	587	0.558773			204		164	14
grahamii	368	368	40	40	328	587	0.558773			204		164	15
grahamii	368	368	40	40	328	587	0.558773			204		164	16
grahamii	368	368	40	40	328	587	0.558773			204		164	17
grahamii	368	368	40	40	328	587	0.558773			204		164	18
grahamii	368	368	40	40	328	587	0.558773			204		164	19
grahamii	395	395	39	39	356	587	0.606474			217		178	20
grahamii	379	379	40	40	339	587	0.577513			209.5		169.5	21
grahamii	458	458	40	40	418	587	0.712095			249		209	22
grahamii	412	412	42	42	370	587	0.630324			227		185	23
grahamii	376	376	45	45	331	587	0.563884			210.5		165.5	24
grahamii	376	376	45	45	331	587	0.563884			210.5		165.5	25
grahamii	376	376	45	45	331	587	0.563884			210.5		165.5	26
grahamii	369	369	46	46	323	587	0.550256			207.5		161.5	27
grahamii	390	390	45	45	345	587	0.587734			217.5		172.5	28
grahamii	395	395	45	45	350	587	0.596252			220		175	29
grahamii	352	352	53	53	299	587	0.50937			202.5		149.5	30
grahamii	601	601	76	76	525	587	0.894378			338.5		262.5	31

## Sheet: hookeri
SPECIE	b6		b7		T-WL-NB	T-SNB	WLS-RATIO	WLS-RATIO PROM	NBV	Midpoint(mediana)	NPPV	wls-var	mid
hookeri	69	69	9	9	60	729	0.0823045	0.399483	26250.9	39	9295.8	30	1
hookeri	78	78	18	18	60	729	0.0823045			48		30	2
hookeri	85	85	18	18	67	729	0.0919067			51.5		33.5	3
hookeri	80	80	14	14	66	729	0.090535			47		33	4
hookeri	80	80	14	14	66	729	0.090535			47		33	5
hookeri	80	80	14	14	66	729	0.090535			47		33	6
hookeri	99	99	26	26	73	729	0.100137			62.5		36.5	7
hookeri	93	93	17	17	76	729	0.104252			55		38	8
hookeri	99	99	15	15	84	729	0.115226			57		42	9
hookeri	101	101	12	12	89	729	0.122085			56.5		44.5	10
hookeri	107	107	12	12	95	729	0.130316			59.5		47.5	11
hookeri	110	110	15	15	95	729	0.130316			62.5		47.5	12
hookeri	107	107	13	13	94	729	0.128944			60		47	13
hookeri	115	115	15	15	100	729	0.137174			65		50	14
hookeri	177	177	34	34	143	729	0.196159			105.5		71.5	15
hookeri	176	176	23	23	153	729	0.209877			99.5		76.5	16
hookeri	188	188	16	16	172	729	0.23594			102		86	17
hookeri	171	171	12	12	159	729	0.218107			91.5		79.5	18
hookeri	175	175	18	18	157	729	0.215364			96.5		78.5	19
hookeri	184	184	21	21	163	729	0.223594			102.5		81.5	20
hookeri	179	179	28	28	151	729	0.207133			103.5		75.5	21
hookeri	179	179	28	28	151	729	0.207133			103.5		75.5	22
hookeri	179	179	28	28	151	729	0.207133			103.5		75.5	23
hookeri	187	187	13	13	174	729	0.238683			100		87	24
hookeri	181	181	21	21	160	729	0.219479			101		80	25
hookeri	225	225	5	5	220	729	0.301783			115		110	26
hookeri	248	248	8	8	240	729	0.329218			128		120	27
hookeri	236	236	5	5	231	729	0.316872			120.5		115.5	28
hookeri	236	236	5	5	231	729	0.316872			120.5		115.5	29
hookeri	236	236	5	5	231	729	0.316872			120.5		115.5	30
hookeri	236	236	5	5	231	729	0.316872			120.5		115.5	31
hookeri	236	236	5	5	231	729	0.316872			120.5		115.5	32
hookeri	339	339	5	5	334	729	0.458162			172		167	33
hookeri	282	282	16	16	266	729	0.364883			149		133	34
hookeri	288	288	14	14	274	729	0.375857			151		137	35
hookeri	279	279	16	16	263	729	0.360768			147.5		131.5	36
hookeri	223	223	34	34	189	729	0.259259			128.5		94.5	37
hookeri	228	228	28	28	200	729	0.274348			128		100	38
hookeri	231	231	28	28	203	729	0.278464			129.5		101.5	39
hookeri	231	231	30	30	201	729	0.27572			130.5		100.5	40
hookeri	226	226	36	36	190	729	0.260631			131		95	41
hookeri	226	226	36	36	190	729	0.260631			131		95	42
hookeri	226	226	36	36	190	729	0.260631			131		95	43
hookeri	232	232	28	28	204	729	0.279835			130		102	44
hookeri	234	234	27	27	207	729	0.283951			130.5		103.5	45
hookeri	226	226	40	40	186	729	0.255144			133		93	46
hookeri	226	226	40	40	186	729	0.255144			133		93	47
hookeri	267	267	19	19	248	729	0.340192			143		124	48
hookeri	267	267	19	19	248	729	0.340192			143		124	49
hookeri	279	279	15	15	264	729	0.36214			147		132	50
hookeri	227	227	37	37	190	729	0.260631			132		95	51
hookeri	261	261	22	22	239	729	0.327846			141.5		119.5	52
hookeri	269	269	20	20	249	729	0.341564			144.5		124.5	53
hookeri	263	263	21	21	242	729	0.331962			142		121	54
hookeri	242	242	31	31	211	729	0.289438			136.5		105.5	55
hookeri	278	278	22	22	256	729	0.351166			150		128	56
hookeri	262	262	23	23	239	729	0.327846			142.5		119.5	57
hookeri	259	259	25	25	234	729	0.320988			142		117	58
hookeri	259	259	25	25	234	729	0.320988			142		117	59
hookeri	330	330	16	16	314	729	0.430727			173		157	60
hookeri	272	272	22	22	250	729	0.342936			147		125	61
hookeri	263	263	25	25	238	729	0.326475			144		119	62
hookeri	263	263	25	25	238	729	0.326475			144		119	63
hookeri	372	372	32	32	340	729	0.466392			202		170	64
hookeri	337	337	32	32	305	729	0.418381			184.5		152.5	65
hookeri	577	577	21	21	556	729	0.762689			299		278	66
hookeri	398	398	37	37	361	729	0.495199			217.5		180.5	67
hookeri	368	368	40	40	328	729	0.449931			204		164	68
hookeri	368	368	40	40	328	729	0.449931			204		164	69
hookeri	368	368	40	40	328	729	0.449931			204		164	70
hookeri	368	368	40	40	328	729	0.449931			204		164	71
hookeri	584	584	34	34	550	729	0.754458			309		275	72
hookeri	603	603	47	47	556	729	0.762689			325		278	73
hookeri	626	626	48	48	578	729	0.792867			337		289	74
hookeri	389	389	48	48	341	729	0.467764			218.5		170.5	75
hookeri	627	627	48	48	579	729	0.794239			337.5		289.5	76
hookeri	602	602	48	48	554	729	0.759945			325		277	77
hookeri	602	602	48	48	554	729	0.759945			325		277	78
hookeri	602	602	48	48	554	729	0.759945			325		277	79
hookeri	608	608	48	48	560	729	0.768176			328		280	80
hookeri	311	311	53	53	258	729	0.353909			182		129	81
hookeri	311	311	53	53	258	729	0.353909			182		129	82
hookeri	311	311	53	53	258	729	0.353909			182		129	83
hookeri	316	316	53	53	263	729	0.360768			184.5		131.5	84
hookeri	316	316	53	53	263	729	0.360768			184.5		131.5	85
hookeri	734	734	68	68	666	729	0.91358			401		333	86
hookeri	519	519	57	57	462	729	0.633745			288		231	87
hookeri	664	664	68	68	596	729	0.817558			366		298	88
hookeri	554	554	60	60	494	729	0.677641			307		247	89
hookeri	554	554	60	60	494	729	0.677641			307		247	90
hookeri	554	554	60	60	494	729	0.677641			307		247	91
hookeri	554	554	60	60	494	729	0.677641			307		247	92
hookeri	554	554	60	60	494	729	0.677641			307		247	93
hookeri	554	554	60	60	494	729	0.677641			307		247	94
hookeri	554	554	60	60	494	729	0.677641			307		247	95
hookeri	554	554	60	60	494	729	0.677641			307		247	96
hookeri	554	554	60	60	494	729	0.677641			307		247	97
hookeri	626	626	65	65	561	729	0.769547			345.5		280.5	98
hookeri	626	626	65	65	561	729	0.769547			345.5		280.5	99
hookeri	583	583	62	62	521	729	0.714678			322.5		260.5	100
hookeri	591	591	75	75	516	729	0.707819			333		258	101
hookeri	601	601	76	76	525	729	0.720165			338.5		262.5	102
hookeri	601	601	76	76	525	729	0.720165			338.5		262.5	103

## Sheet: integrifolius
SPECIE	b6		b7		T-WL-NB	T-SNB	WLS-RATIO	WLS-RATIO PROM	NBV	Midpoint(mediana)	NPPV	wls-var	mid
integrifolius	30	30	0	0	30	67	0.447761	0.444563	195.104	15	106.567	15
integrifolius	13	13	1	1	12	67	0.179104			7		6
integrifolius	18	18	3	3	15	67	0.223881			10.5		7.5
integrifolius	17	17	2	2	15	67	0.223881			9.5		7.5
integrifolius	18	18	0	0	18	67	0.268657			9		9
integrifolius	32	32	0	0	32	67	0.477612			16		16
integrifolius	43	43	20	20	23	67	0.343284			31.5		11.5
integrifolius	36	36	8	8	28	67	0.41791			22		14
integrifolius	29	29	0	0	29	67	0.432836			14.5		14.5
integrifolius	37	37	7	7	30	67	0.447761			22		15
integrifolius	33	33	5	5	28	67	0.41791			19		14
integrifolius	47	47	1	1	46	67	0.686567			24		23
integrifolius	65	65	10	10	55	67	0.820896			37.5		27.5
integrifolius	67	67	11	11	56	67	0.835821			39		28

## Sheet: lacteus
SPECIE	b6		b7		T-WL-NB	T-SNB	WLS-RATIO	WLS-RATIO PROM	NBV	Midpoint(mediana)	NPPV	wls-var	mid
lacteus	2	2	0	0	2	9	0.222222	0.70915	6.72816	1	1.68204	1	1
lacteus	2	2	0	0	2	9	0.222222			1		1	2
lacteus	2	2	0	0	2	9	0.222222			1		1	3
lacteus	2	2	0	0	2	9	0.222222			1		1	4
lacteus	2	2	0	0	2	9	0.222222			1		1	5
lacteus	2	2	0	0	2	9	0.222222			1		1	6
lacteus	2	2	0	0	2	9	0.222222			1		1	7
lacteus	4	4	0	0	4	9	0.444444			2		2	8
lacteus	4	4	0	0	4	9	0.444444			2		2	9
lacteus	4	4	0	0	4	9	0.444444			2		2	10
lacteus	6	6	0	0	6	9	0.666667			3		3	11
lacteus	6	6	0	0	6	9	0.666667			3		3	12
lacteus	8	8	0	0	8	9	0.888889			4		4	13
lacteus	8	8	0	0	8	9	0.888889			4		4	14
lacteus	8	8	0	0	8	9	0.888889			4		4	15
lacteus	8	8	0	0	8	9	0.888889			4		4	16
lacteus	8	8	0	0	8	9	0.888889			4		4	17
lacteus	8	8	0	0	8	9	0.888889			4		4	18
lacteus	8	8	0	0	8	9	0.888889			4		4	19
lacteus	8	8	0	0	8	9	0.888889			4		4	20
lacteus	8	8	0	0	8	9	0.888889			4		4	21
lacteus	8	8	0	0	8	9	0.888889			4		4	22
lacteus	8	8	0	0	8	9	0.888889			4		4	23
lacteus	8	8	0	0	8	9	0.888889			4		4	24
lacteus	8	8	0	0	8	9	0.888889			4		4	25
lacteus	8	8	0	0	8	9	0.888889			4		4	26
lacteus	8	8	0	0	8	9	0.888889			4		4	27
lacteus	9	9	0	0	9	9	1			4.5		4.5	28
lacteus	9	9	0	0	9	9	1			4.5		4.5	29
lacteus	9	9	0	0	9	9	1			4.5		4.5	30
lacteus	8	8	0	0	8	9	0.888889			4		4	31
lacteus	8	8	0	0	8	9	0.888889			4		4	32
lacteus	8	8	0	0	8	9	0.888889			4		4	33
lacteus	8	8	0	0	8	9	0.888889			4		4	34

## Sheet: laetus
SPECIE	b6		b7		T-WL-NB	T-SNB	WLS-RATIO	WLS-RATIO PROM	NBV	Midpoint(mediana)	NPPV	wls-var	mid
laetus	1	1	0	0	1	9	0.111111	0.746032	4.37363	0.5	1.09341	0.5
laetus	5	5	0	0	5	9	0.555556			2.5		2.5
laetus	5	5	0	0	5	9	0.555556			2.5		2.5
laetus	6	6	0	0	6	9	0.666667			3		3
laetus	6	6	0	0	6	9	0.666667			3		3
laetus	6	6	0	0	6	9	0.666667			3		3
laetus	8	8	0	0	8	9	0.888889			4		4
laetus	8	8	0	0	8	9	0.888889			4		4
laetus	8	8	0	0	8	9	0.888889			4		4
laetus	8	8	0	0	8	9	0.888889			4		4
laetus	9	9	0	0	9	9	1			4.5		4.5
laetus	8	8	0	0	8	9	0.888889			4		4
laetus	8	8	0	0	8	9	0.888889			4		4
laetus	8	8	0	0	8	9	0.888889			4		4

## Sheet: litoralis
SPECIE	b6		b7		T-WL-NB	T-SNB	WLS-RATIO	WLS-RATIO PROM	NBV	Midpoint(mediana)	NPPV	wls-var	mid
litoralis	8	8	0	0	8	373	0.0214477	0.37633	6737.68	4	9713.92	4	1
litoralis	47	47	0	0	47	373	0.126005			23.5		23.5	2
litoralis	45	45	0	0	45	373	0.120643			23.5		22.5	3
litoralis	45	45	0	0	45	373	0.120643			23.5		22.5	4
litoralis	52	52	0	0	52	373	0.13941			26.5		26	5
litoralis	65	65	0	0	65	373	0.174263			33.5		32.5	6
litoralis	66	66	0	0	66	373	0.176944			34		33	7
litoralis	66	66	0	0	66	373	0.176944			34		33	8
litoralis	47	47	11	11	36	373	0.0965147			24.5		18	9
litoralis	66	66	0	0	66	373	0.176944			34		33	10
litoralis	66	66	0	0	66	373	0.176944			34		33	11
litoralis	66	66	0	0	66	373	0.176944			33.5		33	12
litoralis	71	71	0	0	71	373	0.190349			36		35.5	13
litoralis	71	71	0	0	71	373	0.190349			37		35.5	14
litoralis	86	86	0	0	86	373	0.230563			43.5		43	15
litoralis	77	77	0	0	77	373	0.206434			39		38.5	16
litoralis	77	77	0	0	77	373	0.206434			39		38.5	17
litoralis	77	77	0	0	77	373	0.206434			39		38.5	18
litoralis	86	86	0	0	86	373	0.230563			44		43	19
litoralis	86	86	0	0	86	373	0.230563			44		43	20
litoralis	86	86	0	0	86	373	0.230563			44		43	21
litoralis	86	86	0	0	86	373	0.230563			44		43	22
litoralis	101	101	0	0	101	373	0.270777			51.5		50.5	23
litoralis	99	99	0	0	99	373	0.265416			50.5		49.5	24
litoralis	98	98	0	0	98	373	0.262735			50		49	25
litoralis	99	99	1	1	98	373	0.262735			50.5		49	26
litoralis	95	95	1	1	94	373	0.252011			48		47	27
litoralis	104	104	0	0	104	373	0.27882			54		52	28
litoralis	101	101	0	0	101	373	0.270777			52.5		50.5	29
litoralis	134	134	2	2	132	373	0.353887			69		66	30
litoralis	134	134	2	2	132	373	0.353887			69.5		66	31
litoralis	136	136	1	1	135	373	0.36193			69.5		67.5	32
litoralis	140	140	2	2	138	373	0.369973			75		69	33
litoralis	141	141	2	2	139	373	0.372654			75.5		69.5	34
litoralis	138	138	2	2	136	373	0.364611			69		68	35
litoralis	150	150	2	2	148	373	0.396783			150		74	36
litoralis	143	143	2	2	141	373	0.378016			143		70.5	37
litoralis	143	143	2	2	141	373	0.378016			143		70.5	38
litoralis	161	161	1	1	160	373	0.428954			161		80	39
litoralis	161	161	1	1	160	373	0.428954			161		80	40
litoralis	205	205	3	3	202	373	0.541555			205		101	41
litoralis	182	182	1	1	181	373	0.485255			182		90.5	42
litoralis	186	186	1	1	185	373	0.495979			186		92.5	43
litoralis	186	186	1	1	185	373	0.495979			186		92.5	44
litoralis	187	187	1	1	186	373	0.49866			187		93	45
litoralis	199	199	2	2	197	373	0.52815			199		98.5	46
litoralis	213	213	2	2	211	373	0.565684			213		105.5	47
litoralis	213	213	2	2	211	373	0.565684			213		105.5	48
litoralis	213	213	2	2	211	373	0.565684			213		105.5	49
litoralis	213	213	2	2	211	373	0.565684			213		105.5	50
litoralis	220	220	2	2	218	373	0.58445			220		109	51
litoralis	219	219	2	2	217	373	0.581769			219		108.5	52
litoralis	219	219	2	2	217	373	0.581769			219		108.5	53
litoralis	204	204	1	1	203	373	0.544236			204		101.5	54
litoralis	230	230	4	4	226	373	0.605898			230		113	55
litoralis	230	230	4	4	226	373	0.605898			230		113	56
litoralis	285	285	4	4	281	373	0.753351			285		140.5	57
litoralis	344	344	5	5	339	373	0.908847			344		169.5	58
litoralis	319	319	3	3	316	373	0.847185			319		158	59
litoralis	372	372	10	10	362	373	0.970509			372		181	60
litoralis	373	373	10	10	363	373	0.97319			373		181.5	61
litoralis	67	67	0	0	67	373	0.179625			67		33.5	62

## Sheet: pinnatus
SPECIE	b6		b7		T-WL-NB	T-SNB	WLS-RATIO	WLS-RATIO PROM	NBV	Midpoint(mediana)	NPPV	wls-var	mid
pinnatus	86	86	0	0	86	86	1	0.277705	31578.5	43	15852	43	1
pinnatus	185	185	4	4	181	86	0.475138			94.5		90.5	2
pinnatus	181	181	15	15	166	86	0.518072			98		83	3
pinnatus	199	199	2	2	197	86	0.436548			100.5		98.5	4
pinnatus	171	171	12	12	159	86	0.540881			91.5		79.5	5
pinnatus	233	233	5	5	228	86	0.377193			119		114	6
pinnatus	251	251	8	8	243	86	0.353909			129.5		121.5	7
pinnatus	286	286	5	5	281	86	0.30605			145.5		140.5	8
pinnatus	267	267	6	6	261	86	0.329502			136.5		130.5	9
pinnatus	256	256	5	5	251	86	0.342629			130.5		125.5	10
pinnatus	279	279	5	5	274	86	0.313869			142		137	11
pinnatus	279	279	5	5	274	86	0.313869			142		137	12
pinnatus	305	305	4	4	301	86	0.285714			154.5		150.5	13
pinnatus	285	285	5	5	280	86	0.307143			145		140	14
pinnatus	267	267	5	5	262	86	0.328244			136		131	15
pinnatus	267	267	5	5	262	86	0.328244			136		131	16
pinnatus	285	285	4	4	281	86	0.30605			144.5		140.5	17
pinnatus	321	321	3	3	318	86	0.27044			162		159	18
pinnatus	281	281	6	6	275	86	0.312727			143.5		137.5	19
pinnatus	279	279	16	16	263	86	0.326996			147.5		131.5	20
pinnatus	231	231	28	28	203	86	0.423645			129.5		101.5	21
pinnatus	226	226	36	36	190	86	0.452632			131		95	22
pinnatus	227	227	39	39	188	86	0.457447			133		94	23
pinnatus	267	267	17	17	250	86	0.344			142		125	24
pinnatus	334	334	6	6	328	86	0.262195			170		164	25
pinnatus	277	277	18	18	259	86	0.332046			147.5		129.5	26
pinnatus	291	291	9	9	282	86	0.304965			150		141	27
pinnatus	276	276	15	15	261	86	0.329502			145.5		130.5	28
pinnatus	275	275	15	15	260	86	0.330769			145		130	29
pinnatus	267	267	19	19	248	86	0.346774			143		124	30
pinnatus	260	260	22	22	238	86	0.361345			141		119	31
pinnatus	310	310	9	9	301	86	0.285714			159.5		150.5	32
pinnatus	279	279	15	15	264	86	0.325758			147		132	33
pinnatus	307	307	11	11	296	86	0.290541			159		148	34
pinnatus	312	312	12	12	300	86	0.286667			162		150	35
pinnatus	312	312	12	12	300	86	0.286667			162		150	36
pinnatus	281	281	19	19	262	86	0.328244			150		131	37
pinnatus	281	281	19	19	262	86	0.328244			150		131	38
pinnatus	303	303	18	18	285	86	0.301754			160.5		142.5	39
pinnatus	308	308	16	16	292	86	0.294521			162		146	40
pinnatus	254	254	4	4	250	86	0.344			129		125	41
pinnatus	254	254	4	4	250	86	0.344			129		125	42
pinnatus	271	271	11	11	260	86	0.330769			141		130	43
pinnatus	297	297	18	18	279	86	0.308244			157.5		139.5	44
pinnatus	330	330	16	16	314	86	0.273885			173		157	45
pinnatus	350	350	17	17	333	86	0.258258			183.5		166.5	46
pinnatus	284	284	10	10	274	86	0.313869			147		137	47
pinnatus	323	323	4	4	319	86	0.269592			163.5		159.5	48
pinnatus	368	368	32	32	336	86	0.255952			200		168	49
pinnatus	368	368	32	32	336	86	0.255952			200		168	50
pinnatus	554	554	22	22	532	86	0.161654			288		266	51
pinnatus	446	446	33	33	413	86	0.208232			239.5		206.5	52
pinnatus	447	447	33	33	414	86	0.207729			240		207	53
pinnatus	457	457	20	20	437	86	0.196796			238.5		218.5	54
pinnatus	488	488	24	24	464	86	0.185345			256		232	55
pinnatus	629	629	45	45	584	86	0.14726			337		292	56
pinnatus	632	632	43	43	589	86	0.14601			337.5		294.5	57
pinnatus	580	580	29	29	551	86	0.15608			304.5		275.5	58
pinnatus	578	578	43	43	535	86	0.160748			310.5		267.5	59
pinnatus	545	545	40	40	505	86	0.170297			292.5		252.5	60
pinnatus	540	540	40	40	500	86	0.172			290		250	61
pinnatus	539	539	40	40	499	86	0.172345			289.5		249.5	62
pinnatus	650	650	67	67	583	86	0.147513			358.5		291.5	63
pinnatus	650	650	67	67	583	86	0.147513			358.5		291.5	64
pinnatus	650	650	67	67	583	86	0.147513			358.5		291.5	65
pinnatus	635	635	48	48	587	86	0.146508			341.5		293.5	66
pinnatus	770	770	78	78	692	86	0.124277			424		346	67
pinnatus	757	757	76	76	681	86	0.126285			416.5		340.5	68
pinnatus	591	591	75	75	516	86	0.166667			333		258	69
pinnatus	691	691	59	59	632	86	0.136076			375		316	70
pinnatus	691	691	73	73	618	86	0.139159			382		309	71
pinnatus	691	691	73	73	618	86	0.139159			382		309	72
pinnatus	691	691	73	73	618	86	0.139159			382		309	73
pinnatus	691	691	73	73	618	86	0.139159			382		309	74
pinnatus	555	555	73	73	482	86	0.178423			314		241	75
pinnatus	1026	1026	202	202	824	86	0.104369			614		412	76
pinnatus	1083	1083	215	215	868	86	0.0990783			649		434	77
pinnatus	1104	1104	194	194	910	86	0.0945055			649		455	78

[truncated: 1 more sheets: splendens]
