# Supplementary material for: Niches and climate-change refugia in hundreds of species from one of the most arid places on Earth
Source: PeerJ. 2019 Sep 12;7:e7409. doi: 10.7717/peerj.7409 (PMC6745186; doi:10.7717/peerj.7409)
Supplement: Supplemental Information 1 — Each folder represents the data associated with a plant genera, and contains two files: B16_b17 and B5_b6, which describe the climatic variables associated with each location of each species. The former contain the values related to precipitation, while the latter contain the values associated with the temperatures. [file peerj-07-7409-s001.zip › Appendix_2/Schizantus_ok/b6_b7(2).xlsm]

## Sheet: Hoja1
SPECIE	b6		b7		T-WL-NB	T-SNB	WLS-RATIO	WLS-RATIO PROM	NBV	Midpoint(mediana)	NPPV	wls-var	mid
alpestris	37	3.7	189	18.9	15.2					11.3
alpestris	-32	-3.2	195	19.5	22.7					8.15
alpestris	-32	-3.2	195	19.5	22.7					8.15
alpestris	-30	-3	195	19.5	22.5					8.25
alpestris	19	1.9	187	18.7	16.8					10.3
alpestris	-87	-8.7	192	19.2	27.9					5.25
alpestris	-87	-8.7	192	19.2	27.9					5.25
alpestris	-109	-10.9	201	20.1	31					4.6
alpestris	-58	-5.8	195	19.5	25.3					6.85
alpestris	-73	-7.3	198	19.8	27.1					6.25
alpestris	-73	-7.3	198	19.8	27.1					6.25
alpestris	-48	-4.8	195	19.5	24.3					7.35
alpestris	-83	-8.3	202	20.2	28.5					5.95
alpestris	-75	-7.5	200	20	27.5					6.25
alpestris	-72	-7.2	202	20.2	27.4					6.5
alpestris	-59	-5.9	209	20.9	26.8					7.5
alpestris	-51	-5.1	222	22.2	27.3					8.55
alpestris	-23	-2.3	222	22.2	24.5					9.95
alpestris	-44	-4.4	212	21.2	25.6					8.4
alpestris	-102	-10.2	208	20.8	31					5.3
alpestris	-41	-4.1	219	21.9	26					8.9
alpestris	-48	-4.8	219	21.9	26.7					8.55
alpestris	22	2.2	225	22.5	20.3					12.35
alpestris	-109	-10.9	234	23.4	34.3					6.25
alpestris	-60	-6	238	23.8	29.8					8.9
candidus	-17	-1.7	164	16.4	18.1					7.35
candidus	64	6.4	170	17	10.6					11.7
candidus	58	5.8	182	18.2	12.4					12
candidus	64	6.4	179	17.9	11.5					12.15
candidus	64	6.4	179	17.9	11.5					12.15
candidus	64	6.4	179	17.9	11.5					12.15
candidus	64	6.4	184	18.4	12					12.4
candidus	68	6.8	188	18.8	12					12.8
grahamii	-158	-15.8	241	24.1	39.9					4.15
grahamii	-121	-12.1	243	24.3	36.4					6.1
grahamii	-171	-17.1	238	23.8	40.9					3.35
grahamii	-87	-8.7	242	24.2	32.9					7.75
grahamii	2	0.2	263	26.3	26.1					13.25
grahamii	-116	-11.6	245	24.5	36.1					6.45
grahamii	-125	-12.5	243	24.3	36.8					5.9
grahamii	-53	-5.3	246	24.6	29.9					9.65
grahamii	-129	-12.9	245	24.5	37.4					5.8
grahamii	-27	-2.7	254	25.4	28.1					11.35
grahamii	-27	-2.7	254	25.4	28.1					11.35
grahamii	-71	-7.1	255	25.5	32.6					9.2
grahamii	-115	-11.5	248	24.8	36.3					6.65
grahamii	-94	-9.4	254	25.4	34.8					8
grahamii	-94	-9.4	254	25.4	34.8					8
grahamii	-94	-9.4	254	25.4	34.8					8
grahamii	-94	-9.4	254	25.4	34.8					8
grahamii	-94	-9.4	254	25.4	34.8					8
grahamii	-94	-9.4	254	25.4	34.8					8
grahamii	-80	-8	256	25.6	33.6					8.8
grahamii	-89	-8.9	256	25.6	34.5					8.35
grahamii	-53	-5.3	262	26.2	31.5					10.45
grahamii	-75	-7.5	259	25.9	33.4					9.2
grahamii	-92	-9.2	257	25.7	34.9					8.25
grahamii	-92	-9.2	257	25.7	34.9					8.25
grahamii	-92	-9.2	257	25.7	34.9					8.25
grahamii	-89	-8.9	259	25.9	34.8					8.5
grahamii	-64	-6.4	264	26.4	32.8					10
grahamii	-61	-6.1	265	26.5	32.6					10.2
grahamii	-77	-7.7	262	26.2	33.9					9.25
grahamii	-32	-3.2	254	25.4	28.6					11.1
hookeri	-69	-6.9	212	21.2	28.1					7.15
hookeri	-102	-10.2	210	21	31.2					5.4
hookeri	-111	-11.1	208	20.8	31.9					4.85
hookeri	-97	-9.7	209	20.9	30.6					5.6
hookeri	-97	-9.7	209	20.9	30.6					5.6
hookeri	-97	-9.7	209	20.9	30.6					5.6
hookeri	-149	-14.9	208	20.8	35.7					2.95
hookeri	-94	-9.4	219	21.9	31.3					6.25
hookeri	-91	-9.1	215	21.5	30.6					6.2
hookeri	-85	-8.5	216	21.6	30.1					6.55
hookeri	-82	-8.2	217	21.7	29.9					6.75
hookeri	-95	-9.5	218	21.8	31.3					6.15
hookeri	-79	-7.9	220	22	29.9					7.05
hookeri	-86	-8.6	223	22.3	30.9					6.85
hookeri	-160	-16	236	23.6	39.6					3.8
hookeri	-130	-13	240	24	37					5.5
hookeri	-98	-9.8	234	23.4	33.2					6.8
hookeri	-49	-4.9	234	23.4	28.3					9.25
hookeri	-97	-9.7	237	23.7	33.4					7
hookeri	-120	-12	237	23.7	35.7					5.85
hookeri	-145	-14.5	238	23.8	38.3					4.65
hookeri	-145	-14.5	238	23.8	38.3					4.65
hookeri	-145	-14.5	238	23.8	38.3					4.65
hookeri	-78	-7.8	235	23.5	31.3					7.85
hookeri	-117	-11.7	239	23.9	35.6					6.1
hookeri	25	2.5	239	23.9	21.4					13.2
hookeri	-5	-0.5	227	22.7	23.2					11.1
hookeri	22	2.2	233	23.3	21.1					12.75
hookeri	22	2.2	233	23.3	21.1					12.75
hookeri	22	2.2	233	23.3	21.1					12.75
hookeri	22	2.2	233	23.3	21.1					12.75
hookeri	22	2.2	233	23.3	21.1					12.75
hookeri	53	5.3	193	19.3	14					12.3
hookeri	-5	-0.5	248	24.8	25.3					12.15
hookeri	1	0.1	255	25.5	25.4					12.8
hookeri	-13	-1.3	244	24.4	25.7					11.55
hookeri	-160	-16	241	24.1	40.1					4.05
hookeri	-135	-13.5	243	24.3	37.8					5.4
hookeri	-137	-13.7	243	24.3	38					5.3
hookeri	-142	-14.2	242	24.2	38.4					5
hookeri	-162	-16.2	240	24	40.2					3.9
hookeri	-162	-16.2	240	24	40.2					3.9
hookeri	-162	-16.2	240	24	40.2					3.9
hookeri	-134	-13.4	244	24.4	37.8					5.5
hookeri	-127	-12.7	244	24.4	37.1					5.85
hookeri	-171	-17.1	238	23.8	40.9					3.35
hookeri	-171	-17.1	238	23.8	40.9					3.35
hookeri	-92	-9.2	239	23.9	33.1					7.35
hookeri	-98	-9.8	239	23.9	33.7					7.05
hookeri	-62	-6.2	240	24	30.2					8.9
hookeri	-155	-15.5	243	24.3	39.8					4.4
hookeri	-90	-9	243	24.3	33.3					7.65
hookeri	-81	-8.1	244	24.4	32.5					8.15
hookeri	-79	-7.9	246	24.6	32.5					8.35
hookeri	-129	-12.9	245	24.5	37.4					5.8
hookeri	-89	-8.9	243	24.3	33.2					7.7
hookeri	-45	-4.5	251	25.1	29.6					10.3
hookeri	-29	-2.9	254	25.4	28.3					11.25
hookeri	-29	-2.9	254	25.4	28.3					11.25
hookeri	-53	-5.3	240	24	29.3					9.35
hookeri	-64	-6.4	249	24.9	31.3					9.25
hookeri	-27	-2.7	254	25.4	28.1					11.35
hookeri	-27	-2.7	254	25.4	28.1					11.35
hookeri	-52	-5.2	258	25.8	31					10.3
hookeri	-102	-10.2	248	24.8	35					7.3
hookeri	-20	-2	260	26	28					12
hookeri	-84	-8.4	253	25.3	33.7					8.45
hookeri	-94	-9.4	254	25.4	34.8					8
hookeri	-94	-9.4	254	25.4	34.8					8
hookeri	-94	-9.4	254	25.4	34.8					8
hookeri	-94	-9.4	254	25.4	34.8					8
hookeri	11	1.1	273	27.3	26.2					14.2
hookeri	-25	-2.5	263	26.3	28.8					11.9
hookeri	-15	-1.5	268	26.8	28.3					12.65
hookeri	-77	-7.7	259	25.9	33.6					9.1
hookeri	-12	-1.2	269	26.9	28.1					12.85
hookeri	-23	-2.3	263	26.3	28.6					12
hookeri	-23	-2.3	263	26.3	28.6					12
hookeri	-23	-2.3	263	26.3	28.6					12
hookeri	-22	-2.2	264	26.4	28.6					12.1
hookeri	-80	-8	265	26.5	34.5					9.25
hookeri	-80	-8	265	26.5	34.5					9.25
hookeri	-80	-8	265	26.5	34.5					9.25
hookeri	-81	-8.1	264	26.4	34.5					9.15
hookeri	-81	-8.1	264	26.4	34.5					9.15
hookeri	-1	-0.1	261	26.1	26.2					13
hookeri	-31	-3.1	263	26.3	29.4					11.6
hookeri	-9	-0.9	263	26.3	27.2					12.7
hookeri	-41	-4.1	254	25.4	29.5					10.65
hookeri	-41	-4.1	254	25.4	29.5					10.65
hookeri	-41	-4.1	254	25.4	29.5					10.65
hookeri	-41	-4.1	254	25.4	29.5					10.65
hookeri	-41	-4.1	254	25.4	29.5					10.65
hookeri	-41	-4.1	254	25.4	29.5					10.65
hookeri	-41	-4.1	254	25.4	29.5					10.65
hookeri	-41	-4.1	254	25.4	29.5					10.65
hookeri	-41	-4.1	254	25.4	29.5					10.65
hookeri	-20	-2	260	26	28					12
hookeri	-20	-2	260	26	28					12
hookeri	-28	-2.8	259	25.9	28.7					11.55
hookeri	-23	-2.3	259	25.9	28.2					11.8
hookeri	-32	-3.2	254	25.4	28.6					11.1
hookeri	-32	-3.2	254	25.4	28.6					11.1
integrifolius	-20	-2	196	19.6	21.6					8.8
integrifolius	4	0.4	162	16.2	15.8					8.3
integrifolius	-2	-0.2	161	16.1	16.3					7.95
integrifolius	15	1.5	162	16.2	14.7					8.85
integrifolius	24	2.4	190	19	16.6					10.7
integrifolius	62	6.2	183	18.3	12.1					12.25
integrifolius	-120	-12	193	19.3	31.3					3.65
integrifolius	-64	-6.4	183	18.3	24.7					5.95
integrifolius	-23	-2.3	193	19.3	21.6					8.5
integrifolius	-63	-6.3	183	18.3	24.6					6
integrifolius	-44	-4.4	199	19.9	24.3					7.75
integrifolius	-16	-1.6	217	21.7	23.3					10.05
integrifolius	-75	-7.5	205	20.5	28					6.5
integrifolius	-80	-8	205	20.5	28.5					6.25
lacteus	92	9.2	156	15.6	6.4					12.4
lacteus	59	5.9	181	18.1	12.2					12
lacteus	59	5.9	181	18.1	12.2					12
lacteus	59	5.9	181	18.1	12.2					12
lacteus	59	5.9	181	18.1	12.2					12
lacteus	59	5.9	181	18.1	12.2					12
lacteus	62	6.2	178	17.8	11.6					12
lacteus	65	6.5	185	18.5	12					12.5
lacteus	62	6.2	186	18.6	12.4					12.4
lacteus	52	5.2	192	19.2	14					12.2
lacteus	36	3.6	197	19.7	16.1					11.65
lacteus	22	2.2	197	19.7	17.5					10.95
lacteus	44	4.4	200	20	15.6					12.2
lacteus	44	4.4	200	20	15.6					12.2
lacteus	44	4.4	200	20	15.6					12.2
lacteus	44	4.4	200	20	15.6					12.2
lacteus	44	4.4	200	20	15.6					12.2
lacteus	44	4.4	200	20	15.6					12.2
lacteus	44	4.4	200	20	15.6					12.2
lacteus	44	4.4	200	20	15.6					12.2
lacteus	48	4.8	203	20.3	15.5					12.55
lacteus	42	4.2	201	20.1	15.9					12.15
lacteus	43	4.3	200	20	15.7					12.15
lacteus	44	4.4	199	19.9	15.5					12.15
lacteus	52	5.2	204	20.4	15.2					12.8
lacteus	50	5	204	20.4	15.4					12.7
lacteus	59	5.9	202	20.2	14.3					13.05
lacteus	60	6	202	20.2	14.2					13.1
lacteus	59	5.9	202	20.2	14.3					13.05
lacteus	54	5.4	203	20.3	14.9					12.85
lacteus	63	6.3	198	19.8	13.5					13.05
lacteus	63	6.3	198	19.8	13.5					13.05
lacteus	63	6.3	198	19.8	13.5					13.05
lacteus	67	6.7	196	19.6	12.9					13.15
laetus	60	6	178	17.8	11.8					11.9
laetus	36	3.6	196	19.6	16					11.6
laetus	36	3.6	197	19.7	16.1					11.65
laetus	42	4.2	197	19.7	15.5					11.95
laetus	35	3.5	197	19.7	16.2					11.6
laetus	36	3.6	197	19.7	16.1					11.65
laetus	44	4.4	200	20	15.6					12.2
laetus	44	4.4	200	20	15.6					12.2
laetus	55	5.5	200	20	14.5					12.75
laetus	42	4.2	201	20.1	15.9					12.15
laetus	57	5.7	203	20.3	14.6					13
laetus	62	6.2	200	20	13.8					13.1
laetus	63	6.3	198	19.8	13.5					13.05
laetus	63	6.3	198	19.8	13.5					13.05
litoralis	44	4.4	199	19.9	15.5					12.15
litoralis	43	4.3	181	18.1	13.8					11.2
litoralis	74	7.4	169	16.9	9.5					12.15
litoralis	74	7.4	169	16.9	9.5					12.15
litoralis	14	1.4	185	18.5	17.1					9.95
litoralis	66	6.6	163	16.3	9.7					11.45
litoralis	73	7.3	157	15.7	8.4					11.5
litoralis	73	7.3	157	15.7	8.4					11.5
litoralis	-57	-5.7	220	22	27.7					8.15
litoralis	75	7.5	158	15.8	8.3					11.65
litoralis	75	7.5	158	15.8	8.3					11.65
litoralis	76	7.6	157	15.7	8.1					11.65
litoralis	72	7.2	158	15.8	8.6					11.5
litoralis	74	7.4	161	16.1	8.7					11.75
litoralis	70	7	166	16.6	9.6					11.8
litoralis	77	7.7	164	16.4	8.7					12.05
litoralis	77	7.7	164	16.4	8.7					12.05
litoralis	77	7.7	164	16.4	8.7					12.05
litoralis	70	7	166	16.6	9.6					11.8
litoralis	70	7	166	16.6	9.6					11.8
litoralis	70	7	166	16.6	9.6					11.8
litoralis	70	7	166	16.6	9.6					11.8
litoralis	49	4.9	177	17.7	12.8					11.3
litoralis	41	4.1	180	18	13.9					11.05
litoralis	68	6.8	172	17.2	10.4					12
litoralis	67	6.7	177	17.7	11					12.2
litoralis	64	6.4	183	18.3	11.9					12.35
litoralis	67	6.7	176	17.6	10.9					12.15
litoralis	70	7	174	17.4	10.4					12.2
litoralis	15	1.5	193	19.3	17.8					10.4
litoralis	15	1.5	193	19.3	17.8					10.4
litoralis	22	2.2	192	19.2	17					10.7
litoralis	13	1.3	195	19.5	18.2					10.4
litoralis	35	3.5	196	19.6	16.1					11.55
litoralis	41	4.1	198	19.8	15.7					11.95
litoralis	25	2.5	201	20.1	17.6					11.3
litoralis	44	4.4	204	20.4	16					12.4
litoralis	44	4.4	204	20.4	16					12.4
litoralis	58	5.8	208	20.8	15					13.3
litoralis	58	5.8	208	20.8	15					13.3
litoralis	28	2.8	213	21.3	18.5					12.05
litoralis	76	7.6	211	21.1	13.5					14.35
litoralis	77	7.7	208	20.8	13.1					14.25
litoralis	77	7.7	208	20.8	13.1					14.25
litoralis	76	7.6	210	21	13.4					14.3
litoralis	39	3.9	226	22.6	18.7					13.25
litoralis	76	7.6	204	20.4	12.8					14
litoralis	76	7.6	204	20.4	12.8					14
litoralis	76	7.6	204	20.4	12.8					14
litoralis	76	7.6	204	20.4	12.8					14
litoralis	67	6.7	206	20.6	13.9					13.65
litoralis	72	7.2	205	20.5	13.3					13.85
litoralis	72	7.2	205	20.5	13.3					13.85
litoralis	43	4.3	228	22.8	18.5					13.55
litoralis	72	7.2	204	20.4	13.2					13.8
litoralis	72	7.2	204	20.4	13.2					13.8
litoralis	59	5.9	199	19.9	14					12.9
litoralis	58	5.8	186	18.6	12.8					12.2
litoralis	63	6.3	188	18.8	12.5					12.55
litoralis	53	5.3	198	19.8	14.5					12.55
litoralis	54	5.4	197	19.7	14.3					12.55
litoralis	35	3.5	187	18.7	15.2					11.1
pinnatus	70	7	166	16.6	9.6					11.8
pinnatus	26	2.6	213	21.3	18.7					11.95
pinnatus	-92	-9.2	231	23.1	32.3					6.95
pinnatus	39	3.9	226	22.6	18.7					13.25
pinnatus	-49	-4.9	234	23.4	28.3					9.25
pinnatus	24	2.4	233	23.3	20.9					12.85
pinnatus	-3	-0.3	226	22.6	22.9					11.15
pinnatus	14	1.4	242	24.2	22.8					12.8
pinnatus	45	4.5	220	22	17.5					13.25
pinnatus	54	5.4	216	21.6	16.2					13.5
pinnatus	57	5.7	201	20.1	14.4					12.9
pinnatus	57	5.7	201	20.1	14.4					12.9
pinnatus	56	5.6	197	19.7	14.1					12.65
pinnatus	16	1.6	244	24.4	22.8					13
pinnatus	58	5.8	205	20.5	14.7					13.15
pinnatus	58	5.8	205	20.5	14.7					13.15
pinnatus	59	5.9	199	19.9	14					12.9
pinnatus	63	6.3	188	18.8	12.5					12.55
pinnatus	54	5.4	209	20.9	15.5					13.15
pinnatus	-13	-1.3	244	24.4	25.7					11.55
pinnatus	-137	-13.7	243	24.3	38					5.3
pinnatus	-162	-16.2	240	24	40.2					3.9
pinnatus	-168	-16.8	239	23.9	40.7					3.55
pinnatus	-87	-8.7	238	23.8	32.5					7.55
pinnatus	10	1	238	23.8	22.8					12.4
pinnatus	-16	-1.6	247	24.7	26.3					11.55
pinnatus	38	3.8	228	22.8	19					13.3
pinnatus	-60	-6	239	23.9	29.9					8.95
pinnatus	-50	-5	239	23.9	28.9					9.45
pinnatus	-98	-9.8	239	23.9	33.7					7.05
pinnatus	-113	-11.3	241	24.1	35.4					6.4
pinnatus	35	3.5	228	22.8	19.3					13.15
pinnatus	-62	-6.2	240	24	30.2					8.9
pinnatus	7	0.7	263	26.3	25.6					13.5
pinnatus	1	0.1	259	25.9	25.8					13
pinnatus	1	0.1	259	25.9	25.8					13
pinnatus	-83	-8.3	240	24	32.3					7.85
pinnatus	-83	-8.3	240	24	32.3					7.85
pinnatus	-4	-0.4	261	26.1	26.5					12.85
pinnatus	-4	-0.4	259	25.9	26.3					12.75
pinnatus	21	2.1	273	27.3	25.2					14.7
pinnatus	21	2.1	273	27.3	25.2					14.7
pinnatus	58	5.8	232	23.2	17.4					14.5
pinnatus	-46	-4.6	244	24.4	29					9.9
pinnatus	-53	-5.3	240	24	29.3					9.35
pinnatus	-22	-2.2	248	24.8	27					11.3
pinnatus	57	5.7	246	24.6	18.9					15.15
pinnatus	60	6	247	24.7	18.7					15.35
pinnatus	-92	-9.2	247	24.7	33.9					7.75
pinnatus	-92	-9.2	247	24.7	33.9					7.75
pinnatus	-32	-3.2	258	25.8	29					11.3
pinnatus	-73	-7.3	252	25.2	32.5					8.95
pinnatus	-71	-7.1	251	25.1	32.2					9
pinnatus	47	4.7	227	22.7	18					13.7
pinnatus	39	3.9	264	26.4	22.5					15.15
pinnatus	-19	-1.9	265	26.5	28.4					12.3
pinnatus	0	0	270	27	27					13.5
pinnatus	33	3.3	208	20.8	17.5					12.05
pinnatus	38	3.8	214	21.4	17.6					12.6
pinnatus	45	4.5	230	23	18.5					13.75
pinnatus	44	4.4	237	23.7	19.3					14.05
pinnatus	44	4.4	236	23.6	19.2					14
pinnatus	-19	-1.9	257	25.7	27.6					11.9
pinnatus	-19	-1.9	257	25.7	27.6					11.9
pinnatus	-19	-1.9	257	25.7	27.6					11.9
pinnatus	48	4.8	225	22.5	17.7					13.65
pinnatus	42	4.2	195	19.5	15.3					11.85
pinnatus	48	4.8	196	19.6	14.8					12.2
pinnatus	-23	-2.3	259	25.9	28.2					11.8
pinnatus	42	4.2	233	23.3	19.1					13.75
pinnatus	36	3.6	244	24.4	20.8					14
pinnatus	36	3.6	244	24.4	20.8					14
pinnatus	36	3.6	244	24.4	20.8					14
pinnatus	36	3.6	244	24.4	20.8					14
pinnatus	-37	-3.7	255	25.5	29.2					10.9
pinnatus	8	0.8	217	21.7	20.9					11.25
pinnatus	10	1	212	21.2	20.2					11.1
pinnatus	30	3	206	20.6	17.6					11.8
splendens	31	3.1	182	18.2	15.1					10.65
splendens	72	7.2	158	15.8	8.6					11.5
splendens	53	5.3	184	18.4	13.1					11.85
splendens	55	5.5	183	18.3	12.8					11.9
splendens	59	5.9	178	17.8	11.9					11.85
splendens	51	5.1	177	17.7	12.6					11.4

## Sheet: alpestris
SPECIE	b6		b7		T-WL-NB	T-SNB	WLS-RATIO	WLS-RATIO PROM	NBV	Midpoint(mediana)	NPPV	wls-var	mid
alpestris	37	3.7	189	18.9	15.2	34.7	0.43804	0.744899	17.8859	11.3	3.87677	7.6
alpestris	-32	-3.2	195	19.5	22.7	34.7	0.654179			8.15		11.35
alpestris	-32	-3.2	195	19.5	22.7	34.7	0.654179			8.15		11.35
alpestris	-30	-3	195	19.5	22.5	34.7	0.648415			8.25		11.25
alpestris	19	1.9	187	18.7	16.8	34.7	0.48415			10.3		8.4
alpestris	-87	-8.7	192	19.2	27.9	34.7	0.804035			5.25		13.95
alpestris	-87	-8.7	192	19.2	27.9	34.7	0.804035			5.25		13.95
alpestris	-109	-10.9	201	20.1	31	34.7	0.893372			4.6		15.5
alpestris	-58	-5.8	195	19.5	25.3	34.7	0.729107			6.85		12.65
alpestris	-73	-7.3	198	19.8	27.1	34.7	0.78098			6.25		13.55
alpestris	-73	-7.3	198	19.8	27.1	34.7	0.78098			6.25		13.55
alpestris	-48	-4.8	195	19.5	24.3	34.7	0.700288			7.35		12.15
alpestris	-83	-8.3	202	20.2	28.5	34.7	0.821326			5.95		14.25
alpestris	-75	-7.5	200	20	27.5	34.7	0.792507			6.25		13.75
alpestris	-72	-7.2	202	20.2	27.4	34.7	0.789625			6.5		13.7
alpestris	-59	-5.9	209	20.9	26.8	34.7	0.772334			7.5		13.4
alpestris	-51	-5.1	222	22.2	27.3	34.7	0.786744			8.55		13.65
alpestris	-23	-2.3	222	22.2	24.5	34.7	0.706052			9.95		12.25
alpestris	-44	-4.4	212	21.2	25.6	34.7	0.737752			8.4		12.8
alpestris	-102	-10.2	208	20.8	31	34.7	0.893372			5.3		15.5
alpestris	-41	-4.1	219	21.9	26	34.7	0.74928			8.9		13
alpestris	-48	-4.8	219	21.9	26.7	34.7	0.769452			8.55		13.35
alpestris	22	2.2	225	22.5	20.3	34.7	0.585014			12.35		10.15
alpestris	-109	-10.9	234	23.4	34.3	34.7	0.988473			6.25		17.15
alpestris	-60	-6	238	23.8	29.8	34.7	0.85879			8.9		14.9

## Sheet: candidus
SPECIE	b6		b7		T-WL-NB	T-SNB	WLS-RATIO	WLS-RATIO PROM	NBV	Midpoint(mediana)	NPPV	wls-var	mid
candidus	-17	-1.7	164	16.4	18.1	20.5	0.882927	0.607317	5.49429	7.35	3.03125	9.05
candidus	64	6.4	170	17	10.6	20.5	0.517073			11.7		5.3
candidus	58	5.8	182	18.2	12.4	20.5	0.604878			12		6.2
candidus	64	6.4	179	17.9	11.5	20.5	0.560976			12.15		5.75
candidus	64	6.4	179	17.9	11.5	20.5	0.560976			12.15		5.75
candidus	64	6.4	179	17.9	11.5	20.5	0.560976			12.15		5.75
candidus	64	6.4	184	18.4	12	20.5	0.585366			12.4		6
candidus	68	6.8	188	18.8	12	20.5	0.585366			12.8		6

## Sheet: grahamii
SPECIE	b6		b7		T-WL-NB	T-SNB	WLS-RATIO	WLS-RATIO PROM	NBV	Midpoint(mediana)	NPPV	wls-var	mid
grahamii	-158	-15.8	241	24.1	39.9	43.6	0.915138	0.777375	10.5146	4.15	4.40381	19.95	1
grahamii	-121	-12.1	243	24.3	36.4	43.6	0.834862			6.1		18.2	2
grahamii	-171	-17.1	238	23.8	40.9	43.6	0.938073			3.35		20.45	3
grahamii	-87	-8.7	242	24.2	32.9	43.6	0.754587			7.75		16.45	4
grahamii	2	0.2	263	26.3	26.1	43.6	0.598624			13.25		13.05	5
grahamii	-116	-11.6	245	24.5	36.1	43.6	0.827982			6.45		18.05	6
grahamii	-125	-12.5	243	24.3	36.8	43.6	0.844037			5.9		18.4	7
grahamii	-53	-5.3	246	24.6	29.9	43.6	0.68578			9.65		14.95	8
grahamii	-129	-12.9	245	24.5	37.4	43.6	0.857798			5.8		18.7	9
grahamii	-27	-2.7	254	25.4	28.1	43.6	0.644495			11.35		14.05	10
grahamii	-27	-2.7	254	25.4	28.1	43.6	0.644495			11.35		14.05	11
grahamii	-71	-7.1	255	25.5	32.6	43.6	0.747706			9.2		16.3	12
grahamii	-115	-11.5	248	24.8	36.3	43.6	0.832569			6.65		18.15	13
grahamii	-94	-9.4	254	25.4	34.8	43.6	0.798165			8		17.4	14
grahamii	-94	-9.4	254	25.4	34.8	43.6	0.798165			8		17.4	15
grahamii	-94	-9.4	254	25.4	34.8	43.6	0.798165			8		17.4	16
grahamii	-94	-9.4	254	25.4	34.8	43.6	0.798165			8		17.4	17
grahamii	-94	-9.4	254	25.4	34.8	43.6	0.798165			8		17.4	18
grahamii	-94	-9.4	254	25.4	34.8	43.6	0.798165			8		17.4	19
grahamii	-80	-8	256	25.6	33.6	43.6	0.770642			8.8		16.8	20
grahamii	-89	-8.9	256	25.6	34.5	43.6	0.791284			8.35		17.25	21
grahamii	-53	-5.3	262	26.2	31.5	43.6	0.722477			10.45		15.75	22
grahamii	-75	-7.5	259	25.9	33.4	43.6	0.766055			9.2		16.7	23
grahamii	-92	-9.2	257	25.7	34.9	43.6	0.800459			8.25		17.45	24
grahamii	-92	-9.2	257	25.7	34.9	43.6	0.800459			8.25		17.45	25
grahamii	-92	-9.2	257	25.7	34.9	43.6	0.800459			8.25		17.45	26
grahamii	-89	-8.9	259	25.9	34.8	43.6	0.798165			8.5		17.4	27
grahamii	-64	-6.4	264	26.4	32.8	43.6	0.752294			10		16.4	28
grahamii	-61	-6.1	265	26.5	32.6	43.6	0.747706			10.2		16.3	29
grahamii	-77	-7.7	262	26.2	33.9	43.6	0.777523			9.25		16.95	30
grahamii	-32	-3.2	254	25.4	28.6	43.6	0.655963			11.1		14.3	31

## Sheet: hookeri
SPECIE	b6		b7		T-WL-NB	T-SNB	WLS-RATIO	WLS-RATIO PROM	NBV	Midpoint(mediana)	NPPV	wls-var	mid
hookeri	-69	-6.9	212	21.2	28.1	44.4	0.632883	0.811634	30.2696	7.15	9.00065	1	14.05
hookeri	-102	-10.2	210	21	31.2	44.4	0.702703			5.4		2	15.6
hookeri	-111	-11.1	208	20.8	31.9	44.4	0.718468			4.85		3	15.95
hookeri	-97	-9.7	209	20.9	30.6	44.4	0.689189			5.6		4	15.3
hookeri	-97	-9.7	209	20.9	30.6	44.4	0.689189			5.6		5	15.3
hookeri	-97	-9.7	209	20.9	30.6	44.4	0.689189			5.6		6	15.3
hookeri	-149	-14.9	208	20.8	35.7	44.4	0.804054			2.95		7	17.85
hookeri	-94	-9.4	219	21.9	31.3	44.4	0.704955			6.25		8	15.65
hookeri	-91	-9.1	215	21.5	30.6	44.4	0.689189			6.2		9	15.3
hookeri	-85	-8.5	216	21.6	30.1	44.4	0.677928			6.55		10	15.05
hookeri	-82	-8.2	217	21.7	29.9	44.4	0.673423			6.75		11	14.95
hookeri	-95	-9.5	218	21.8	31.3	44.4	0.704955			6.15		12	15.65
hookeri	-79	-7.9	220	22	29.9	44.4	0.673423			7.05		13	14.95
hookeri	-86	-8.6	223	22.3	30.9	44.4	0.695946			6.85		14	15.45
hookeri	-160	-16	236	23.6	39.6	44.4	0.891892			3.8		15	19.8
hookeri	-130	-13	240	24	37	44.4	0.833333			5.5		16	18.5
hookeri	-98	-9.8	234	23.4	33.2	44.4	0.747748			6.8		17	16.6
hookeri	-49	-4.9	234	23.4	28.3	44.4	0.637387			9.25		18	14.15
hookeri	-97	-9.7	237	23.7	33.4	44.4	0.752252			7		19	16.7
hookeri	-120	-12	237	23.7	35.7	44.4	0.804054			5.85		20	17.85
hookeri	-145	-14.5	238	23.8	38.3	44.4	0.862613			4.65		21	19.15
hookeri	-145	-14.5	238	23.8	38.3	44.4	0.862613			4.65		22	19.15
hookeri	-145	-14.5	238	23.8	38.3	44.4	0.862613			4.65		23	19.15
hookeri	-78	-7.8	235	23.5	31.3	44.4	0.704955			7.85		24	15.65
hookeri	-117	-11.7	239	23.9	35.6	44.4	0.801802			6.1		25	17.8
hookeri	25	2.5	239	23.9	21.4	44.4	0.481982			13.2		26	10.7
hookeri	-5	-0.5	227	22.7	23.2	44.4	0.522523			11.1		27	11.6
hookeri	22	2.2	233	23.3	21.1	44.4	0.475225			12.75		28	10.55
hookeri	22	2.2	233	23.3	21.1	44.4	0.475225			12.75		29	10.55
hookeri	22	2.2	233	23.3	21.1	44.4	0.475225			12.75		30	10.55
hookeri	22	2.2	233	23.3	21.1	44.4	0.475225			12.75		31	10.55
hookeri	22	2.2	233	23.3	21.1	44.4	0.475225			12.75		32	10.55
hookeri	53	5.3	193	19.3	14	44.4	0.315315			12.3		33	7
hookeri	-5	-0.5	248	24.8	25.3	44.4	0.56982			12.15		34	12.65
hookeri	1	0.1	255	25.5	25.4	44.4	0.572072			12.8		35	12.7
hookeri	-13	-1.3	244	24.4	25.7	44.4	0.578829			11.55		36	12.85
hookeri	-160	-16	241	24.1	40.1	44.4	0.903153			4.05		37	20.05
hookeri	-135	-13.5	243	24.3	37.8	44.4	0.851351			5.4		38	18.9
hookeri	-137	-13.7	243	24.3	38	44.4	0.855856			5.3		39	19
hookeri	-142	-14.2	242	24.2	38.4	44.4	0.864865			5		40	19.2
hookeri	-162	-16.2	240	24	40.2	44.4	0.905405			3.9		41	20.1
hookeri	-162	-16.2	240	24	40.2	44.4	0.905405			3.9		42	20.1
hookeri	-162	-16.2	240	24	40.2	44.4	0.905405			3.9		43	20.1
hookeri	-134	-13.4	244	24.4	37.8	44.4	0.851351			5.5		44	18.9
hookeri	-127	-12.7	244	24.4	37.1	44.4	0.835586			5.85		45	18.55
hookeri	-171	-17.1	238	23.8	40.9	44.4	0.921171			3.35		46	20.45
hookeri	-171	-17.1	238	23.8	40.9	44.4	0.921171			3.35		47	20.45
hookeri	-92	-9.2	239	23.9	33.1	42.8	0.773364			7.35		48	16.55
hookeri	-98	-9.8	239	23.9	33.7	42.8	0.787383			7.05		49	16.85
hookeri	-62	-6.2	240	24	30.2	42.8	0.705607			8.9		50	15.1
hookeri	-155	-15.5	243	24.3	39.8	42.8	0.929907			4.4		51	19.9
hookeri	-90	-9	243	24.3	33.3	40.2	0.828358			7.65		52	16.65
hookeri	-81	-8.1	244	24.4	32.5	40.2	0.808458			8.15		53	16.25
hookeri	-79	-7.9	246	24.6	32.5	40.2	0.808458			8.35		54	16.25
hookeri	-129	-12.9	245	24.5	37.4	40.2	0.930348			5.8		55	18.7
hookeri	-89	-8.9	243	24.3	33.2	37.5	0.885333			7.7		56	16.6
hookeri	-45	-4.5	251	25.1	29.6	37.5	0.789333			10.3		57	14.8
hookeri	-29	-2.9	254	25.4	28.3	37.5	0.754667			11.25		58	14.15
hookeri	-29	-2.9	254	25.4	28.3	37.5	0.754667			11.25		59	14.15
hookeri	-53	-5.3	240	24	29.3	37.5	0.781333			9.35		60	14.65
hookeri	-64	-6.4	249	24.9	31.3	37.5	0.834667			9.25		61	15.65
hookeri	-27	-2.7	254	25.4	28.1	37.5	0.749333			11.35		62	14.05
hookeri	-27	-2.7	254	25.4	28.1	37.5	0.749333			11.35		63	14.05
hookeri	-52	-5.2	258	25.8	31	37.5	0.826667			10.3		64	15.5
hookeri	-102	-10.2	248	24.8	35	37.5	0.933333			7.3		65	17.5
hookeri	-20	-2	260	26	28	36.7	0.762943			12		66	14
hookeri	-84	-8.4	253	25.3	33.7	36.7	0.918256			8.45		67	16.85
hookeri	-94	-9.4	254	25.4	34.8	36.7	0.948229			8		68	17.4
hookeri	-94	-9.4	254	25.4	34.8	36.7	0.948229			8		69	17.4
hookeri	-94	-9.4	254	25.4	34.8	36.7	0.948229			8		70	17.4
hookeri	-94	-9.4	254	25.4	34.8	36.7	0.948229			8		71	17.4
hookeri	11	1.1	273	27.3	26.2	35.4	0.740113			14.2		72	13.1
hookeri	-25	-2.5	263	26.3	28.8	35	0.822857			11.9		73	14.4
hookeri	-15	-1.5	268	26.8	28.3	35	0.808571			12.65		74	14.15
hookeri	-77	-7.7	259	25.9	33.6	35	0.96			9.1		75	16.8
hookeri	-12	-1.2	269	26.9	28.1	35	0.802857			12.85		76	14.05
hookeri	-23	-2.3	263	26.3	28.6	34.6	0.82659			12		77	14.3
hookeri	-23	-2.3	263	26.3	28.6	34.6	0.82659			12		78	14.3
hookeri	-23	-2.3	263	26.3	28.6	34.6	0.82659			12		79	14.3
hookeri	-22	-2.2	264	26.4	28.6	34.6	0.82659			12.1		80	14.3
hookeri	-80	-8	265	26.5	34.5	34.6	0.99711			9.25		81	17.25
hookeri	-80	-8	265	26.5	34.5	34.6	0.99711			9.25		82	17.25
hookeri	-80	-8	265	26.5	34.5	34.6	0.99711			9.25		83	17.25
hookeri	-81	-8.1	264	26.4	34.5	34.5	1			9.15		84	17.25
hookeri	-81	-8.1	264	26.4	34.5	34.5	1			9.15		85	17.25
hookeri	-1	-0.1	261	26.1	26.2	30.4	0.861842			13		86	13.1
hookeri	-31	-3.1	263	26.3	29.4	30.4	0.967105			11.6		87	14.7
hookeri	-9	-0.9	263	26.3	27.2	30.4	0.894737			12.7		88	13.6
hookeri	-41	-4.1	254	25.4	29.5	30.1	0.980066			10.65		89	14.75
hookeri	-41	-4.1	254	25.4	29.5	30.1	0.980066			10.65		90	14.75
hookeri	-41	-4.1	254	25.4	29.5	30.1	0.980066			10.65		91	14.75
hookeri	-41	-4.1	254	25.4	29.5	30.1	0.980066			10.65		92	14.75
hookeri	-41	-4.1	254	25.4	29.5	30.1	0.980066			10.65		93	14.75
hookeri	-41	-4.1	254	25.4	29.5	30.1	0.980066			10.65		94	14.75
hookeri	-41	-4.1	254	25.4	29.5	30.1	0.980066			10.65		95	14.75
hookeri	-41	-4.1	254	25.4	29.5	30.1	0.980066			10.65		96	14.75
hookeri	-41	-4.1	254	25.4	29.5	30.1	0.980066			10.65		97	14.75
hookeri	-20	-2	260	26	28	29.2	0.958904			12		98	14
hookeri	-20	-2	260	26	28	29.2	0.958904			12		99	14
hookeri	-28	-2.8	259	25.9	28.7	29.1	0.986254			11.55		100	14.35
hookeri	-23	-2.3	259	25.9	28.2	29.1	0.969072			11.8		101	14.1
hookeri	-32	-3.2	254	25.4	28.6	28.6	1			11.1		102	14.3
hookeri	-32	-3.2	254	25.4	28.6	28.6	1			11.1		103	14.3

## Sheet: integrifolius
SPECIE	b6		b7		T-WL-NB	T-SNB	WLS-RATIO	WLS-RATIO PROM	NBV	Midpoint(mediana)	NPPV	wls-var	mid
integrifolius	-20	-2	196	19.6	21.6	33.7	0.64095	0.698746	33.536	8.8	4.90324	10.8
integrifolius	4	0.4	162	16.2	15.8	33.7	0.468843			8.3		7.9
integrifolius	-2	-0.2	161	16.1	16.3	33.7	0.48368			7.95		8.15
integrifolius	15	1.5	162	16.2	14.7	33.7	0.436202			8.85		7.35
integrifolius	24	2.4	190	19	16.6	33.7	0.492582			10.7		8.3
integrifolius	62	6.2	183	18.3	12.1	33.7	0.35905			12.25		6.05
integrifolius	-120	-12	193	19.3	31.3	33.7	0.928783			3.65		15.65
integrifolius	-64	-6.4	183	18.3	24.7	29.7	0.83165			5.95		12.35
integrifolius	-23	-2.3	193	19.3	21.6	29.7	0.727273			8.5		10.8
integrifolius	-63	-6.3	183	18.3	24.6	29.7	0.828283			6		12.3
integrifolius	-44	-4.4	199	19.9	24.3	29.7	0.818182			7.75		12.15
integrifolius	-16	-1.6	217	21.7	23.3	29.7	0.784512			10.05		11.65
integrifolius	-75	-7.5	205	20.5	28	28.5	0.982456			6.5		14
integrifolius	-80	-8	205	20.5	28.5	28.5	1			6.25		14.25

## Sheet: lacteus
SPECIE	b6		b7		T-WL-NB	T-SNB	WLS-RATIO	WLS-RATIO PROM	NBV	Midpoint(mediana)	NPPV	wls-var	mid
lacteus	92	9.2	156	15.6	6.4	18.2	0.351648	0.775856	4.25199	12.4	0.236063	3.2
lacteus	59	5.9	181	18.1	12.2	18.2	0.67033			12		6.1
lacteus	59	5.9	181	18.1	12.2	18.2	0.67033			12		6.1
lacteus	59	5.9	181	18.1	12.2	18.2	0.67033			12		6.1
lacteus	59	5.9	181	18.1	12.2	18.2	0.67033			12		6.1
lacteus	59	5.9	181	18.1	12.2	18.2	0.67033			12		6.1
lacteus	62	6.2	178	17.8	11.6	18.2	0.637363			12		5.8
lacteus	65	6.5	185	18.5	12	18.2	0.659341			12.5		6
lacteus	62	6.2	186	18.6	12.4	18.2	0.681319			12.4		6.2
lacteus	52	5.2	192	19.2	14	18.2	0.769231			12.2		7
lacteus	36	3.6	197	19.7	16.1	18.2	0.884615			11.65		8.05
lacteus	22	2.2	197	19.7	17.5	18.2	0.961538			10.95		8.75
lacteus	44	4.4	200	20	15.6	18.2	0.857143			12.2		7.8
lacteus	44	4.4	200	20	15.6	18.2	0.857143			12.2		7.8
lacteus	44	4.4	200	20	15.6	18.2	0.857143			12.2		7.8
lacteus	44	4.4	200	20	15.6	18.2	0.857143			12.2		7.8
lacteus	44	4.4	200	20	15.6	18.2	0.857143			12.2		7.8
lacteus	44	4.4	200	20	15.6	18.2	0.857143			12.2		7.8
lacteus	44	4.4	200	20	15.6	18.2	0.857143			12.2		7.8
lacteus	44	4.4	200	20	15.6	18.2	0.857143			12.2		7.8
lacteus	48	4.8	203	20.3	15.5	18.2	0.851648			12.55		7.75
lacteus	42	4.2	201	20.1	15.9	18.2	0.873626			12.15		7.95
lacteus	43	4.3	200	20	15.7	18.2	0.862637			12.15		7.85
lacteus	44	4.4	199	19.9	15.5	18.2	0.851648			12.15		7.75
lacteus	52	5.2	204	20.4	15.2	18.2	0.835165			12.8		7.6
lacteus	50	5	204	20.4	15.4	18.2	0.846154			12.7		7.7
lacteus	59	5.9	202	20.2	14.3	18.2	0.785714			13.05		7.15
lacteus	60	6	202	20.2	14.2	18.2	0.78022			13.1		7.1
lacteus	59	5.9	202	20.2	14.3	18.2	0.785714			13.05		7.15
lacteus	54	5.4	203	20.3	14.9	18.2	0.818681			12.85		7.45
lacteus	63	6.3	198	19.8	13.5	18.2	0.741758			13.05		6.75
lacteus	63	6.3	198	19.8	13.5	18.2	0.741758			13.05		6.75
lacteus	63	6.3	198	19.8	13.5	18.2	0.741758			13.05		6.75
lacteus	67	6.7	196	19.6	12.9	18.2	0.708791			13.15		6.45

## Sheet: laetus
SPECIE	b6		b7		T-WL-NB	T-SNB	WLS-RATIO	WLS-RATIO PROM	NBV	Midpoint(mediana)	NPPV	wls-var	mid
laetus	60	6	178	17.8	11.8	16.8	0.702381	0.88733	1.77764	11.9	0.35375	5.9
laetus	36	3.6	196	19.6	16	16.8	0.952381			11.6		8
laetus	36	3.6	197	19.7	16.1	16.8	0.958333			11.65		8.05
laetus	42	4.2	197	19.7	15.5	16.8	0.922619			11.95		7.75
laetus	35	3.5	197	19.7	16.2	16.8	0.964286			11.6		8.1
laetus	36	3.6	197	19.7	16.1	16.8	0.958333			11.65		8.05
laetus	44	4.4	200	20	15.6	16.8	0.928571			12.2		7.8
laetus	44	4.4	200	20	15.6	16.8	0.928571			12.2		7.8
laetus	55	5.5	200	20	14.5	16.8	0.863095			12.75		7.25
laetus	42	4.2	201	20.1	15.9	16.8	0.946429			12.15		7.95
laetus	57	5.7	203	20.3	14.6	16.8	0.869048			13		7.3
laetus	62	6.2	200	20	13.8	16.8	0.821429			13.1		6.9
laetus	63	6.3	198	19.8	13.5	16.8	0.803571			13.05		6.75
laetus	63	6.3	198	19.8	13.5	16.8	0.803571			13.05		6.75

## Sheet: litoralis
SPECIE	b6		b7		T-WL-NB	T-SNB	WLS-RATIO	WLS-RATIO PROM	NBV	Midpoint(mediana)	NPPV	wls-var	mid
litoralis	44	4.4	199	19.9	15.5	28.5	0.54386	0.382877	13.4183	12.15	1.51392	7.75	1
litoralis	43	4.3	181	18.1	13.8	28.5	0.484211			11.2		6.9	2
litoralis	74	7.4	169	16.9	9.5	28.5	0.333333			12.15		4.75	3
litoralis	74	7.4	169	16.9	9.5	28.5	0.333333			12.15		4.75	4
litoralis	14	1.4	185	18.5	17.1	28.5	0.6			9.95		8.55	5
litoralis	66	6.6	163	16.3	9.7	28.5	0.340351			11.45		4.85	6
litoralis	73	7.3	157	15.7	8.4	28.5	0.294737			11.5		4.2	7
litoralis	73	7.3	157	15.7	8.4	28.5	0.294737			11.5		4.2	8
litoralis	-57	-5.7	220	22	27.7	28.5	0.97193			8.15		13.85	9
litoralis	75	7.5	158	15.8	8.3	28.5	0.291228			11.65		4.15	10
litoralis	75	7.5	158	15.8	8.3	28.5	0.291228			11.65		4.15	11
litoralis	76	7.6	157	15.7	8.1	28.5	0.284211			11.65		4.05	12
litoralis	72	7.2	158	15.8	8.6	28.5	0.301754			11.5		4.3	13
litoralis	74	7.4	161	16.1	8.7	28.5	0.305263			11.75		4.35	14
litoralis	70	7	166	16.6	9.6	28.5	0.336842			11.8		4.8	15
litoralis	77	7.7	164	16.4	8.7	28.5	0.305263			12.05		4.35	16
litoralis	77	7.7	164	16.4	8.7	28.5	0.305263			12.05		4.35	17
litoralis	77	7.7	164	16.4	8.7	28.5	0.305263			12.05		4.35	18
litoralis	70	7	166	16.6	9.6	28.5	0.336842			11.8		4.8	19
litoralis	70	7	166	16.6	9.6	28.5	0.336842			11.8		4.8	20
litoralis	70	7	166	16.6	9.6	28.5	0.336842			11.8		4.8	21
litoralis	70	7	166	16.6	9.6	28.5	0.336842			11.8		4.8	22
litoralis	49	4.9	177	17.7	12.8	28.5	0.449123			11.3		6.4	23
litoralis	41	4.1	180	18	13.9	28.5	0.487719			11.05		6.95	24
litoralis	68	6.8	172	17.2	10.4	28.5	0.364912			12		5.2	25
litoralis	67	6.7	177	17.7	11	28.5	0.385965			12.2		5.5	26
litoralis	64	6.4	183	18.3	11.9	28.5	0.417544			12.35		5.95	27
litoralis	67	6.7	176	17.6	10.9	28.5	0.382456			12.15		5.45	28
litoralis	70	7	174	17.4	10.4	28.5	0.364912			12.2		5.2	29
litoralis	15	1.5	193	19.3	17.8	28.5	0.624561			10.4		8.9	30
litoralis	15	1.5	193	19.3	17.8	28.5	0.624561			10.4		8.9	31
litoralis	22	2.2	192	19.2	17	28.5	0.596491			10.7		8.5	32
litoralis	13	1.3	195	19.5	18.2	28.5	0.638596			10.4		9.1	33
litoralis	35	3.5	196	19.6	16.1	28.5	0.564912			11.55		8.05	34
litoralis	41	4.1	198	19.8	15.7	28.5	0.550877			11.95		7.85	35
litoralis	25	2.5	201	20.1	17.6	28.5	0.617544			11.3		8.8	36
litoralis	44	4.4	204	20.4	16	28.5	0.561404			12.4		8	37
litoralis	44	4.4	204	20.4	16	28.5	0.561404			12.4		8	38
litoralis	58	5.8	208	20.8	15	28.5	0.526316			13.3		7.5	39
litoralis	58	5.8	208	20.8	15	28.5	0.526316			13.3		7.5	40
litoralis	28	2.8	213	21.3	18.5	28.5	0.649123			12.05		9.25	41
litoralis	76	7.6	211	21.1	13.5	28.5	0.473684			14.35		6.75	42
litoralis	77	7.7	208	20.8	13.1	28.5	0.459649			14.25		6.55	43
litoralis	77	7.7	208	20.8	13.1	28.5	0.459649			14.25		6.55	44
litoralis	76	7.6	210	21	13.4	28.5	0.470175			14.3		6.7	45
litoralis	39	3.9	226	22.6	18.7	28.5	0.65614			13.25		9.35	46
litoralis	76	7.6	204	20.4	12.8	28.5	0.449123			14		6.4	47
litoralis	76	7.6	204	20.4	12.8	28.5	0.449123			14		6.4	48
litoralis	76	7.6	204	20.4	12.8	28.5	0.449123			14		6.4	49
litoralis	76	7.6	204	20.4	12.8	28.5	0.449123			14		6.4	50
litoralis	67	6.7	206	20.6	13.9	28.5	0.487719			13.65		6.95	51
litoralis	72	7.2	205	20.5	13.3	28.5	0.466667			13.85		6.65	52
litoralis	72	7.2	205	20.5	13.3	28.5	0.466667			13.85		6.65	53
litoralis	43	4.3	228	22.8	18.5	28.5	0.649123			13.55		9.25	54
litoralis	72	7.2	204	20.4	13.2	28.5	0.463158			13.8		6.6	55
litoralis	72	7.2	204	20.4	13.2	28.5	0.463158			13.8		6.6	56
litoralis	59	5.9	199	19.9	14	28.5	0.491228			12.9		7	57
litoralis	58	5.8	186	18.6	12.8	28.5	0.449123			12.2		6.4	58
litoralis	63	6.3	188	18.8	12.5	28.5	0.438596			12.55		6.25	59
litoralis	53	5.3	198	19.8	14.5	28.5	0.508772			12.55		7.25	60
litoralis	54	5.4	197	19.7	14.3	28.5	0.501754			12.55		7.15	61
litoralis	35	3.5	187	18.7	15.2	28.5	0.533333			11.1		7.6	62

## Sheet: pinnatus
SPECIE	b6		b7		T-WL-NB	T-SNB	WLS-RATIO	WLS-RATIO PROM	NBV	Midpoint(mediana)	NPPV	wls-var	mid
pinnatus	70	7	166	16.6	9.6	44.1	0.217687	0.538229	48.4408	4.8	12.1102	1
pinnatus	26	2.6	213	21.3	18.7	44.1	0.424036			9.35		2
pinnatus	-92	-9.2	231	23.1	32.3	44.1	0.732426			16.15		3
pinnatus	39	3.9	226	22.6	18.7	44.1	0.424036			9.35		4
pinnatus	-49	-4.9	234	23.4	28.3	44.1	0.641723			14.15		5
pinnatus	24	2.4	233	23.3	20.9	44.1	0.473923			10.45		6
pinnatus	-3	-0.3	226	22.6	22.9	44.1	0.519274			11.45		7
pinnatus	14	1.4	242	24.2	22.8	44.1	0.517007			11.4		8
pinnatus	45	4.5	220	22	17.5	44.1	0.396825			8.75		9
pinnatus	54	5.4	216	21.6	16.2	44.1	0.367347			8.1		10
pinnatus	57	5.7	201	20.1	14.4	44.1	0.326531			7.2		11
pinnatus	57	5.7	201	20.1	14.4	44.1	0.326531			7.2		12
pinnatus	56	5.6	197	19.7	14.1	44.1	0.319728			7.05		13
pinnatus	16	1.6	244	24.4	22.8	44.1	0.517007			11.4		14
pinnatus	58	5.8	205	20.5	14.7	44.1	0.333333			7.35		15
pinnatus	58	5.8	205	20.5	14.7	44.1	0.333333			7.35		16
pinnatus	59	5.9	199	19.9	14	44.1	0.31746			7		17
pinnatus	63	6.3	188	18.8	12.5	44.1	0.283447			6.25		18
pinnatus	54	5.4	209	20.9	15.5	44.1	0.351474			7.75		19
pinnatus	-13	-1.3	244	24.4	25.7	44.1	0.582766			12.85		20
pinnatus	-137	-13.7	243	24.3	38	44.1	0.861678			19		21
pinnatus	-162	-16.2	240	24	40.2	44.1	0.911565			20.1		22
pinnatus	-168	-16.8	239	23.9	40.7	44.1	0.922902			20.35		23
pinnatus	-87	-8.7	238	23.8	32.5	44.1	0.736961			16.25		24
pinnatus	10	1	238	23.8	22.8	44.1	0.517007			11.4		25
pinnatus	-16	-1.6	247	24.7	26.3	44.1	0.596372			13.15		26
pinnatus	38	3.8	228	22.8	19	44.1	0.430839			9.5		27
pinnatus	-60	-6	239	23.9	29.9	44.1	0.678005			14.95		28
pinnatus	-50	-5	239	23.9	28.9	44.1	0.655329			14.45		29
pinnatus	-98	-9.8	239	23.9	33.7	44.1	0.764172			16.85		30
pinnatus	-113	-11.3	241	24.1	35.4	44.1	0.802721			17.7		31
pinnatus	35	3.5	228	22.8	19.3	44.1	0.437642			9.65		32
pinnatus	-62	-6.2	240	24	30.2	44.1	0.684807			15.1		33
pinnatus	7	0.7	263	26.3	25.6	44.1	0.580499			12.8		34
pinnatus	1	0.1	259	25.9	25.8	44.1	0.585034			12.9		35
pinnatus	1	0.1	259	25.9	25.8	44.1	0.585034			12.9		36
pinnatus	-83	-8.3	240	24	32.3	44.1	0.732426			16.15		37
pinnatus	-83	-8.3	240	24	32.3	44.1	0.732426			16.15		38
pinnatus	-4	-0.4	261	26.1	26.5	44.1	0.600907			13.25		39
pinnatus	-4	-0.4	259	25.9	26.3	44.1	0.596372			13.15		40
pinnatus	21	2.1	273	27.3	25.2	44.1	0.571429			12.6		41
pinnatus	21	2.1	273	27.3	25.2	44.1	0.571429			12.6		42
pinnatus	58	5.8	232	23.2	17.4	44.1	0.394558			8.7		43
pinnatus	-46	-4.6	244	24.4	29	44.1	0.657596			14.5		44
pinnatus	-53	-5.3	240	24	29.3	44.1	0.664399			14.65		45
pinnatus	-22	-2.2	248	24.8	27	44.1	0.612245			13.5		46
pinnatus	57	5.7	246	24.6	18.9	44.1	0.428571			9.45		47
pinnatus	60	6	247	24.7	18.7	44.1	0.424036			9.35		48
pinnatus	-92	-9.2	247	24.7	33.9	44.1	0.768707			16.95		49
pinnatus	-92	-9.2	247	24.7	33.9	44.1	0.768707			16.95		50
pinnatus	-32	-3.2	258	25.8	29	44.1	0.657596			14.5		51
pinnatus	-73	-7.3	252	25.2	32.5	44.1	0.736961			16.25		52
pinnatus	-71	-7.1	251	25.1	32.2	44.1	0.730159			16.1		53
pinnatus	47	4.7	227	22.7	18	44.1	0.408163			9		54
pinnatus	39	3.9	264	26.4	22.5	44.1	0.510204			11.25		55
pinnatus	-19	-1.9	265	26.5	28.4	44.1	0.643991			14.2		56
pinnatus	0	0	270	27	27	44.1	0.612245			13.5		57
pinnatus	33	3.3	208	20.8	17.5	44.1	0.396825			8.75		58
pinnatus	38	3.8	214	21.4	17.6	44.1	0.399093			8.8		59
pinnatus	45	4.5	230	23	18.5	44.1	0.419501			9.25		60
pinnatus	44	4.4	237	23.7	19.3	44.1	0.437642			9.65		61
pinnatus	44	4.4	236	23.6	19.2	44.1	0.435374			9.6		62
pinnatus	-19	-1.9	257	25.7	27.6	44.1	0.62585			13.8		63
pinnatus	-19	-1.9	257	25.7	27.6	44.1	0.62585			13.8		64
pinnatus	-19	-1.9	257	25.7	27.6	44.1	0.62585			13.8		65
pinnatus	48	4.8	225	22.5	17.7	44.1	0.401361			8.85		66
pinnatus	42	4.2	195	19.5	15.3	44.1	0.346939			7.65		67
pinnatus	48	4.8	196	19.6	14.8	44.1	0.335601			7.4		68
pinnatus	-23	-2.3	259	25.9	28.2	44.1	0.639456			14.1		69
pinnatus	42	4.2	233	23.3	19.1	44.1	0.433107			9.55		70
pinnatus	36	3.6	244	24.4	20.8	44.1	0.471655			10.4		71
pinnatus	36	3.6	244	24.4	20.8	44.1	0.471655			10.4		72
pinnatus	36	3.6	244	24.4	20.8	44.1	0.471655			10.4		73
pinnatus	36	3.6	244	24.4	20.8	44.1	0.471655			10.4		74
pinnatus	-37	-3.7	255	25.5	29.2	44.1	0.662132			14.6		75
pinnatus	8	0.8	217	21.7	20.9	44.1	0.473923			10.45		76
pinnatus	10	1	212	21.2	20.2	44.1	0.45805			10.1		77
pinnatus	30	3	206	20.6	17.6	44.1	0.399093			8.8		78

[truncated: 1 more sheets: splendens]
